# Supplementary material for: Differential Ecological Specificity of Protist and Bacterial Microbiomes across a Set of Termite Species
Source: Front Microbiol. 2017 Dec 19;8:2518. doi: 10.3389/fmicb.2017.02518 (PMC5742190; doi:10.3389/fmicb.2017.02518)
Supplement: Supplementary file 3 [file DataSheet3.xlsx]

## Sheet: All
OTU	Indicator_Groups	Indicator_Value	pValue	Size	Taxonomy
Otu00049	Rf1-Rf2-Rf3-Rf4-Rf5-Rg1-Rg2-Rg4-Rg5	100	<0.001000	7539	Spirochaetes(100);Spirochaetes(100);Spirochaetales(100);Spirochaetaceae_Treponema(100);Treponema_II(100);unclassified(100);unclassified(100);
Otu00063	Rf1-Rf2-Rf3-Rf4-Rf5-Rg1-Rg2-Rg4-Rg5	100	<0.001000	1468	Spirochaetes(100);Spirochaetes(100);Spirochaetales(100);Spirochaetaceae_Treponema_I(100);Treponema_Ib(100);unclassified(100);unclassified(100);
Otu00094	Rf1-Rf2-Rf3-Rf4-Rf5-Rg1-Rg2-Rg4-Rg5	100	<0.001000	1719	Synergistetes(100);Synergistia(100);Synergistales(100);Synergistaceae(100);Termite_cockroach_cluster(100);unclassified(100);unclassified(100);
Otu00118	Rf1-Rf2-Rf3-Rf4-Rf5-Rg1-Rg2-Rg4-Rg5	100	<0.001000	739	Spirochaetes(100);Spirochaetes(100);Spirochaetales(100);Spirochaetaceae_Treponema_I(100);Treponema_Ib(100);unclassified(100);unclassified(100);
Otu00193	Rf1-Rf2-Rf3-Rf4-Rf5-Rg1-Rg2-Rg4-Rg5	100	<0.001000	2098	Bacteroidetes(100);Bacteroidia(100);Bacteroidales(100);Porphyromonadaceae_Cluster_V(100);Candidatus_Symbiothrix(100);unclassified(100);unclassified(100);
Otu00197	Rf1-Rf2-Rf3-Rf4-Rf5-Rg1-Rg2-Rg4-Rg5	100	<0.001000	785	Bacteroidetes(100);Bacteroidia(100);Bacteroidales(100);Rikenellaceae(100);BCf9-17_termite_group(100);unclassified(100);unclassified(100);
Otu00205	Rf1-Rf2-Rf3-Rf4-Rf5-Rg1-Rg2-Rg4-Rg5	100	<0.001000	847	Spirochaetes(100);Spirochaetes(100);Spirochaetales(100);Spirochaetaceae_Treponema_I(100);unclassified(98);unclassified(98);unclassified(98);
Otu00256	Rf1-Rf2-Rf3-Rf4-Rf5-Rg1-Rg2-Rg4-Rg5	100	<0.001000	513	Spirochaetes(100);Spirochaetes(100);Spirochaetales(100);Spirochaetaceae_Treponema_I(100);Treponema_Ia(100);unclassified(100);unclassified(100);
Otu00257	Rf1-Rf2-Rf3-Rf4-Rf5-Rg1-Rg2-Rg4-Rg5	100	<0.001000	443	Spirochaetes(100);Spirochaetes(100);Spirochaetales(100);Spirochaetaceae_Treponema_I(100);unclassified(100);unclassified(100);unclassified(100);
Otu00285	Rf1-Rf2-Rf3-Rf4-Rf5-Rg1-Rg2-Rg4-Rg5	100	<0.001000	394	Bacteroidetes(100);Bacteroidia(100);Bacteroidales(100);Porphyromonadaceae_3(100);Cluster_IV(100);unclassified(100);unclassified(100);
Otu00294	Rf1-Rf2-Rf3-Rf4-Rf5-Rg1-Rg2-Rg4-Rg5	100	<0.001000	285	Firmicutes(100);Clostridia_1(100);Clostridiales(100);Ruminococcaceae(100);Insect_cluster(100);unclassified(100);unclassified(100);
Otu00296	Rf1-Rf2-Rf3-Rf4-Rf5-Rg1-Rg2-Rg4-Rg5	100	<0.001000	346	Elusimicrobia(100);Elusimicrobia(100);Endomicrobiales(100);Endomicrobiaceae(100);Endomicrobium(100);unclassified(100);unclassified(100);
Otu00307	Rf1-Rf2-Rf3-Rf4-Rf5-Rg1-Rg2-Rg4-Rg5	100	<0.001000	1552	Proteobacteria(100);Betaproteobacteria(100);Neisseriales(100);Neisseriaceae_1(100);Stenoxybacter(100);unclassified(100);unclassified(100);
Otu00336	Rf1-Rf2-Rf3-Rf4-Rf5-Rg1-Rg2-Rg4-Rg5	100	<0.001000	115	Spirochaetes(100);Spirochaetes(100);Spirochaetales(100);Spirochaetaceae_Treponema_I(100);Treponema_Ia(100);unclassified(100);unclassified(100);
Otu00340	Rf1-Rf2-Rf3-Rf4-Rf5-Rg1-Rg2-Rg4-Rg5	100	<0.001000	306	Firmicutes(100);Clostridia_1(100);Clostridiales(100);Lachnospiraceae(100);Termite_cockroach_cluster(100);unclassified(100);unclassified(100);
Otu00398	Rf1-Rf2-Rf3-Rf4-Rf5-Rg1-Rg2-Rg4-Rg5	100	<0.001000	265	Spirochaetes(100);Spirochaetes(100);Spirochaetales(100);Spirochaetaceae_Treponema_I(100);Treponema_Ia(100);unclassified(100);unclassified(100);
Otu00403	Rf1-Rf2-Rf3-Rf4-Rf5-Rg1-Rg2-Rg4-Rg5	100	<0.001000	311	Firmicutes(100);Clostridia_1(100);Clostridiales(100);Family_XIII_Incertae_Sedis(100);Eubacterium_1(100);unclassified(100);unclassified(100);
Otu00763	Rf1-Rf2-Rf3-Rf4-Rf5-Rg1-Rg2-Rg4-Rg5	100	<0.001000	254	Firmicutes(100);Clostridia_1(100);Clostridiales(100);Family_XIII_Incertae_Sedis(100);Termite_cockroach_cluster_1(100);unclassified(100);unclassified(100);
Otu00767	Rf1-Rf2-Rf3-Rf4-Rf5-Rg1-Rg2-Rg4-Rg5	100	<0.001000	206	Firmicutes(100);Clostridia_1(100);Clostridiales(100);Family_XIII_Incertae_Sedis(100);unclassified(100);unclassified(100);unclassified(100);
Otu00813	Rf1-Rf2-Rf3-Rf4-Rf5-Rg1-Rg2-Rg4-Rg5	100	<0.001000	82	Proteobacteria(100);unclassified(100);unclassified(100);unclassified(100);unclassified(100);unclassified(100);unclassified(100);
Otu00912	Rf1-Rf2-Rf3-Rf4-Rf5-Rg1-Rg2-Rg4-Rg5	100	<0.001000	118	Actinobacteria(100);Actinobacteria(100);Coriobacteriales(100);Coriobacteriaceae(100);Uncultured_11(100);unclassified(100);unclassified(100);
Otu00052	Rf1-Rf2-Rf3-Rf4-Rf5-Rg1-Rg2-Rg4-Rg5	99.9928	<0.001000	12461	Proteobacteria(100);Betaproteobacteria(100);Rhodocyclales(100);Rhodocyclaceae_3(100);Termite_cluster(100);unclassified(100);unclassified(100);
Otu00050	Rf1-Rf2-Rf3-Rf4-Rf5-Rg1-Rg2-Rg4-Rg5	99.9868	<0.001000	3414	Spirochaetes(100);Spirochaetes(100);Spirochaetales(100);Spirochaetaceae_Treponema_I(100);Treponema_Ia(100);unclassified(100);unclassified(100);
Otu00077	Rf1-Rf2-Rf3-Rf4-Rf5-Rg1-Rg2-Rg4-Rg5	99.9835	<0.001000	2726	Firmicutes(100);Clostridia_1(100);Clostridiales(100);Lachnospiraceae(100);Incertae_Sedis_34(100);unclassified(100);unclassified(100);
Otu00058	Rf1-Rf2-Rf3-Rf4-Rf5-Rg1-Rg2-Rg4-Rg5	99.982	<0.001000	2505	Firmicutes(100);Bacilli(100);Lactobacillales(100);Streptococcaceae(100);Lactococcus_3(100);unclassified(100);unclassified(100);
Otu00046	Rf1-Rf2-Rf3-Rf4-Rf5-Rg1-Rg2-Rg4-Rg5	99.98	<0.001000	2256	Bacteroidetes(100);Bacteroidia(100);Bacteroidales(100);Porphyromonadaceae_Cluster_V(100);unclassified(99);unclassified(99);unclassified(99);
Otu00139	Rf1-Rf2-Rf3-Rf4-Rf5-Rg1-Rg2-Rg4-Rg5	99.9797	<0.001000	2222	Proteobacteria(100);Betaproteobacteria(100);Rhodocyclales(100);Rhodocyclaceae_3(100);Propionivibrio(100);unclassified(100);unclassified(100);
Otu00060	Rf1-Rf2-Rf3-Rf4-Rf5-Rg1-Rg2-Rg4-Rg5	99.9771	<0.001000	1967	Spirochaetes(100);Spirochaetes(100);Spirochaetales(100);Spirochaetaceae_Treponema_I(100);Treponema_Ia(100);unclassified(100);unclassified(100);
Otu00007	Rf1-Rf2-Rf3-Rf4-Rf5-Rg1-Rg2-Rg4-Rg5	99.9769	<0.001000	23425	Elusimicrobia(100);Elusimicrobia(100);Endomicrobiales(100);Endomicrobiaceae(100);Endomicrobium(100);unclassified(100);unclassified(100);
Otu00020	Rf1-Rf2-Rf3-Rf4-Rf5-Rg1-Rg2-Rg4-Rg5	99.9757	<0.001000	12960	Elusimicrobia(100);Elusimicrobia(100);Endomicrobiales(100);Endomicrobiaceae(100);Endomicrobium(100);unclassified(100);unclassified(100);
Otu00019	Rf1-Rf2-Rf3-Rf4-Rf5-Rg1-Rg2-Rg4-Rg5	99.9731	<0.001000	6690	Spirochaetes(100);Spirochaetes(100);Spirochaetales(100);Spirochaetaceae_Treponema_I(100);Treponema_Ia(100);unclassified(100);unclassified(100);
Otu00182	Rf1-Rf2-Rf3-Rf4-Rf5-Rg1-Rg2-Rg4-Rg5	99.9659	<0.001000	2157	Proteobacteria(100);Deltaproteobacteria(100);Desulfovibrionales(100);Desulfovibrionaceae(100);Gut_cluster_1(100);unclassified(100);unclassified(100);
Otu00003	Rf1-Rf2-Rf3-Rf4-Rf5-Rg1-Rg2-Rg4-Rg5	99.9597	<0.001000	12282	Spirochaetes(100);Spirochaetes(100);Spirochaetales(100);Spirochaetaceae_Treponema_I(100);Treponema_Ia(100);unclassified(100);unclassified(100);
Otu00056	Rf1-Rf2-Rf3-Rf4-Rf5-Rg1-Rg2-Rg4-Rg5	99.9469	<0.001000	5936	Proteobacteria(100);Deltaproteobacteria(100);Desulfovibrionales(100);Desulfovibrionaceae(100);Gut_cluster_1(100);unclassified(100);unclassified(100);
Otu00157	Rf1-Rf2-Rf3-Rf4-Rf5-Rg1-Rg2-Rg4-Rg5	99.9404	<0.001000	756	Spirochaetes(100);Spirochaetes(100);Spirochaetales(100);Spirochaetaceae_Treponema_I(100);Treponema_Ib(100);unclassified(100);unclassified(100);
Otu00120	Rf1-Rf2-Rf3-Rf4-Rf5-Rg1-Rg2-Rg4-Rg5	99.9317	<0.001000	1979	Spirochaetes(100);Spirochaetes(100);Spirochaetales(100);Spirochaetaceae_Treponema_I(100);unclassified(52);unclassified(52);unclassified(52);
Otu00292	Rf1-Rf2-Rf3-Rf4-Rf5-Rg1-Rg2-Rg4-Rg5	99.9313	<0.001000	656	Bacteroidetes(100);Bacteroidia(100);Bacteroidales(100);Porphyromonadaceae_Cluster_V(100);Candidatus_Symbiothrix(100);unclassified(100);unclassified(100);
Otu00185	Rf1-Rf2-Rf3-Rf4-Rf5-Rg1-Rg2-Rg4-Rg5	99.9194	<0.001000	559	Actinobacteria(100);Actinobacteria(100);Coriobacteriales(100);Coriobacteriaceae(100);Uncultured_10(100);unclassified(100);unclassified(100);
Otu00152	Rf1-Rf2-Rf3-Rf4-Rf5-Rg1-Rg2-Rg4-Rg5	99.8811	<0.001000	379	Spirochaetes(100);Spirochaetes(100);Spirochaetales(100);Spirochaetaceae_Treponema_I(100);Treponema_Ia(100);unclassified(100);unclassified(100);
Otu00414	Rf1-Rf2-Rf3-Rf4-Rf5-Rg1-Rg2-Rg4-Rg5	99.8578	<0.001000	317	Firmicutes(100);Clostridia_1(100);Clostridiales(100);Ruminococcaceae(100);Termite_group_aaa(100);unclassified(100);unclassified(100);
Otu00463	Rf1-Rf2-Rf3-Rf4-Rf5-Rg1-Rg2-Rg4-Rg5	96.3436	<0.001000	360	Proteobacteria(100);Deltaproteobacteria(100);Desulfovibrionales(100);Desulfovibrionaceae(100);Gut_cluster_3(100);unclassified(100);unclassified(100);
Otu00070	Rf1-Rf2-Rf3-Rf4-Rf5-Rg1-Rg2-Rg4-Rg5	95.6575	0.006	6744	Bacteroidetes(100);Bacteroidia(100);Bacteroidales(100);Porphyromonadaceae_1(100);Dysgonomonas(100);unclassified(100);unclassified(100);
Otu00271	Rf1-Rf2-Rf3-Rf4-Rf5-Rg1-Rg2-Rg4-Rg5	93.9964	<0.001000	354	Firmicutes(100);Bacilli(100);Lactobacillales(100);Streptococcaceae(100);Lactococcus_3(88);unclassified(88);unclassified(88);
Otu00099	Rf1-Rf2-Rf3-Rf4-Rf5-Rg1-Rg2-Rg4-Rg5	88.8889	<0.001000	113	Elusimicrobia(100);Elusimicrobia(100);Endomicrobiales(100);Endomicrobiaceae(100);Endomicrobium(100);unclassified(100);unclassified(100);
Otu00113	Rf1-Rf2-Rf3-Rf4-Rf5-Rg1-Rg2-Rg4-Rg5	88.8889	<0.001000	1461	Proteobacteria(100);Betaproteobacteria(100);Rhodocyclales(100);Rhodocyclaceae_2(100);Insect_cluster(100);unclassified(100);unclassified(100);
Otu00159	Rf1-Rf2-Rf3-Rf4-Rf5-Rg1-Rg2-Rg4-Rg5	88.8889	<0.001000	977	Spirochaetes(100);Spirochaetes(100);Spirochaetales(100);Spirochaetaceae_Treponema_I(100);Treponema_Ig(100);unclassified(100);unclassified(100);
Otu00160	Rf1-Rf2-Rf3-Rf4-Rf5-Rg1-Rg2-Rg4-Rg5	88.8889	<0.001000	417	Spirochaetes(100);Spirochaetes(100);Spirochaetales(100);Spirochaetaceae_Treponema_I(100);Treponema_Ib(51);unclassified(51);unclassified(51);
Otu00198	Rf1-Rf2-Rf3-Rf4-Rf5-Rg1-Rg2-Rg4-Rg5	88.8889	<0.001000	447	Elusimicrobia(100);Elusimicrobia(100);Endomicrobiales(100);Endomicrobiaceae(100);Endomicrobium(100);unclassified(100);unclassified(100);
Otu00232	Rf1-Rf2-Rf3-Rf4-Rf5-Rg1-Rg2-Rg4-Rg5	88.8889	<0.001000	188	Verrucomicrobia(100);Opitutae(100);vadinHA64(100);Termite_cluster_I(100);unclassified(100);unclassified(100);unclassified(100);
Otu00253	Rf1-Rf2-Rf3-Rf4-Rf5-Rg1-Rg2-Rg4-Rg5	88.8889	<0.001000	600	Spirochaetes(100);Spirochaetes(100);Spirochaetales(100);Spirochaetaceae_Treponema_I(100);Treponema_Ia(100);unclassified(100);unclassified(100);
Otu00255	Rf1-Rf2-Rf3-Rf4-Rf5-Rg1-Rg2-Rg4-Rg5	88.8889	<0.001000	501	Planctomycetes(100);Planctomycetacia(100);Planctomycetales(100);Planctomycetaceae(100);Termite_cockroach_cluster_2(100);unclassified(100);unclassified(100);
Otu00262	Rf1-Rf2-Rf3-Rf4-Rf5-Rg1-Rg2-Rg4-Rg5	88.8889	<0.001000	384	Firmicutes(100);Clostridia_1(100);Clostridiales(100);Family_XIII_Incertae_Sedis(100);Termite_cockroach_cluster_1(85);unclassified(85);unclassified(85);
Otu00274	Rf1-Rf2-Rf3-Rf4-Rf5-Rg1-Rg2-Rg4-Rg5	88.8889	<0.001000	250	Firmicutes(100);Clostridia_1(100);Clostridiales(100);Ruminococcaceae(100);unclassified(60);unclassified(60);unclassified(60);
Otu00284	Rf1-Rf2-Rf3-Rf4-Rf5-Rg1-Rg2-Rg4-Rg5	88.8889	<0.001000	55	Firmicutes(100);Clostridia_2(100);Clostridiales_1(100);Veillonellaceae(100);unclassified(100);unclassified(100);unclassified(100);
Otu00350	Rf1-Rf2-Rf3-Rf4-Rf5-Rg1-Rg2-Rg4-Rg5	88.8889	<0.001000	370	Firmicutes(100);Clostridia_1(100);Clostridiales(100);Lachnospiraceae(100);Gut_cluster_13(100);unclassified(100);unclassified(100);
Otu00356	Rf1-Rf2-Rf3-Rf4-Rf5-Rg1-Rg2-Rg4-Rg5	88.8889	<0.001000	265	Firmicutes(100);Clostridia_1(100);Clostridiales(100);Lachnospiraceae(100);Gut_cluster_6(100);unclassified(100);unclassified(100);
Otu00395	Rf1-Rf2-Rf3-Rf4-Rf5-Rg1-Rg2-Rg4-Rg5	88.8889	<0.001000	615	Proteobacteria(100);Deltaproteobacteria(100);Desulfovibrionales(100);Desulfovibrionaceae(100);Gut_cluster_3(100);unclassified(100);unclassified(100);
Otu00404	Rf1-Rf2-Rf3-Rf4-Rf5-Rg1-Rg2-Rg4-Rg5	88.8889	<0.001000	116	Firmicutes(100);Clostridia_1(100);Clostridiales(100);Family_XIII_Incertae_Sedis(100);Termite_cockroach_cluster_1(100);unclassified(100);unclassified(100);
Otu00416	Rf1-Rf2-Rf3-Rf4-Rf5-Rg1-Rg2-Rg4-Rg5	88.8889	<0.001000	91	Firmicutes(100);Clostridia_1(100);Clostridiales(100);Lachnospiraceae(100);unclassified(100);unclassified(100);unclassified(100);
Otu00420	Rf1-Rf2-Rf3-Rf4-Rf5-Rg1-Rg2-Rg4-Rg5	88.8889	<0.001000	353	Bacteroidetes(100);Bacteroidia(100);Bacteroidales(100);Porphyromonadaceae_1(100);Dysgonomonas(100);unclassified(100);unclassified(100);
Otu00425	Rf1-Rf2-Rf3-Rf4-Rf5-Rg1-Rg2-Rg4-Rg5	88.8889	<0.001000	585	Spirochaetes(100);Spirochaetes(100);Spirochaetales(100);Spirochaetaceae_Treponema_I(100);Treponema_Ig(100);unclassified(100);unclassified(100);
Otu00450	Rf1-Rf2-Rf3-Rf4-Rf5-Rg1-Rg2-Rg4-Rg5	88.8889	<0.001000	208	Elusimicrobia(100);Elusimicrobia(100);Endomicrobiales(100);Endomicrobiaceae(100);Endomicrobium(100);unclassified(100);unclassified(100);
Otu00456	Rf1-Rf2-Rf3-Rf4-Rf5-Rg1-Rg2-Rg4-Rg5	88.8889	<0.001000	138	Firmicutes(100);Clostridia_1(100);Clostridiales(100);Family_XIII_Incertae_Sedis(100);Termite_cockroach_cluster_1(100);unclassified(100);unclassified(100);
Otu00494	Rf1-Rf2-Rf3-Rf4-Rf5-Rg1-Rg2-Rg4-Rg5	88.8889	<0.001000	524	Spirochaetes(100);Spirochaetes(100);Spirochaetales(100);unclassified(100);unclassified(100);unclassified(100);unclassified(100);
Otu00497	Rf1-Rf2-Rf3-Rf4-Rf5-Rg1-Rg2-Rg4-Rg5	88.8889	<0.001000	320	Bacteroidetes(100);Bacteroidia(100);Bacteroidales(100);Rikenellaceae(100);BCf9-17_termite_group(100);unclassified(100);unclassified(100);
Otu00543	Rf1-Rf2-Rf3-Rf4-Rf5-Rg1-Rg2-Rg4-Rg5	88.8889	<0.001000	139	Chlorobi(100);Chlorobia(100);Chlorobiales(100);OPB56(100);Termite_cluster(100);unclassified(100);unclassified(100);
Otu00557	Rf1-Rf2-Rf3-Rf4-Rf5-Rg1-Rg2-Rg4-Rg5	88.8889	<0.001000	213	Proteobacteria(100);Alphaproteobacteria(100);Rickettsiales(100);Candidatus_Hepatincola(100);Candidatus_Hepatincola(100);unclassified(100);unclassified(100);
Otu00558	Rf1-Rf2-Rf3-Rf4-Rf5-Rg1-Rg2-Rg4-Rg5	88.8889	<0.001000	103	Firmicutes(100);Clostridia_1(100);Clostridiales(100);Ruminococcaceae(100);Incertae_Sedis_5(64);unclassified(64);unclassified(64);
Otu00764	Rf1-Rf2-Rf3-Rf4-Rf5-Rg1-Rg2-Rg4-Rg5	88.8889	<0.001000	90	Firmicutes(100);Clostridia_1(100);Clostridiales(100);Family_XIII_Incertae_Sedis(100);Termite_cockroach_cluster_1(100);unclassified(100);unclassified(100);
Otu00804	Rf1-Rf2-Rf3-Rf4-Rf5-Rg1-Rg2-Rg4-Rg5	88.8889	<0.001000	84	Planctomycetes(100);Planctomycetacia(100);Planctomycetales(100);Planctomycetaceae(100);Termite_cockroach_cluster_2(100);unclassified(100);unclassified(100);
Otu00872	Rf1-Rf2-Rf3-Rf4-Rf5-Rg1-Rg2-Rg4-Rg5	88.8889	<0.001000	19	Spirochaetes(100);Spirochaetes(100);Spirochaetales(100);Spirochaetaceae_Treponema_I(100);Treponema_Ia(100);unclassified(100);unclassified(100);
Otu01295	Rf1-Rf2-Rf3-Rf4-Rf5-Rg1-Rg2-Rg4-Rg5	88.8889	<0.001000	134	Bacteroidetes(100);Bacteroidia(100);Bacteroidales(100);Porphyromonadaceae_1(100);Dysgonomonas(100);unclassified(100);unclassified(100);
Otu01326	Rf1-Rf2-Rf3-Rf4-Rf5-Rg1-Rg2-Rg4-Rg5	88.8889	<0.001000	254	Planctomycetes(100);Planctomycetacia(100);Planctomycetales(100);Planctomycetaceae(100);Termite_cockroach_cluster_2(100);unclassified(100);unclassified(100);
Otu02143	Rf1-Rf2-Rf3-Rf4-Rf5-Rg1-Rg2-Rg4-Rg5	88.8889	<0.001000	46	Firmicutes(100);Clostridia_1(100);Clostridiales(100);Ruminococcaceae(100);unclassified(100);unclassified(100);unclassified(100);
Otu00207	Rf1-Rf2-Rf3-Rf4-Rf5-Rg1-Rg2-Rg4-Rg5	88.876	<0.001000	3095	Spirochaetes(100);Spirochaetes(100);Spirochaetales(100);Spirochaetaceae_Treponema(100);Treponema_II(100);unclassified(100);unclassified(100);
Otu00030	Rf1-Rf2-Rf3-Rf4-Rf5-Rg1-Rg2-Rg4-Rg5	88.8753	<0.001000	2947	Spirochaetes(100);Spirochaetes(100);Spirochaetales(100);Spirochaetaceae_Treponema_I(100);Treponema_Ia(100);unclassified(100);unclassified(100);
Otu00109	Rf1-Rf2-Rf3-Rf4-Rf5-Rg1-Rg2-Rg4-Rg5	88.8728	<0.001000	2491	Spirochaetes(100);Spirochaetes(100);Spirochaetales(100);Spirochaetaceae_Treponema(100);Treponema_II(100);unclassified(100);unclassified(100);
Otu00076	Rf1-Rf2-Rf3-Rf4-Rf5-Rg1-Rg2-Rg4-Rg5	88.867	<0.001000	1826	Firmicutes(100);Clostridia_1(100);Clostridiales(100);Ruminococcaceae(100);Incertae_Sedis_1(99);unclassified(99);unclassified(99);
Otu00061	Rf1-Rf2-Rf3-Rf4-Rf5-Rg1-Rg2-Rg4-Rg5	88.8639	<0.001000	3208	Bacteroidetes(100);Bacteroidia(100);Bacteroidales(100);Porphyromonadaceae_Cluster_V(100);Candidatus_Symbiothrix(100);unclassified(100);unclassified(100);
Otu00127	Rf1-Rf2-Rf3-Rf4-Rf5-Rg1-Rg2-Rg4-Rg5	88.8605	<0.001000	1410	Spirochaetes(100);Spirochaetes(100);Spirochaetales(100);Spirochaetaceae_Treponema_I(100);Treponema_Ig(100);unclassified(100);unclassified(100);
Otu00209	Rf1-Rf2-Rf3-Rf4-Rf5-Rg1-Rg2-Rg4-Rg5	88.8488	<0.001000	999	Bacteroidetes(100);Bacteroidia(100);Bacteroidales(100);Porphyromonadaceae_Cluster_V(100);Candidatus_Symbiothrix(100);unclassified(100);unclassified(100);
Otu00016	Rf1-Rf2-Rf3-Rf4-Rf5-Rg1-Rg2-Rg4-Rg5	88.8112	0.103	19874	Proteobacteria(100);Gammaproteobacteria_1(100);Enterobacteriales(100);Enterobacteriaceae(100);unclassified(60);unclassified(60);unclassified(60);
Otu00229	Rf1-Rf2-Rf3-Rf4-Rf5-Rg1-Rg2-Rg4-Rg5	88.7724	0.002	1032	Spirochaetes(100);Spirochaetes(100);Spirochaetales(100);Spirochaetaceae_Treponema_I(100);Treponema_Ig(100);unclassified(100);unclassified(100);
Otu00419	Rf1-Rf2-Rf3-Rf4-Rf5-Rg1-Rg2-Rg4-Rg5	88.7588	0.003	308	Firmicutes(100);Clostridia_1(100);Clostridiales(100);Lachnospiraceae(100);Termite_cluster(100);unclassified(100);unclassified(100);
Otu00431	Rf1-Rf2-Rf3-Rf4-Rf5-Rg1-Rg2-Rg4-Rg5	88.7382	<0.001000	266	Spirochaetes(100);Spirochaetes(100);Spirochaetales(100);Spirochaetaceae(100);Spirochaeta(100);unclassified(100);unclassified(100);
Otu00305	Rf1-Rf2-Rf3-Rf4-Rf5-Rg1-Rg2-Rg4-Rg5	88.5763	0.002	257	Spirochaetes(100);Spirochaetes(100);Spirochaetales(100);Spirochaetaceae_Treponema_I(100);Treponema_Ia(100);unclassified(100);unclassified(100);
Otu00212	Rf1-Rf2-Rf3-Rf4-Rf5-Rg1-Rg2-Rg4-Rg5	88.3451	<0.001000	667	Proteobacteria(100);Deltaproteobacteria(100);Rs-K70(100);unclassified(100);unclassified(100);unclassified(100);unclassified(100);
Otu00367	Rf1-Rf2-Rf3-Rf4-Rf5-Rg1-Rg2-Rg4-Rg5	87.7458	<0.001000	114	Firmicutes(100);Clostridia_1(100);Clostridiales(100);Lachnospiraceae(100);unclassified(66);unclassified(66);unclassified(66);
Otu00541	Rf1-Rf2-Rf3-Rf4-Rf5-Rg1-Rg2-Rg4-Rg5	83.5594	0.002	332	Firmicutes(100);Clostridia_1(100);Clostridiales(100);Ruminococcaceae(100);unclassified(93);unclassified(93);unclassified(93);
Otu00035	Rf1-Rf2-Rf3-Rf4-Rf5-Rg1-Rg2-Rg4-Rg5	82.9431	0.003	2981	Spirochaetes(100);Spirochaetes(100);Spirochaetales(100);Spirochaetaceae_Treponema_I(100);unclassified(62);unclassified(62);unclassified(62);
Otu00214	Rf1-Rf2-Rf3-Rf4-Rf5-Rg1-Rg2-Rg4-Rg5	80.0317	0.007	314	Synergistetes(100);Synergistia(100);Synergistales(100);Synergistaceae(100);Candidatus_Tammella(100);unclassified(100);unclassified(100);
