# Supplementary material for: Differential Ecological Specificity of Protist and Bacterial Microbiomes across a Set of Termite Species
Source: Front Microbiol. 2017 Dec 19;8:2518. doi: 10.3389/fmicb.2017.02518 (PMC5742190; doi:10.3389/fmicb.2017.02518)
Supplement: Supplementary file 4 [file DataSheet4.FASTA]

>ParSym1CryDomA_AB032214
------------------------------------------------------------
-----------------------------------------AAGGAAGCACACTTTGGTC
ATGGATTAAGCCATGCAAGTGTTAGT--TCAGGCAA-CG-----AAACTGCGAATAGCTC
ATTAATACGCTCAGAATCTAATTGACGGCGAACC--------ACTAGGTTTTAA--TTGG
ATAGCAGCAGTAA-TTCTGGTGCTAATACATGCGATT-GTTTCATCAG-ATATGATTTAT
GATG---GAAAAGTTGACCGT-----AAGGCACGTCATTCGATTGAGCGACCTATCAGCT
--TGTACTTAGGGTCTTTACCTAGGTAGGCTATCACGGGTAACGGGCG-GTTACCGTCGG
ACTGCCGGAGAAGGCGCCTGAGAGATAGCGACTATAT-CCACGGGTAGCAGCAGGCGCGA
AACTTACCCACTC--GAG--ACTTTCGGAG-GTGGTAATGACCAGTTTTAGATTAACTCT
CT-----ATAGGGTTATTTAAATAGGATTCGAGTTTTCCACTCGTGTGCAA-TCTAGCAG
AGGGCCAGT-CTGGTGCCAGCAGCTGCGGTAATTCCAGCTCTGCGAGTTTGCT-CCCATA
TTGTTGCAGTTAGAACGCCCGTAGTCGGAATTTCA-------------------------
--------------------A-------------------------------GATTATGC
CTCTCCTAT---------------------------------------------------
-------------------------------------------------------G--GG
GCGTTCACTGTGAACAAGTCAGGACGCTTAAAGTAGGGT----CA-CATGAATGACTTA-
GCGCAGTATGATA-----------------------------------------------
------------------------------------------------------------
------------------------------------------------------------
-----------------T---TTTTACCTTT-------GGT---------AAGATCAAAG
AGAGCCACCGGGGATAGATCTATTTCATGGCGAGCGGTGGAATGCTCTGACCCATG-AGA
GAGAAACGAAGGCGAAGGCATCTATCTAGCGGGTTTCTATCGATCAAGGGCGAGAGTAGG
AGTATCCAACCGGATCAGA--GACCCGGGTAGTTC-CTACCTTAAACGATGCCGACAGGG
GCTTG-----------TTATTAA---CTGATAGC-AGGAC-CTTAGGAGAAATCAT-AGT
TCTTGGG-CTCTGGGGGAACT--ACGACC----GCAAGGCTGAAA-CTTGAAGGAATTGA
CGGAAGGGCACA--CC-AGGGGTGGAGCTTGTGGCTTAATTTGAATCAACACGGGGAAAC
TTACCAGGACCAGATGT-TTTGTATGACTGACAGGCTATA--GGTCTTTCAGGATTTGAC
TTTGGGTGGTGCATGGCC-GT--TGGTGGTG-CGTGGGTTGACCTGTCTAGCGTTG--AT
TCAGATAACGAGCGAGATTACCACCAATTATTTACAAATTTGTGA-------TCTTACAC
AAATTCTT-----GTTCTAATTGGGACTCCCTGTG---TTTAAATAGG-AGGAAGAGGGT
AGCAATAACAGGTCCGTGATGTCCTTTAGATGCTCTGGGCTGCACGCGCGCTACAATGTT
AGGATCAAAGAGA-TTGTGAACT-TGAAAAAGC--AAACTACTCTCTTAATACCT-AACG
TAGTCGGGATTGACGATTGTAATCATCGTCATGAACT-AGGAATCCCTTGT-AAATGTGT
GTCAACAACGCACGTT-GAATACGTCCCTGCCCTTT------------------------
------------------------------------------------------------
------------------------------------------------------------
------------------------------------------------------------
------------------------------------------------------------
------------------------------------------------------------
---------------------------------------------------
>ParSym1CryDomB_AB032215
------------------------------------------------------------
-----------------------------------------AAGGAAGCACACTTCGGTC
ATAGATTAAGCCATGCAAGTGTCAGT--TCAGGTTC-AGTCAT-AAACTGCGAACAGCTC
ATTAACACACTTAGTATCTATTTGATGGCAATCCT-------TAG-GATTTTAT--ATGG
ATAGCAGGAGTAA-A-CTCGTGCTAATACATGCTATT-GTTTCGCTGG-ACACGAATTAC
AGCG---GAAAAGTTGACTTTGTA-AAAAGCACATCATTCGACTGAGTGACCTATCAGCC
--AGTACTTAGGGTCTTTACCTAGGTAAGCTATCACGGGTAACGGGCG-GTTACCGTCGT
ACTGCCGGAGAAGGCGCCTGAGAGATAGCGACTATTC-CTATGGGGAGCAGCAGGCGCGA
AACTTTCCCAATC--TTC--AACGAAGGAG-GGGGTAATGACCAGTTCCA-GTTTTGGC-
-T-----TCGGCCAAGT-TGGATAGGGGAGCAGTTTACCACTGCTCCGTAA-CCTAGCAG
ACGGCCAGT-CTGGTGCCAGCAGCTGCGGTAATTCCAGCTCTGCGAGTTTGCT-CCCATA
TTGTTGCAGTTAAAACGCCCGTAGTCTGAATTTGG-------------------------
--------------------C------------------GTC---------AGCCAATAT
G-----TGT---------------------------------------------------
-------------------------------------------------------A--TA
ACGTTCACTGTGAACAAATCAGGACGCTTAGGGTATGTT----TA--AGGAATGACCTA-
GCGCAGTATGATT-----------------------------------------------
------------------------------------------------------------
------------------------------------------------------------
-----------------A---CTTTGCCAGTTC-----GGC---------AAGCTCAATG
AGAGCCATCGGGGGTAGATCTATTTCGTGGCGAGCGGTGGAATGCTTTGACCCATGTGGA
GAGAATCGAAAGCGAAGGCATCTACCTAGAGGGTTTCTGTCGATCAAGGGCGAGAGTAGG
AGTATCCAACCGGATTAGA--GACCCGGGTAGTTC-CTACTGTAAACGATGCCGACAGGG
GATTG-----------TCTTTTC---TTTAAGGC-AGGAC-CTTAGGAGAAATCAT-AGT
TCATGGG-CTCTGGGGGAACT--ACGACC----GCAAGGCTGAAA-CTTGAAGGAATTGA
CGGAAGGGCACA--CC-AGGGGTGGAGCCTGTGGCTTAATTTGAATCAACACGGGGAAAC
TTACCAGGACCAGATG--TTGGTATGACTGACTTTCTAAA--GGGAATTCAGGATTTGGC
TTGTGGTGGTGCATGGCC-GT--TGGTGGTG-CGTGGGTTGACCTGTCTAGCGTTG--AT
TCAGATAACGAGCGAGATTATCGCCAATTACTTA---GTTTGCGGTTG----TCTAACCA
AAAACTT---------CTAATTGGGACTCCCTGTG---TCTAA-CAGG-CGGAAGAGGGT
AGCAATAACAGGTCCGTGATGTCCTTTAGATGCTCTGGGCTGCACGCGTGCTACAATGTG
AGTATCAAACAGA-TT--CAAAGTCGAAAGACC--GTGGTACTCTGTCAAACACT-CACG
TGGTTGGGATTGACGGTTGTAATCACTGTCATGAACC-AGGAATCCCTTGT-AAATGTGT
GTCAACAGCGCACGTT-GAATACGTCCCTGCCCTTT------------------------
------------------------------------------------------------
------------------------------------------------------------
------------------------------------------------------------
------------------------------------------------------------
------------------------------------------------------------
---------------------------------------------------
>ParSym1CryDomC_AB032216
------------------------------------------------------------
-----------------------------------------AAGGAAGCACACTTCGGTC
ATAGATTAAGCCGTGCAAGTGTTAGT--TCAAGCAA-CG-----AAACTGCGAATAGCTC
ATTAATACGCTCAGAATCTATTTGGCAGCAACTG--------TCCAGGTTTTAG--ATGG
ATAGCAGCAGTAA-TTCTGGTCCTAATACATGCCATT-GTTTCATCGG-AAGTGAAATAC
GATG---GAAAAGTTGACCGG-----CGGGCAAGCCAATCGATTGAGCGACCTATCAGCT
--TGTACTTAGGGTCTTTACCTAGGTAGGCTATCACGGGTAACGGGCG-GTTACCGTCGG
ACTGCCGGAGAAGGCGCCTGAGAGATAGCGACTATAT-CTACGGGTAGCAGCAGGCGCGA
AACTTACCCACTC--GAG--ACTTTCGGAG-GTGGTAATGACCAGTTCGAAGTCAGCTCC
TC-----ACGGGGTTGCGTGAATAGGATTACACTTTTCCAGTGTAGTCGTT-CCTAGCAG
AGAGCCAGT-CTGGTGCCAGCAGCTGCGGTAATGCCAGCTCTGCAAGCGTGCT-CCCATA
-TGTTGCAGTTAAAACGCCCGTAGTCGGAATTACA-------------------------
--------------------T------------------TTT----------GTCTATGC
GGCCTCCA----------------------------------------------------
-------------------------------------------------------G--CC
GCATTCACTGTGAACAAATCAGAACGCTTAGCGTAAGGC-----TACTTGAATGACTCA-
GCGCAGTATGATA-----------------------------------------------
------------------------------------------------------------
------------------------------------------------------------
-----------------T---TTTTACCTTTG-------GT---------AAGATCAAGG
AGAGCCAGCGGGGGTAGATCTATTTCATGGCGAGCGGTGGAATGCAATAACCCATG-AGA
GAGAAACGAAGGCGAAGGCATCTACCTAGTAGGTTTCTGTCGATCAAGGGCGAGAGTAGG
AGTATCGAACCGGATTAGA--GACCCTGGTAGTTC-CTACCTTAAACGATGCCGACAGGG
GCTTA-----------TCCTCAA---GTGAGGGT-AGGAC-CTTAGGAGAAATCAT-AGT
TCTTGGG-CTCTGGGGGAACT--ACGACC----GCAAGGCTGAAAACTTGAAGGAATTGA
CGGCGGGGCACA--CC-AGGGGTGGAGCTTGTGTGTTGATCTTG-TCACCTCTGACGAGT
CGCCCGAGCACTCATGCAGTTGCATGGT--GCAGACTGCC--TGCCA--CGATGCAGGAG
GAAGGACAGTCCGTGACATAC--TGGCTACAATGTGAGGATAATGGGTTGGGGCTG---C
CGAGAGAGCGGCTAATCCCTTAATCCCTCACGTAC------CTGGGATTGACGGTCGGGA
GGGCCGTCA-------TGAACCAGGAATCCCTAG------TAAGCGTGTGTCAACAACGC
ACGCTGAATACGTCCC---TGCCCTTT---------------------------------
------------------------------------------------------------
------------------------------------------------------------
------------------------------------------------------------
------------------------------------------------------------
------------------------------------------------------------
------------------------------------------------------------
------------------------------------------------------------
------------------------------------------------------------
---------------------------------------------------
>DevSp2CrySecA_FN377763
------------------------------------------------------------
------------------------------------------AGGAAGCACACTTTGGTC
ATGGATTAAGCCATGCAAGTGTTAGT--TCAGGCAA-CG-----AAACTGCGAATAGCTC
ATTAATACGCTCAGAATCTAATTGACGGCAACC---------TCAAGGTTCTAG--TTGG
ATAGCAGCAGCAA-TTCTGGTGCTAATACATGCTATT-GTTTCATCAG-ATACGAATTAT
GATG---GAAAAGTTGACCGC-----AAGGCACGTCATTCGATTGAGCGACCTATCAGCT
--TGTACTTAGGGTCTTTACCTAGGTAGGCTATCACGGGTAACGGGCG-GTTACCGTCGG
ACTGCCGGAGAAGGCGCCTGAGAGATAGCGACTATAC-CCACGGGTAGCAGCAGGCGCGA
AACTTACCCACTC--GAG--ACATTCGGAG-GTGGTAATGACCAGTTTTAGATTAACCCT
TT------TAGGGTTGTTTAAATAGGACTCTAGTTTTCCACTAGTGTGAAA-CCTAGCAG
AGGGCCAGT-CTGGTGCCAGCAGCTGCGGTAATTCCAGCTCTGCGAGTTTGCT-CCCATA
TTGTTGCAGTTAAAACGCCCGTAGTCGGAATTTTC-------------------------
--------------------A-------------------------------AGCCAAGC
CTCTTTCG----------------------------------------------------
-------------------------------------------------------G--GG
GCGTTCACTGTGAACAAATCAGGACGCTTAAAGTAGGGT----CA-CATGAATGACTTA-
GCGCAGTATGATA-----------------------------------------------
------------------------------------------------------------
------------------------------------------------------------
-----------------T---TTTTACCTAT-------GGT---------AAAATCAAAG
AGAGCCACCGGGGATAGATCTATTTCATGGCGAGCGGTGGAATGCTTTGACCCATG-AGA
GAGAAACGAAGGCGAAGGCATCTATCTAGCGGGTTTCTATCGATCAAGGGCGAGAGTAGG
AGTATCCAACCGGATCAGA--GACCCGGGTAGTTC-CTACCTTAAACGATGCCGACAGGG
GCTTG-----------TTATCTAA--TTGATAGC-AGGAC-CTTAGGAGAAATCAT-AGT
TCTTGGG-CTCTGGGGGAACT--ACGACC----GCAAGGCTGAAA-CTTGAAGGAATTGA
CGGAAGGGCACA--CC-AGGGGTGGAGCTTGTGGCTTAATTTGAATCAACACGGGGAAAC
TTACCAGGACCAGGTGT-TTTGTATGACTGACAGGCTATC--GGTCTTTCAGGATTAAAC
TTTGGGTGGTGCATGGCC-GT--TGGTGGTG-CGTGGGTTGACCTGTCTAGCGTTG--AT
TCAGATAACGAGCGAGATTATCACCAATTATCTACGGATTTGTGA--T----CTTCACA-
ACATTC-------GTTCTAATTGGGACTCCCTGTG---TTTAAATAGG-AGGAAGAGGGT
AGCAATAACAGGTCCGTGATGTCCTTCAGATGCTCTGGGCTGCACGCGCGCTACAATGTT
AGGATCAAAGAGA-CTACGAACT-TGAAAGGCG--GAGTAACTCTCTTAATACCT-AACG
TAGTTGGGATTGACGATTGTAATCATCGTCATGAACC-AGGAATCCCTTGT-AAATGTGT
GTCAACAACGCACGTT-GAATACGTCCCTGCCCTTTGTACACACCGCCCGTC-GCTCCTA
CCGAT-GAATGATTCGGTGAAATTACTCGACTCTTTTAT-----GGGAAAGGTAA-----
TTAAATCAAATTATTTAGAGGAAGGAGAAGTCGTAACAAGGTAACG--------------
------------------------------------------------------------
------------------------------------------------------------
------------------------------------------------------------
---------------------------------------------------
>CadVer3CryCav_DQ855405
------------------------------------------------------------
------------------------------------------AGGAAGCACACTTCGGTC
ATAGATTAAGCCATGCAAGTGTTAGT--TCAGGGAA-CG-----AAACTGCGAATAGCTC
ATTTATACGCTCAGAATCTAATTGGCAGCAACCG--------GCAGGTTTTAGA--TGGG
ATAGCAGCAGTAA-TTCTGGTGCTAATACATGCAATT-GTTTCATCGG-AAGTGAATTAC
GATG---GAAAAGTTGACCGC-----AAGGCAAGCCATTCGATTGAGCGACCTATCAGCT
--TGTACTTAGGGTCTTTACCTAGGTAGGCTATCACGGGTAACGGGCG-GTTACCGTCGG
ACTGCCGGAGAAGGCGCCTGAGAGATAGCGACTATAT-CCATGGATAGCAGCAGGCGCGA
AACTTACCCACTCCGAAG--ACTTTCGGAG-GTGGTAATGACCAGTTTTAGATTAGCTCT
AA-----ATAGGGCTGTTTAAATAGGATTCTAGTTTTCCACTAGTATGCAA-CCTAGCAG
AGGGCCAGT-CTGGTGCCAGCAGCTGCGGTAATTCCAGCTCTGCGAGTTTGCT-CCCATA
TTGTTGCAGTTAAAACGCCCGTAGTCTGAATTTCC-------------------------
--------------------A------------------GTTTTAAATATTGGATTAAGC
CTCTTTTTA---------------------------------------------------
-------------------------------------------------------G--AG
GCGTTCACTGTGAACAAATCAGAACGCTTAAAGTATATT----AAAAATGAATGACTTA-
GCGCAGTATGATA-----------------------------------------------
------------------------------------------------------------
------------------------------------------------------------
-----------------T---ATTTACCTTT-------GGT---------AAAATCAATG
AGAGCCACCGGGGATAGATCTATTTCATGGCGAGCGGTGGAATGCTTTGACCCATG-AGA
GAGAAACAAAGGCGAAAGCATCTATCTAGCGGGTTTCTATCGATCAAGGGCGAGAGTAGG
AGTATCCAACCGGATCAGA--GACCCGGGTAGTTC-CTACCTTAAACGATGTCGACAAGA
GCTTA-----------TCATTTAATCATAATGGT-AGGAT-CTTAGGAGAAATCATTAGT
TCTTGGA-CTCTGGGGGAACT--ACGACC----GCAAGGCTGAAA-CTTGAAGGAATTGA
CGGAAGGGCACA--CC-AGGGGTGGAGCTTGTGGCTTAATTTGAATCAACACGGGGAAAC
TTACCAGGACCAGATGT-TTTGTATGACTGACAGGCTATA--GGTCTTTCAGGATTGAAC
TTTGGGTGGTGCATGGCC-GT--TGGTGGTG-CGTGGGTTGACCTGTCTAGAGTTG--AT
TCAGATAACGAGCGAGATTATCACCAATTATTTACAAGGTCTCTATATTCAATTATATAG
AGATTTCTTTTTTGTTCTAATTGGGACTCCCTGTG---TTTAAATAGG-TGGAAGAGGGT
AGCAATAACAGGTCCGTGATGTCCTTCAGATGCTCTGGGCTGCACGCGCGCTACAATGTT
AGGATCAAAGAGT-TCAACAAATTTGAAAAAATT-CAGTAACTCTCTTAATACCT-AACG
TAGTTGGGATTGACGATTGTAATCATCGTCATGAACT-AGGAATCCCTTGT-AAATGTGT
GTCAACAACGCACGTT-GAATACGTCCCTGCCCTTTGTACACACCGCCCGTC-GCTCCTA
CCGAT-GAATGATTCGGTGAAATTACTGGACCTCATTTTTC--GGGGAAAGGTAA-----
TTAAATCAAATTATTTAGA-----------------------------------------
------------------------------------------------------------
------------------------------------------------------------
------------------------------------------------------------
---------------------------------------------------
>DevSp2CryBreB_FN377764
------------------------------------------------------------
------------------------------------------AGGAAGCACACTTTGGTC
ATGGATTAAGCCATGCAAGTGTTAGT--TCAGGCAA-CG-----AAACTGCGAATAGCTC
ATTAATACGCTCAGAATCTAATTGACGGCGGCCG--------TTAGGATCTTAA--TTGG
ATAGCAGCAGTAA-TTCTGGTGCTAATACATGCGATT-GTTTCATCAG-ATATGATTTAT
GATG---GAAAAGTTGACCGT-----AAGGCACGTCATTCGATTGAGCGACCTATCAGCT
--TGTACTTAGGGTCTTTACCTAGGTAGGCTATCACGGGTAACGGGCG-GTTACCGTCGG
ACTGCCGGAGAAGGCGCCTGAGAGATAGCGACTATAT-CCACGGGTAGCAGCAGGCGCGA
AACTTACCCACTC--GAG--ACTTTCGGAG-GTGGTAATGACCAGTTTTAGATTAACTCT
TT-----ACAGGGTTATTTAAATAGGACTCGAGTTTTCCACTCGTGTGCAACTCTAGCAG
AGGGCCAGT-CTGGTGCCAGCAGCTGCGGTAATTCCAGCTCTGCGAGTTTGCT-CCCATA
TTGTTGCAGTTAAAACGCCCGTAGTCGGAATTTCG-------------------------
--------------------A-------------------------------GATTATGT
CCCTTTCA----------------------------------------------------
-------------------------------------------------------G--GG
GCGTTCACTGTGAACAAATCAGGACGCTTAAAGTAGGGT----CA-CATGAATGACTTA-
GCGCAGTATGATA-----------------------------------------------
------------------------------------------------------------
------------------------------------------------------------
-----------------T---TTTTACCTAT-------GGT---------AAGATCAAAG
AGAGCCAACGGGGATAGATCTATTTCATGGCGAGCGGTGGAATGCTCTGACCCATG-AGA
GAGAAACGAAGGCGAAGGCATCTATCTAGCGGGTTTCTATCGATCAAGGGCGAGAGTAGG
AGTATCCAACCGGATCAGA--GACCCGGGTAGTTC-CTACCTTAAACGATGCCGACAGGG
GCTTG-----------TTATTTA---TTGATAGC-AGGAC-CTTAGGAGAAATCAT-AGT
TCTTGGG-CTCTGGGGGAACT--ACGACC----GCAAGGCTGAAA-CTTGAAGGAATTGA
CGGAAGGGCACA--CC-AGGGGTGGAGCTTGTGGCTTAATTTGAATCAACACGGGGAAAC
TTACCAGGACCAGATGT-TTTGTATGACTGACAGGCTATA--GGTCTTTCAGGATTTGAC
TTTGGGTGGTGCATGGCC-GT--TGGTGGTG-CGTGGGTTGACCTGTCTAGCGTTG--AT
TCAGATAACGAGCGAGATTATCACCAATTATCTACAAATTTGTGG-------TCCTACAC
AAATTCG------GTTCTAATTGGGACTCCCTGTG---TTTAAATAGG-AGGAAGAGGGT
AGCAATAACAGGTCCGTGATGTCCTTTAGATGCTCTGGGCTGCACGCGCGCTACAATGTT
AGGATCAAAGAGA-TTACGAACTCTGAAAGAGT--GTGTTACGCTCTTAATACCT-AACT
TAGTTGGGATTGACGATTGTAATCATCGTCATGAACT-AGGAATCCCTTGT-AAATGTGT
GTCAACAACGCACGTT-GAATACGTCCCTGCCCTTTGTACACACCGCCCGTC-GCTCCTA
CCGAT-GAATGATTCGGTGAAATTACTCGACCTCATTCG-----AGGAAAGGTAA-----
TTAAATCAAATTATTTAGAGGAAGGAGAAGTCGTAACAAGGTAACG--------------
------------------------------------------------------------
------------------------------------------------------------
------------------------------------------------------------
---------------------------------------------------
>DevSp2CryDudC_FN377765
------------------------------------------------------------
------------------------------------------AGGAAGCACACTTTGGTC
ATGGATTAAGCCATGCAAGTGTTAGT--TCAGGCAA-CG-----AAACTGCGAATAGCTC
ATTAATACGCTCAGAATCTAATTGACGGCGGCCG--------TTAGGATCTTAA--TTGG
ATAGCAGCAGTAA-TTCTGGTGCTAATACATGCGATT-GTTTCATCAG-ATATGATTTAT
GATG---GAAAAGTTGACCGT-----AAGGCACGTCATTCGATTGAGCGACCTATCAGCT
--TGTACTTAGGGTCTTTACCTAGGTAGGCTATCACGGGTAACGGGCG-GTTACCGTCGG
ACTGCCGGAGAAGGCGCCTGAGAGATAGCGACTATAT-CCACGGGTAGCAGCAGGCGCGA
AACTTACCCACTC--GAG--ACTTTCGGAG-GTGGTAATGACCAGTTTTAGATTAACTCT
TT-----ACAGGGTTATTTAAATAGGACTCGAGTTTTCCACTCGTGTGCAACTCTAGCAG
AGGGCCAGT-CTGGTGCCAGCAGCTGCGGTAATTCCAGCTCTGCGAGTTTGCT-CCCATA
TTGTTGCAGTTAAAACGCCCGTAGTCGGAATTTCG-------------------------
--------------------A-------------------------------GATTATGT
CCCTTTCA----------------------------------------------------
-------------------------------------------------------G--GG
GCGTTCACTGTGAACAAATCAGGACGCTTAAAGTAGGGT----CA-CATGAATGACTTA-
GCGCAGTATGATA-----------------------------------------------
------------------------------------------------------------
------------------------------------------------------------
-----------------T---TTTTACCTAT-------GGT---------AAGATCAAAG
AGAGCCACCGGGGATAGATCTATTTCATGGCGAGCGGTGGAATGCTCTGACCCATG-AGA
GAGAAACGAAGGCGAAGGCATCTATCTAGCGGGTTTCTATCGATCAAGGGCGAGAGTAGG
AGTATCCAACCGGATCAGA--GACCCGGGTAGTTC-CTACCTTAAACGATGCCGACAGGG
GCTTG-----------TTATTTA---TTGATAGC-AGGAC-CTTAGGAGAAATCAT-AGT
TCTTGGG-CTCTGGGGGAACT--ACGACC----GCAAGGCTGAAA-CTTGAAGGAATTGA
CGGAAGGGCACA--CC-AGGGGTGGAGCTTGTGGCTTAATTTGAATCAACACGGGGAAAC
TTACCAGGACCAGATGT-TTTGTATGACTGACAGGCTATA--GGTCTTTCAGGATTTGAC
TTTGGGTGGTGCATGGCC-GT--TGGTGGTG-CGTGGGTTGACCTGTCTAGCGTTG--AT
TCAGATAACGAGCGAGATTATCACCAATTATCTACAAATTTGTGG-------TCCTACAC
AAATTCG------GTTCTAATTGGGACTCCCTGTG---TTTAAATAGG-AGGAAGAGGGT
AGCAATAACAGGTCCGTGATGTCCTTTAGATGCTCTGGGCTGCACGCGCGCTACAATGTT
AGGATCAAAGAGA-TTACGAACTCTGAAAGAGT--GTGTTACGCTCTTAATACCT-AACG
TAGTTGGGATTGACGATTGTAATCATCGTCATGAACT-AGGAATCCCTTGT-AAATGTGT
GTCAACAACGCACGTT-GAATACGTCCCTGCCCTTTGTACACACCGCCCGTC-GCTCCTA
CCGAT-GAATGATTCGGTGAAATTACTCGACCTCATTCG-----AGGAAAGGTAA-----
TTAAATCAAATTATTTAGAGGAAGGAGAAGTCGTAACAAGGTAACG--------------
------------------------------------------------------------
------------------------------------------------------------
------------------------------------------------------------
---------------------------------------------------
>DevSp2CryHavD_FN377766
------------------------------------------------------------
------------------------------------------AGGAAGCACACTTTGGTC
ATAGATTAAGCCATGCAAGTGTTAGT--TCAGGCAA-CG-----AAACTGCGAATAGCTC
ATTAATACGCTCAGAATCTAATTGACGGCAACCCT-------CCGGGGTTTTAA--TTGG
ATAGCAGCAGTAA-TTCTGGTGCTAATACATGCCATT-GTTTCATCGG-ATACGAATTAC
GATG---GAAAAGTTGACCGT-----AAGGCACGTCATTCGATTGAGCGACCTATCAGCT
--TGTACTTAGGGTCTTTACCTAGGTAGGCTATCACGGGTAACGGGCG-GTTACCGTCGG
ACTGCCGGAGAAGGCGCCTGAGAGATAGCGACTATAT-CCACGGGTAGCAGCAGGCGCGA
AACTTACCCACTC--GAG--ACTTTCGGAG-GTGGTAATGACCAGTTTTAAATTAGCTCT
TT-----ATAGGGCTGTTTGAATAGGACTCTAGTTTTCCACTAGTGTGAAA-CCTAGCAG
AGGGCCAGT-CTGGTGCCAGCAGCTGCGGTAATTCCAGCTCTGCGAGTTTGCT-CCCATA
TTGTTGCAGTTAAAACGCCCGTAGTCTGAATTACG-------------------------
--------------------A------------------TT--------TTTGATTATGC
TCCTTTCA----------------------------------------------------
-------------------------------------------------------G--GG
GCGTTCACTGTGAACAAATCAGGACGCTTAAAGTAGGGT----CA-CATGAATGACTTA-
GCGCAGTATGATA-----------------------------------------------
------------------------------------------------------------
------------------------------------------------------------
-----------------T---TTTTACCTTA-------GGT---------AAGATCAAAG
AGAACCATCGGGGATAGATCTATTTCATGGCGAGCGGTGAAATGTTTTGACCCATG-AGA
GAGAAACGAAGGCGAAGGCATCTATCTAGCGGGTTTCTATCGATCAAGGGCGAGAGTAGG
AGTATCCAACCGGATCAGA--GACCCGGGTAGTTC-CTACCTTAAACGATGCCGACAGGA
GCTTG-----------TTATCTAA--ATAATAGC-AGGAT-CTTAGGAGAAATCAT-AGT
TCTTGGG-CTCTGGGGGAACT--ACGACC----GCAAGGCTGAAA-CTTGAAGGAATTGA
CGGAAGGGCACA--CC-AGGGGTGGAGCTTGTGGCTTAATTTGAATCAACACGGGGAAAC
TTACCAGGACCAGATGT-TTTGTATGACTGACAGGCTATA--GGTCTTTCAGGATTTGAC
TTTGGGTGGTGCATGGCC-GT--TGGTGGTG-CGTGGGTTGACCTGTCTAGCGTTG--AT
TCAGATAACGAGCGAGATTATCACCAATTAACTACAGATTTCTGGA-T----CTTTACAG
AACATTTT-----GTTCTAATTGGGACTCCCTGTG---TTTAAATAGG-AGGAAGAGGGT
AGCAATAACAGGTCCGTGATGTCCTTCAGATGCTCTGGGCTGCACGCGCGCTACAATGTT
AGGATCAAAGAGT-TTACAACGTCCGAAAGATTTTGAGATACTCTCTTAATACCTTAACG
TAGTTGGGATTGACGATTGTAATCATCGTCATGAACC-AGGAATCCCTTGT-AAATGTGT
GTCAACAACGCACGTT-GAATACGTCCCTGCCCTTTGTACACACCGCCCGTC-GCTCCTA
CCGAT-GAATGATTCGGTGAAATTACTGGACCCCCCTAA----AGGGGAAGGTAA-----
TTAAATCAAATTATTTAGAGGAAGGAGAAGTCGTAACAAGGTAACG--------------
------------------------------------------------------------
------------------------------------------------------------
------------------------------------------------------------
---------------------------------------------------
>DevSp2CryLonE_FN377762
------------------------------------------------------------
------------------------------------------AGGAAGCACACTTTGGTC
ATGGATTAAGCCATGCAAGTGTTAGT--TCAGGCAA-CG-----AAACTGCGAATAGCTC
ATTAATACGCTCAGAATCTAATTGACGGCGACTCT-------TCGGGGTTTTAA--ATGG
ATAGCAGCGGTAA-TTCTGGTGCTAATACATGCTATTTGTTTCATCAG-ATACGAATTAT
GATG---GAAAAGTTGACCTTT---ACGGGCACGTCATTCGATTGAGCGACCTATCAGCT
--TGTACTTAGGGTCTTTACCTAGGTAGGCTATCACGGGTAACGGGCG-GTTACCGTCGG
ACTGCCGGAGAAGGCGCCTGAGAGATAGCGACTATAC-CCACGGGTAGCAGCAGGCGCGA
AACTTACCCACTC--GAG--ACTTTCGGAG-GTGGTAATGACCAGTTTTAGATTAACTCC
TA-----ATGGGGTTGTTTAAATAGGACTCTAGTTTTCCACTAGTGTGAAA-CCTAGCAG
AGGGCCAGT-CTGGTGCCAGCAGCTGCGGTAATTCCAGCTCTGCGAGTTTGCT-CCCATA
TTGTTGCAGTTAAAACGCCCGTAGTCTGAACTACT-------------------------
--------------------T------------------A-----------TGACTATGC
TCCTCCTA----------------------------------------------------
-------------------------------------------------------G--GG
GCGTTCACTGTGAACAAATCAGGACGCTTAAAGTAGGGT----TAACATGAATGACTTA-
GCGCAGTATGATA-----------------------------------------------
------------------------------------------------------------
------------------------------------------------------------
-----------------T---TTTTACCTAC-------GGT---------AAGATCAATG
AGAGCCACCGGGGATAGATCTATTTCATGGCGAGCGGTGGAATGCTCTGACCCATG-AGA
GAGAAACGAAGGCGAAGGCATCTATCTAGCGGGTTTCTATCGATCAAGGGCGAGAGTAGG
AGTATCCAACCGGATCAGA--GACCCGGGTAGTTC-CTACCTTAAACGATGCCGACAGGG
GCTTG-----------TTATTCA---TTAATAGC-AGGAC-CTTAGGAGAAATCAT-AGT
TCTTGGG-CTCTGGGGGAACT--ACGACC----GCAAGGCTGAAA-CTTGAAGGAATTGA
CGGAAGGGCACA--CC-AGGGGTGGAGCTTGTGGCTTAATTTGAATCAACACGGGGAAAC
TTACCAGGACCAGGTGT-TCTGTATGACTGACAGGCTATA--GGTCTTTCAGGATTGAAC
TTTGGGTGGTGCATGGCC-GT--TGGTGGTG-CGTGGGTTGACCTGTCTAGCGTTG--AT
TCAGATAACGAGCGAGATTATCACCAATTATCTACAAACTTCTGAATT----ATTTACAG
AGGTTCT------GTTCTAATTGGGACTCCCTGTG---TTTAAATAGG-AGGAAGAGGGT
AGCAATAACAGGTCCGTGATGTCCTTCAGATGCTCTGGGCTGCACGCGCGCTACAATGTT
AGGATCAAAGAGC-TTACGAATT-CGAAAGAAT--GAGTAACTCTCTTAATACCT-AACG
TAGTTGGGATTGACGATTGTAATCATCGTCATGAACT-AGGAATCCCTTGT-AAATGTGT
GTCAACAACGCACGTT-GAATACGTCCCTGCCCTTTGTACACACCGCCCGTC-GCTCCTA
CCGAT-GAATGATTCGGTGAAATTACTGGACCTTAATTTT---AAGGAAAGGTAA-----
TTAAATCAAATTACTTAGAGGAAGGAGAAGTCGTAACAAGGTAACG--------------
------------------------------------------------------------
------------------------------------------------------------
------------------------------------------------------------
---------------------------------------------------
>ParSym2CryHavA_FN377801
------------------------------------------------------------
------------------------ATCTGGTTGATTCTGCCAAGGAAGCACACTTAGGTC
ATAGATTCAGCCATGCAAGTGTTAGT--TCAGGCAA-CG-----AAACTGCGAATAGCTC
ATTAATACGCTCAGAATCTACTTGGCGGCGACCA--------TC-AGGTTTTAG--TTGG
ATAGCAGCAGTAA-TTCTGGTGCTAATACATGCTAT-TGTTTCATCGG-ATACGAATTAC
GATG---GAAAAGTTGACCGT-----AAGGCACGCCATTCGATTGAGCGACCTATCAGCT
--AGTACTTAGGGTCTTTACCTAGGTAGGCTATCACGGGTAACGGGCG-GTTACCGTCGG
ACTGCCGGAGAAGGCGCCTGAGAGATAGCGACTATAT-CCACGGGTAGCAGCAGGCGCGA
AACTTACCCACTC--GAG--ACATTCGGAG-GTGGTAATGACCAGTTTCGGATTAGCTCC
TC-----ACGGGGTTATTTGAATAGGATACGAGTTTTCCACTCGTGTGCAAC-CTAGCAG
AGGGCCAGT-CTGGTGCCAGCAGCTGCGGTAATTCCAGCTCTGCGAGTTTGCT-CCCATA
TTGTTGCAGTTAAAACGCCCGTAGTCTGAATTTCT-------------------------
--------------------T-------------------------------GACTATGC
CTCTTCCG----------------------------------------------------
-------------------------------------------------------A--GT
GCGTTCACTGTGAACAAATCAGGACGCTTAGAGTAGGGT----TA-CACGAATGACTCA-
GCGCAGTATGATA-----------------------------------------------
------------------------------------------------------------
------------------------------------------------------------
-----------------T---TTTTACCTAT-------GGT---------AAGATCAACG
AGAGCCACCGGGGGTAGATCTATTTCATGGCGAGCGGTGGAATGCTTTGACCCATG-AGA
GAGAAACGAAGGCGAAGGCATCTACCTAGCGGGTTTCTGTCGATCAAGGGCGAGAGTAGG
AGTATCCAACCGGATCAGA--GACCCGGGTAGTTC-CTACCTTAAACGATGCCGACAGGG
GCTTG-----------TCGTCTA---TTGGCGGC-AGGAC-CTTAGGAGAAATCAT-AGT
TCTTGGG-CTCTGGGGGAACT--ACGACC----GCAAGGCTGAAA-CTTGAAGGAATTGA
CGGAAGGGCACA--CC-AGGGGTGGAGCTTGTGGCTTAATTTGAATCAACACGGGGAAAC
TTACCAGGACCAGGTGT-TTTGTATGACTGACAGGCTACC--GGTCTTTCAGGATTTGAC
TTTGGGTGGTGCATGGCC-GT--TGGTGGTG-CGTGGGTTGACCTGTCTAGCGTTG--AT
TCAGATAACGAGCGAGATTATCACCAATTACCTACAAGTC-TATG--------GTTTCAT
ATACTT-------GTTCTAATTGGGACTCCCTGTG---TCTTAACAGG-AGGAAGAGGGT
AGCAATAACAGGTCCGTGATGTCCTTCAGATGCTCTGGGCTGCACGCGCGCTACAATGTT
AGGATCAAAGAGA-TTGCGAAGCTCGAAAGGCC--AAGCTACTCTCTCAATACCT-AACG
TAGTTGGGATTGACGGTTGTAATCACCGTCATGAACC-AGGAATCCCTTGT-AAATGCGT
GTCAACAACGCGCGTT-GAATACGTCCCTGCCCTTTGTACACACCGCCCGTC-GCTCCTA
CCGATTGGATGATTCGGCGAAATTACTGGA-CCCTTCGG-----GG-GAAGGTAA-----
TTAAGTCAAATTATCTAGAGGAAGGAGAAGTCGTAACAAGGTAACGGTAGGTGAACCTGC
GG----------------------------------------------------------
------------------------------------------------------------
------------------------------------------------------------
---------------------------------------------------
>ParSym2CryHavB_FN377802
------------------------------------------------------------
------------------------ACCTGGTTGATTCTGCCAAGGAAGCACACTCAGGTC
ATAGATTAAGCCATGCAAGTGTTAGT--TCAGGCAA-CG-----AAACTGCGAATAGCTC
ATTAATACGCTCAGAATCTACTTGGCGCCCACTG--------TCTAGGTGATAA--ATGG
ATAGCAGCAGTAA-TTCTGGTGCTAATACATGCTAG-TGTTTCGCCGA-ATACGAATTAC
GGCG---GAAAAGTTGACCGC-----AAGGCACGCCATTCGATTGAGCGACCTATCAGCT
--TGTACTTAGGGTCTTTACCTAGGTAGGCTATCACGGGTAACGGGCG-GTTACCGTCGG
ACTGCCGGAGAAGGCGCCTGAGAGATAGCGACTATAT-CCACGGGTAGCAGCAGGCGCGA
AACTTACCCACTC--GAG--ACTTTCGGAG-GTGGTAATGACCAGTTTCAGATTTGCTCC
TT-----ACGGGGTTGTTTGAATAGGATATGAGTTTTCCACTCATGTGTAAT-CTAGCAG
AGGGTCAGT-CTGGTGCCAGCAGCTGCGGTAACTCCAGCTCTGCGAGTTTGCT-CCCATA
TTGTTGCAGTTAAAACGCCCGTAGTCTGAAGTATT-------------------------
--------------------T-------------------------------AAACTAGC
CCCT-CCG----------------------------------------------------
-------------------------------------------------------G--GG
GCGTTCACTGCGAACAAATCAGGACGCTTAGAGTAGGGT----AT-CACGAATGACTCA-
GCGCAGTATGATA-----------------------------------------------
------------------------------------------------------------
------------------------------------------------------------
-----------------T---TTTTACCCAT-------GGT---------AAGATCAATG
AGAGCCATCGGGGGTAGATCTATTTCATGGCGAGCGGTGGAATGCGATGACCCATG-AGA
GAGAAACGAAGGCGAAGGCATCTACCTAGCGGGTTTCTGTCGATCAAGGGCGAGAGTAGG
AGTATCCAACCGGATCAGA--GACCCGGGTAGTTC-CTACCTTAAACGATGCCGACAGGG
GCTTG-----------TCGTTCT---ATAACGGC-AGGAT-CCGAGGAGAAATCAT-AGT
TCTTGGG-CTCTGGGGGGACT--ACGACC----GCAAGGCTGAAA-CTTGAAGGAATTGA
CGGAAGGGCACA--CC-AGGGGTGGAGCTTGTGGCTTAATTTGAATCAACACGGGGAAAC
TTACCAGGACCAGATGT-TTTGTATGACTGACAGACTACC--GGTCTTTCAGGATTTGAC
TTTGGGTGGTGCATGGCC-GT--TGGTGGTG-CGTGGGTTGACCTGTCTAGCGTTG--AT
TCAGATAACGAGCGAGATTATCACCAATTACCTACAACGCGCGAG--------TCTTCGT
GGTGTT-------GTTCTAATTGGGACTCCCTGTG---TACAAATAGG-AGGAAGAGGGT
AGCAATAACAGGTCCGTGATGTCCTTCAGATGCTCTGGGCTGCACGCGCGCTACAATGTT
AGGATCAAAGAGT-TTGCAAA-GTCGTCAGACT--AAGCGACCCTCGCAATACCT-AACG
TAGTTGGGATTGATGGTTGTAATCACCATCATGAACC-AGGAATCCCTTGT-AAATGCGT
GTCAACAACGCGCGTT-GAATACGTCCCTGCCCTTTGTACACACCGCCCGTC-GCTCCTA
CCGAT-AGACGATTCGGTAAAATTACTCGA-CCTTACGG-----GG-AAAGGTGA-----
TTAAACCAAATCATTAAGAGGAAGGAGAAGTCGTAACAAGGTAACGGTAGGTGAACCTGC
AG----------------------------------------------------------
------------------------------------------------------------
------------------------------------------------------------
---------------------------------------------------
>ParSym4CryCylA_JX975352
------------------------------------------------------------
-----------------------------------------AAGGAAGCACACTTCGGTC
ATAGATTAAGCCATGCAAGTGTCAGT--TCAGGTTC-AGTCTCGAAACTGCGAACAGCTC
ATTAACACACTTAGTATCTATTTGACGGCGCTCCC--------AA-GAGCTCAC--ATGG
ATAGCAGGAGAAA-A-CTCGTGCTAATACATGCAATT-GTTTCGCTGG-ATACGAATTAC
AGCG---TAAAAGTTGACTTCGCA-AGAAGCACGTCATTCGACTGAGTGACCTATCAGCC
--AGTACTTAGGGTCTTTACCTAGGTAAGCTATCACGGGTAACGGGCG-GTTACCGTCGT
ACTGCCGGAGAAGGCGCCTGAGAGATAGCGACTATTC-CTATGGGGAGCAGCAGGCGCGG
AACTTTCCCAATC--TTC--AACGAAGGAG-GGGGTGATGACCAGTTCTA-GTTTTGGC-
-C-----TAGGCCATAT-TGGATAGGGGCGCAGTTTACCACTGTACCGTAA-CCGAGCAG
AGGGCCAGT-CTGGTGCCAGCAGCTGCGGTAATTCCAGCTCTGCGAGTTTGCT-CCCATA
TTGTTGCAGTTAAAACGCCCGTAGTCTGAATTTGG-------------------------
--------------------C------------------TCC---------AGCCAGTAT
G-----TGC---------------------------------------------------
-------------------------------------------------------A--CA
ACGTTCACTGTGAACAAATCAGGACGCTTAGGGTATGTT----TA--AGGAATGACCTA-
GCGCAGTATGATT-----------------------------------------------
------------------------------------------------------------
------------------------------------------------------------
-----------------A---CTTTGCCACTT------GGC---------AAGCTCAATG
AGAGCCATCGGGGGTAGATCTATTCCGTGGCGAGCGGTGGAATGCTTTGACCCACGTGGA
GAGAGTCGAAAGCGAAGGCATCTACCTAGAGGGTTTCTGTCGATCAAGGGCGAGAGTAGG
AGTATCCAACCGGATTAGA--GACCCGGGTAGTTC-CTACTGTAAACGATGCCGACAGGG
GATTG-----------TCTCTTT---ATAGAGGC-AGCAC-CTTAGGAGAAATCAT-AGT
TCATGGG-CTCTGGGGGAACT--ACGACC----GCAAGGCTGAAA-CTTGAAGGAATTGA
CGGAAGGGCACA--CC-AGGGGTGGAGCCTGTGGCTTAATTTGAATCAACACGGGGAAAC
TTACCAGGACCAGATG--TTGGTATGACTGACTTTCTAAA--GGGAATTCAGGATTTGGC
TTGTGGTGGTGCATGGCC-GT--TGGTGGTG-CGTGGGTTGACCTGTCTAGCGTTG--AT
TCAGATAACGAGCGAGATTATCGCCAATTACTTA---GTTTGCAGTTG----CTTAACTG
CGAACTT---------CTAATTGGGACTCCCTGTG---TCTAA-CAGG-CGGAAGAGGGT
AGCAATAACAGGTCCGTGATGTCCTTTAGATGCTCTGGGCTGCACGCGTGCTACAATGTG
AGCATCAAACAGA-TT--CAAAGTCGAAAGACT--GTGGTACTCTGTCAAACGCT-CACG
TGGTTGGGATTGACGGTTGTAATCACTGTCATGAACC-AGGAATCCCTTGT-AAATGTGT
GTCAACAGCGCACGTT-GAATACGTCCCTGCCCTTTGTACACACCGCCCGTC-GCTCCTA
CCGATTGGATGACTCGGTGAAATCGCCGGACATTTG----------CGAAGGCAA-----
TTAAACCACGTTATCTAGAGGAAGGAGAAGTCGTAACAAGGAAGGGCGAATTCCACAGTG
------------------------------------------------------------
------------------------------------------------------------
------------------------------------------------------------
---------------------------------------------------
>SteSp5CryCav_AB458857
------------------------------------------------------------
-----------------------------------------AAGGAAGCACACTTCGGTC
ATAGATTAAGCCATGCAAGTGTTAGT--TCAGGGAA-CG-----AAACTGCGAATAGCTC
ATTAATACGCTCAGAATCTAATTGGCAGCAACC---------GGCAGGTTTTAG-ATGGG
ATAGCAGCAGTAA-TTCTGGTGCTAATACATGCAATT-GTTTCATCGG-AAGTGAATTAC
GATG---GAAAAGTTGACCGC-----AAGGCAAGCCATTCGATTGAGCGACCTATCAGCT
--TGTACTTAGGGTCTTTACCTAGGTAGGCTATCACGGGTAACGGGCG-GTTACCGTCGG
ACTGCCGGAGAAGGCGCCTGAGAGATAGCGACTATAT-CTACGGGTAGCAGCAGGCGCGA
AACTTACCCACTC--GAG--ACATTCGGAG-GTGGTAATGACCAGTTTCAAGTCAGCTCT
TC-----ACAG--TTGCTTGAATAGGATTACACTTTTCCAGTGTAGTGAAA-CCTAGCAG
AGGGCCAGT-CTGGTGCCAGCAGCTGCGGTAATTCCAGCTCTGCGAGTTTGCT-CCCATA
TTGTTGCAGTTAAAACGCCCGTAGTCGGAATTATA-------------------------
--------------------T------------------TT-----------ATCTATGC
GGCCA-CAA---------------------------------------------------
-------------------------------------------------------A--CC
GCGTTCACTGTGAACAAATCAGGACGCTTAGTGTAGGGAA---TAGTTTGAATGACTCA-
GCGCAGTATGATA-----------------------------------------------
------------------------------------------------------------
------------------------------------------------------------
-----------------T---CTTTACCTTTG------G-T---------AAGATCAACG
AGAGCCAACGGGGGTAGATCTATTTCATGGCGAGCGGTGGAATGCTATAACCCATG-AGA
GAGAAACGAAGGCGAAGGCATCTACCTAGCGGGTTTCTGTCGATCAAGGGCGAGAGTAGG
AGTATCCAACCGGATTAGA--GACCCGGGTAGTTC-CTACCTTAAACCATGCCGACAGGG
GCTTA-----------TCCTCTT---ATGAGGGT-AGGAC-CTTAGGAGAAATCAT-AGT
TCTTGGG-CTCTGGGGGAACT--ACGACC----GCAAGGCTGAAA-CTTGAAGGAATTGA
CGGAAGGGCACA--CC-AGGGGTGGAGCTTGTGGCTTAATTTGAATCAACACGGGGAAAC
TTACCAGGACCAGATGT-TTTAGATGACTGACAGGCTGCA--GGTCTTTCAGGATTTGAC
TTTTGGTGGTGCATGGCC-GT--TGGTGGTG-CGTGGGTTGACCTGTCTAGCGTTG--AT
TCAGATAACGAGCGAGATTATCACCAATTAATTA-----CCAT-GTAA--TTCTGAGAAA
GATTCTTG-----GTTCTAATTGGGACTCCCTGCG---TCTAAGCAGG-AGGAAGAGGGT
AGCAATAACAGGTCCGTGATGTCCTTTAGATGCCCTGGGCTGCACGCGCGCTACAATGTG
AGGATCAATGAG--TTACAAGCCACGAAAGGGC--AAGTCACTCTCATAATCCCT-CACG
TACCTGGGATTGACGGTTGTAATCACCGTCATGAACC-AGGAATCCCTTGT-AAGCGTGT
GTCAACAACGCACGTT-GAATACGTCCCTGCCCTTTGTACACACCGCCCGTC-GCTCCTA
CCGAT-GGATGATTCGGTGAAATCACTGGAGAATCC-GC------TTGAAGGTGA-----
TTAAACCATATTATCTAGAGGAAGGAGAAGTCGTAACAAGGTAACG--------------
------------------------------------------------------------
------------------------------------------------------------
------------------------------------------------------------
---------------------------------------------------
>ParSym6CryDudA_AF052696
------------------------------------------------------------
-----------------------------------------AAGGAAGCACACTTTGGTC
ATAGATTAAGCCATGCAAGTGTTAGT--TCAGGCAA-CG-----AAACTGCGAATAGCTC
ATTAATACGCTCAGAATCTAATTGACGGCAACCCT-------CCGGG-TTTTAA--TTGG
ATAGCAGCAGTAA-TTCTGGTGCTAATACATGCTAGT-GTTTCATCGA-ATACGAATTAC
GATG---GAAAAGTTGACCGT-----AAGGCACGTCATTCGATTGAGCGACCTATCAGCT
--TGTACTTAGGGTCTTTACCTAGGTAGGCTATCACGGGTAACGGGCG-GTTACCGTCGG
ACTGCCGGAGAAGGCGCCTGAGAGATAGCGACTATAT-CCACGGGTAGCAGCAGGCGCGA
AACTTACCCACTC--GAG--ACATTCGGAG-GTGGTAATGACCAGTTTTAAATTAGCTCT
TT-----ATAGGGCTGTTTGAATAGGACTCTAGTTTTCCACTAGTGTGAAA-CCTAGCAG
AGGGCCAGT-CTGGTGCCAGCAGCTGCGGTAATTCCAGCTCTGCGAGTTTGCT-CCCATA
TTGTTGCAGTTAAAACGCCCGTAGTCTGAATTACA-------------------------
-------------------------------------------------TCTGATTATGC
TCCTTTCA----------------------------------------------------
-------------------------------------------------------G--GG
GCGTTCACTGTGAACAAATCAGGACGCTTAAAGTAGGGT----CA-CATGTATGACTTA-
GCGCAGTATGATA-----------------------------------------------
------------------------------------------------------------
------------------------------------------------------------
-----------------T---TTTTACCTTT-------GGT---------AAGATCAAAG
AGAACCACCGGGGATAGATCTATTTCATGGCGAGCGGTGAAATGCTTTGACCCATG-AGA
GAGAAACGAAGGCGAAGGCATCTATCTAGCGGGTTTCTATCGATCAAGGGCGAGAGTAGG
AGTATCCAACCGGATCAGA--GACCCGGGTAGTTC-CTACCTTAAACTATGCCGACAGGA
GCTTG-----------TTATCTAA--ATAATAGC-AGGAT-CTTAGGAGAAATCAT-AGT
TCTTGGG-CTCTGGGGGAACT--ACGACC----GCAAGGCTGAAA-CTTGAAGGAATTGA
CGGAAGGGCACA--CC-AGGGGTGGAGCTTGTGGCTTAATTTGAATCAACACGGGGAAAC
TTACCAGGACCAGATGT-TTTGTATGACTGACAGGCTATA--GGTCTTTCAGGATTTGAC
TTTGGGTGGTGCATGGCC-GT--TGGTGGTG-CGTGGGTTGACCTGTCTAGCGTTG--AT
TCAGATAACGAGCGAGATTATCACCAATTGTCTACGAATTTCTGA--------TCCACAG
AACATTT------GTTCTAATTGGGACTCCCTGTG---TTTAAATAGG-AGGAAGAGGGT
AGCAATAACAGGTCCGTGATGTCCTTCAGATGCTCTGGGCTGCACGCGCGCTACAATGTT
AGGATCAAAGAGT-TTACAACGTCCGAAAGATTTTGAGATACTCTCTTAATACCT-AACG
TAGTTGGGATTGACGATTGTAATCATCGTCATGAACC-AGGAATCCCTTGT-AAATGTGT
GTCAACAACGCACGTT-GAATACGTCCCTGCCCTTTGTACACACCGCCCGTC-GCTCCTA
CCGAT-GAATGATTCGGTGAAATTACTGGACCCTCTAAA----AGGGGAAGGTAA-----
TTAAATCAAATTATTTAGAGGAAGGAGAAGTCGTAACAAGGTAACG--------------
------------------------------------------------------------
------------------------------------------------------------
------------------------------------------------------------
---------------------------------------------------
>ParSym6CryBreB_AF052697
------------------------------------------------------------
-----------------------------------------AAGGAAGCACACTTCGGTC
ATAGATTAAGCCATGCAAGTGTCAGT--TCAGGTTT-AGTCTCGAAACTGCGAACAGCTC
ATTAACACACTTAGTATCTATTTGACGGCGCTCT---------AA-AAGCTAAT--ATGG
ATAGCAGGAGAAA-A-CTCGTGCTAATACATGCAATT-GTTTCGCTGG-ATACGAATTAC
AGCG---GAAAAGTTGACTTCGCA-AGAAGCACGTCATTCGACTGAGTGACCTATCAGCC
--AGTACTTAGGGTCTTTACCTAGGTAAGCTATCACGGGTAACGGGCG-GTTACCGTCGT
ACTGCCGGAGAAGGCGCCTGAGAGATAGCGACTATTC-CTATGGGGAGCAGCAGGCGCGA
AACTTTCCCAATC--TTC--ATCGAAGGAG-GGGGTAATGACCAGTTCTA-GTTTTGGC-
-T-----TAGGCCATAT-TGGATAGAGATACAGTTTACCACTGTTTCGCAA-CCTAGCAG
AGGGCCAGT-CTGGTGCCAGCAGCTGCGGTAATTCCAGCTCTGCGAGTTTGCT-CCCATA
TTGTTGCAGTTAAAACGCCCGTAGTCTGAATTTGG-------------------------
--------------------C------------------ATC---------CGCCAGTAT
G-----TGT---------------------------------------------------
-------------------------------------------------------A--TA
ACGTTCACTGTGAACAAATCAGGACGCTTAGGGTATGTT----TA--AGGAATGACCTA-
GCGCAGTATGATT-----------------------------------------------
------------------------------------------------------------
------------------------------------------------------------
-----------------A---CTTTGCCTCTTT-----GGC---------AAGCTCAATG
AGAGCCATCGGGGGTAGATCTATTCCGTGGCGAGCGGTGGAATGCTCTGACCCATGTGGA
GAGAGTCGAAAGCGAAGGCATCTACCTAGAGGGTATCTGTCGATCAAGGGCGAGAGTAGG
AGTATCCAACCGGATTAGA--GACCCGGGTAGTTC-CTACTGTAAACGATGCCGACAGGG
GATTG-----------TCTTTCA---TTAAAGGC-AGGAC-CTTAGGAGAAATCAT-AGT
TCATGGG-CTCTGGGGGAACT--ACGACC----GCAAGGCTGAAA-CTTGAAGGAATTGA
CGGAAGGGCACA--CC-AGGGGTGGAGCCTGTGGCTTAATTTGAATCAACACGGGGAAAC
TTACCAGGACCAGATG--TTGGTATGACTGACTTTCTAAA--GGGAATTCAGGATTTGGC
TTGTGGTGGTGCATGGCC-GT--TGGTGGTG-CGTGGGTTGACCTGTCTAGCGTTG--AT
TCAGATAACGAGCGAGATTATCGCCAATTACTTA---GTCTGCGGTTT----CTGAACCA
ATGACTT---------CTAATTGGGACTCCCTGTG---TCTAA-CAGG-CGGAAGAGGGT
AGCAATAACAGGTCCGTGATGTCCTTTAGATGCTCTGGGCTGCACGCGTGCTACAATGTG
AGCATCAAACAGA-TT--CGATGTCGAAAGACG--GGGGTACTCTGTCAAACGCT-CACG
TGGTTGGGATTGACGATTGTAATCATTGTCATGAACC-AGGAATCCCTTGT-AAATGTGT
GTCAACAGCGCACGTT-GAATACGTCCCTGCCCTTTGTACACACCGCCCGTC-GCTCCTA
CCGATTGGATGACTCGGTGAAATCGCCAGACGGCTGCGCAAGTGGCTTAAGGCAA-----
TTAAACCACGTTATCTAGAGGAAGGAGAAGTCGTAACAAGGTAACG--------------
------------------------------------------------------------
------------------------------------------------------------
------------------------------------------------------------
---------------------------------------------------
>ParSym6CryBreC_AF052698
------------------------------------------------------------
-----------------------------------------AAGGAAGCACACTTAGGTC
ATAGATTAAGCCATGCAAGTGTTAGT--TCAGGGAA-AC----GAAACTGCGAACAGCTC
AGTAATACGCTGAGAATCTAATTGGCAGCGACCAT--------CA-GGTTTTAG--TTGG
ATAGCAGCAGTAA-TTCTGGTGCTAATACATGCAATT-GTTCCATCGG-AAGTGAAGTAC
GAAG---GAAAAGTTGACCG-----AGAGGCAAGCCATTCGATTGAGCGACCTATCAGCT
--TGTACTTAGGGTCTTTACCTAGGTAGGCTATCACGGGTAACGGGCG-GTTACCGTCGG
ACTGCCGGAGAAGGCGCCTGAGAGATAGCGACTATAT-CTACGGGTAGCAGCAGGCGCGA
AACTTACCCACTC--GAG--ACGTTCGGAG-GTGGTAATGACGAGTTTCAAGTCAGCTCC
AT-----ACGGGGTTGCTTGAATAGGATTACACATTTCCAGTGTAGTGAAA-CCTAGCAG
AGGCTCAGT-CTGGTGCCAGCAGCTGCGGTAATTCCAGCTCTGCGAGTTTGCT-CCCATG
TTGTTGCAGTTAAAACGCCCGTAGTCTGAATTTGG-------------------------
--------------------C------------------ATC---------CGCCAGTAT
G-----TGT---------------------------------------------------
-------------------------------------------------------A--TA
ACGTTCACTGTGAACAAATCAGGACGCTTAGGGTATGTT----TA--AGGAATGACCTA-
GCGCAGTATGATT-----------------------------------------------
------------------------------------------------------------
------------------------------------------------------------
-----------------A---CTTTGCCTCTTT-----GGC---------AAGCTCAATG
AGAGCCATCGGGGGTAGATCTATTCCGTGGCGAGCGGTGGAATGCTCTGACCCATGTGGA
GAGAGTCGAAAGCGAAGGCATCTACCTAGAGGGTATCTGTCGATCAAGGGCGAGAGTAGG
AGTATCCAACCGGATTAGA--GACCCGGGTAGTTC-CTACTGTAAACGATGCCGACAGGG
GATTG-----------TCTTTCA---TTAAAGGC-AGGAC-CTTAGGAGAAATCAT-AGT
TCTTGGG-CTCTGGGGGAACT--ACGACC----GCAAGGCTGAAA-CTTGAAGGAATTGA
CGGAAGGGCACA--CC-AGGGGTGGAGCTTGTGGCTTAATTTGAATCAACACGGGGAAAC
TTACCAGGACCAGATG--TTTTAATGACTGACAGGCTTCC--GGTCTTTCAGGATAGGAT
TTTTGGTGGTGCATGGCC-GT--TGGTGGTG-CGTGGGTTGACCTGTCTAGCGTTG--AT
TCAGGTAACGAGCGAGATTATCGCCAATTATATA------CAAGGTGT----CTCACCAG
ACATTATTG-----TTCTAATTGGGACTCCCTGCG---C--AAGCAGG-CGGAAGAGGGT
AGCAATAACAGGTCCGTGATGTCCTTTAGATGCTCTGGGCTGCACGCGCGCTACAATGTG
AGGATCAACGGGA-TG--CGAGGCCGTCAGGCT--GAGCCACTCTGTCAATACCT-CACG
TAGTTGGGATTGATGTTTGTAATCAGCATCATGAACC-AGGAATCCCTTGT-AAATGCGT
GTCAACAGCGCGCGTT-GAATACGTCCCTGCCCTTTGTACACACCGCCCGTC-GCTCCTA
CCGATTGGATGATTTGGTGAAATCACTGGATTGCTATG------CAAAAAGGTGA-----
TTAAATCATGTTATCTAGAGGAAGGAGAAGTCGTAACAAGGTAACG--------------
------------------------------------------------------------
------------------------------------------------------------
------------------------------------------------------------
---------------------------------------------------
>ParSym6CryBreE_AF052699
------------------------------------------------------------
------------------------------------------------------------
------------------------------------------------------------
--------------TATCTATTTGACGGCGCTCT---------AA-AAGCTAAT--ATGG
ATAGCAGGAGAAA-A-CTCGTGCTAATACATGCAATT-GTTTCGCTGG-ATACGAATTAC
AGCG---GAAAAGTTGACTTCGCA-AGAAGCACGTCATTCGACTGAGTGACCTATCAGCC
--AGTACTTAGGGTCTTTACCTAGGTAAGCTATCACGGGTAACGGGCG-GTTACCGTCGT
ACTGCCGGAGAAGGCGCCTGAGAGATAGCGACTATTC-CTATGGGGAGCAGCAGGCGCGA
AACTTTCCCAATC--TTC--ATCGAAGGAG-GGGGTAATGACCAGTTCTA-GTTTTGGC-
-T-----TAGGCCATAT-TGGATAGAGATACAGTTTACCACTGTTTCGTAA-CCTACCAG
AGGGCCAGT-CTGGTGCCAGCAGCTGCGGTAATTCCAGCTCTGCGAGTTTGCT-CCCATA
TTGTTGCAGTTAAAACGCCCGTAGTCTGAATTTGG-------------------------
--------------------C------------------ATC---------CGCCAGTAT
G-----TGT---------------------------------------------------
-------------------------------------------------------A--TA
ACGTTCACTGTGAACAAATCAGGACGCTTAGGGTATGTT----TT--AGGAATGACCTA-
GCGCAGTATGATT-----------------------------------------------
------------------------------------------------------------
------------------------------------------------------------
-----------------A---CTTTGCCTCTTT-----GGC---------AAGCTCAATG
AGAGCCATCGGGGGTAGATCTATTCCGTGGCGAGCGGTGGAATGCTCTGACCCATGTGGA
GAGAGTCGAAAGCGAAGGCATCTACCTAGAGGGTATCTGTCGATCAAGGGCGAGAGTAGG
AGTATCCAACCGGATTAGA--GACCCGGGTAGTTC-CTACTGTAAACGATGCCGACAGGG
GATTG-----------TCTTTCA---TTAAAGGC-AGGAC-CTTAGGAGAAATCAT-AGT
TCATGGG-CTCTGGGGGAACT--ACGACC----GCAAGGCTGAAA-CTTGAAGGAATTGA
CGGAAGGGCACA--CC-AGGGGTGGAGCCTGTGGCTTAATTTGAATCAACACGGGGAAAC
TTACCAGGACCAGATG--TTGGTATGACTGACTTTCTAAA--GGGAATTCAGGATTTGGC
TTGTGGTGGTGCATGGCC-GT--TGGTGGTG-CGTGGGTTGACCTGTCTAGCGTTG--AT
TCAGATAACGAGCGAGATTATCACCAATTAACTACAAATTTCTGAATT----CTTTACAG
AAATTCTG------TACTAATTGGGACTCCCTGTG---TTTAAATAGG-AGGAAGAGGGT
AGCAATAACAGGTCCGTGATGTCCTTCAGATGCTCTGGGCTGCACGCGCGCTACAATGTT
AGGATCAAAGAGT-CTA-CGAATCTGAAAGACG--GGGGTACTCTGTCAAACGCT-CACG
TGGTTGGGATTGACGATTGTAATCATTGTCATGAACC-AGGAATCCCTTGT-AAATGTGT
GTCAACAGCGCACGTT-GAATACGTCCCTGCCCTTTGTACACACCGCCCGTC-GCTCCTA
CCGATTGGATGACTCGGTGAAATCGCCGGATAGCT-------CGTCTTAAGGCAA-----
TTAAACCACGTTATCTAGAGGAAGGAGAAGTCGTAACAAGGTAACG--------------
------------------------------------------------------------
------------------------------------------------------------
------------------------------------------------------------
---------------------------------------------------
>ParSym6CryBreD_AF052700
------------------------------------------------------------
-----------------------------------------AAGGAAGCACACTTCGGTC
ATGGATTAAGCCATGCAAGTGTTAGT--TCAGGCAA-CG-----AAACTGCGAATAGCTC
ATTAATACGCTCAGAATCTATTTGGTGGCGATCAT--------CG-GATCTTAA--ATGG
ATAGCAGGAGTAA-TTCTCGTGCTAATACATGCGATT-GTTTCACCGG-ACATGATTTAC
GGTG---GAAAAGTTGACCAT-----TAGGCACACCATTCGATTGAGCGACCTATCAGCT
--TGTACTTAGGATCTTTACCTAGGTAGGCTATCACCGGTAACGGGCG-GTTACCGTCCG
ACTGCCGGAGAAAGCGCCTGAGAGATAACGACTATAT-CCACCGGTAGCAGCAGGCGCGA
AACTTACCCACTC--GAG--ACATTCGGAG-GTGGTAATGACCAGTTCCATGTCAACCC-
-T-----TTAGGGTTGTTTGGATAGGACCACACGTTTCCAGTGTGGTGCAA-TCTAGCAG
AGGGCCAGT-CTGGTGCCAGCAGCTGCGGTAATTCCAGCTCTGCGAGTTTGCT-CCCATA
TTGTTGCAGTTAAAACGCCCGTAGTCTGAATTTGG-------------------------
--------------------C------------------ATC---------CGCCAGTAT
G-----TGT---------------------------------------------------
-------------------------------------------------------A--TA
ACGTTCACTGTGAACAAATCAGGACGCTTAGGGTATGTT----TA--AGGAATGACCTA-
GCGCAGTATGATT-----------------------------------------------
------------------------------------------------------------
------------------------------------------------------------
-----------------A---CTTTGCCTCTTT-----GGC---------AAGCTCAATG
AGAGCCATCGGGGGTAGATCTATTCCGTGGCGAGCGGTGGAATGCTCTGACCCATGTGGA
GAGAGTCGAAAGCGAAGGCATCTACCTAGAGGGTATCTGTCGATCAAGGGCGAGAGTAGG
AGTATCCAACCGGATTAGA--GACCCGGGTATTTC-CTACTGTAAACGATGCCGACAGGG
GATTG-----------TCTTTCA---TTAAAGGC-AGGAC-CTTAGGAGAAATCAT-AGT
TCATGGG-CTGTGGGGGAAAT--ACGACC----GCAAGGCTGAAA-CTTGAAGGAATTGA
CGGAAGGGCACA--CC-AGGGGTGGAGCCTGTGGCTTAATTTGAATCAACACGGGGAAAC
TTACCAGGACCAGATG--TTGGTATGACTGGCTTTCTAAA--GGGAATTCAGGATTTGGC
TTGTGGTGGTGCATGGCC-GT--TGGTGGTG-CGTGGGTTGACCTGTCTAGCGTTG--AT
TCACATAACGAGCGAGATTATCGCCAATTACTTA---GTCTGCGGTTT----CTGAACCA
ATGACTT---------CTAATTGGGACTCCCTGTG---TCTAA-CAGG-CGGAAGAGGGT
AGCAATAACAGGTCCGTGATGTCCTTTAGTTGCTCTGGGCTGCACGCGTGCTACAATGTG
AGCATCAAACAGA-TT--CGATGTCGAAAGACA--GGGGTACTCTGTCAAACGCT-CACG
TGGTTGGGATTGACGATTGTAATCATTGTCATGAACC-AGGAATCCCTTGT-AAATGTGT
GTCAACAGCGCACGTT-GAATACGTCCCTGCCCTTTGTACACACCGCCCGTC-GCTCCTA
CCGATTGGATGACTCGGTGAAATCGCCGGATAGCTCCG------TCTTAAGGCAA-----
TTAAACCACGTTATCTAGAGGAAGGAGAAGTCGTAACAAGGTAACG--------------
------------------------------------------------------------
------------------------------------------------------------
------------------------------------------------------------
---------------------------------------------------
>CthMac4ProSim_JX975349
------------------------------------------------------------
----------------------------------------------------CTTCGGTC
ATAGATTAAGCCATGCAAGTGACAGT--TCCGGCTC-GGTCC-AAAACTGCGAACAGCTC
ATTAACACACTCAGTACCTCATTGATGGCGACCCT-------TAG-GGTCTTAT--ATGG
ATAGCAGGAGAAA-A-CTCGTGCTAATACATGCGATT-GTTCCGTCGG-AATTGAATTAC
GTCG---GAAAAGTTAACTTT----ACTAGTACATCATTCGGTTGAGTGACCTATCAGCC
--TGTACTTAGGGCCTTTACCTAGGTAAGCAATCACGGGTAACGGGCG-GTTACCGTCGT
ACTGCCGGAGAAGGCGCCTGAGAGATAGCGACTATAC-CTATGGGTAGCAGCAGGCGCGA
AACTTTCCCAATC--TTC--AACGAAGGAG-GGGGTAATGACCAGTTTTA-TACGCCTC-
-T-----TTATGGGGATGTAAATAGGATTGCAGCTTCCAACTGCAGCGTAA-CCTAGCAG
AGGGCCAGT-CTGGTGCCAGCAGCTGCGGTAATTCCAGCTCTGCGGGTTTGCT-CCCATA
TTGTTGCAGTTAAAACGCCCGTAGTCTGAAATAGA-------------------------
--------------------C------------------GTA---------TGTCTGCA-
------------------------------------------------------------
-----------------------------------------------------------A
TATTTCACTGTGAATAAATCAGGACGCTTAGGGTACGGC----TACCGGGAATGACCTA-
GCGCAGTATGAGG-----------------------------------------------
------------------------------------------------------------
------------------------------------------------------------
-----------------A---CTTTGCCCATTG-----GGT---------AAGCTCAATG
AGAGCCATCGGGGGTAGATCTATTCCATGGCGAGCGGCGGAATGCTTTGACCCATGTGGA
GAGGAACGAACGCGAAGGCATCTACCTAGAGGGTTTCTGTCGATCAAGGGCGAGAGTGGA
AGTATCCAACCGGATCAGA--GACCCGGGTAGTTT-CCACTGTAAACGATGCCGACAGGG
GATTG-----------TTCTTCC---ATAAGAGC-AGGAC-TTCCGGAGAAATCAT-AGT
TCATGGG-CTCTGGGGGAACT--ACGACC----GCAAGGCTGAAA-CTTGAAGGAATTGA
CGGAAGGGCACA--CC-AGGGGTGGAGCCTGTGGCTTAATTTGAATCAACACGGGGAAAC
TTACCAGGACCAGATG--TTGTTATGACTGACTTTNTAAA--GGGAATTCAGGATTTGAC
TTGTGGTGGTGCATGGCC-GT--TGGTGGTG-CGTGGGTTGACCTGTCTAGCGTTG--AT
TCAGATAACGAGCGAGATTATCGCCAATTACTAA----TGTTCCCCTT----TAAAGTGG
ATACATT---------CTAATTGGGACTCCCTGCG---TCTAG-CAGG-CGGAAGAGGGT
AGCAATAACAGGTCCGTGATGTCCTTTAGATGCTCTGGGCTGCACGCGTGCTACAATGTG
AGTTACAAACAGA-TT--CAACCCCGAGAGGGA--GTGGTACTCTGTCAACAGCT-CACG
TGGTTGGGATTGACGGTTGGAATCACCGTCATGAACC-AGGAATCCCTTGT-AAACGTGT
GTCAACAGCGCACGTT-GAATACGTCCCTGCCCTCTGTACACACCGCCCGTC-GCTCCTA
CCGATTGGATGACTCGGTGAAGTCGCTGGACCTTAG---------GGGAAGGCAA-----
TTAAACCACGTTATCTAGAGGAAGGAGAAGTCGTAACAAGGAAGGGCGAATTCCACAGT-
------------------------------------------------------------
------------------------------------------------------------
------------------------------------------------------------
---------------------------------------------------
>CthMic4ProSim_JX975350
------------------------------------------------------------
----------------------------------ACTGTGGAATTCGCCCTTCTTCGGTC
ATAGATTAAGCCATGCAAGTGTTAGT--TCAGGTTC-AGTCT-GAAACTGCGAACAGCTC
ATTAACACACTCAGTATCTATTTGATGGCGGATAT--------AA-GTCTTTAC--ATGG
ATAGCAGGAGAAA-A-CTCGTGCTAATACATGCGATT-GTTTCGCCGG-AAATGAAATAC
GGTG---GAGAAGTTGACTTT----AAGAGTACATCATTCGATTGAGTGACCTATCAGCC
--AGTACTTAGGGTCTTTACCTAGGTAAGCAATCACGGGTAACGGGCG-GTTGCCGTCGT
ACTGCCGGAGAAGGCGCCTGAGAGATAGCGACTATAC-CTATGGGTAGCAGCAGGCGCGA
AACTTCCCCAATC--TTC--AAAGAAGGAG-GGGGTAATGACCAGTTTCA--TTTTACC-
-T-----TCGGGTAGTT-TGAATAGGGGTTCAGTTTATAACTGGGCCGCAA-CCTAGCAG
AGGGCCAGT-CTGGTGCCAGCAGCTGCGGTAATTCCAGCTCTGCGAGTTTGCT-CCCATA
TTGTTGCAGTTAAAACGCCCGTAGTCGGAGTTTGG-------------------------
--------------------C------------------GTA---------TGCCAATAT
GAAAAACGA---------------------------------------------------
-------------------------------------------------------A--AA
ACGTTCACTGTGAACAAATCAGGACGCTCAGGGTATGGT----TGC-ATGTATGACCTA-
GCGCAGTATGATA-----------------------------------------------
------------------------------------------------------------
------------------------------------------------------------
-----------------T---TTTTGCCTTTTT-----GGC---------AAGATCAAGG
AGAGCCATCGGGGGTAGATCTATTCCACGGCGAGCGGTGGAATGCTTTGACCCATGTGGA
GAGAGACGAAAGCGAAGGCATCTACCTAGAGGGTTTCTGTCGATCAAGGGCGAGAGTAGG
AGTATCCAACCGGATCAGA--GACCCGGGTAGTTC-CTACTGTAAACAATGCCGACAGGG
GATTG-----------TCTCTTT---TTAGAGGC-AGGAC-NTTAGGAGAAATCAT-AGT
TCATGGG-CTCTGGGGGAACT--ACGACC----GCAAGGCTGAAA-CTTGAAGGAATTGA
CGGAAGGGCACA--CC-AGGGGTGGAGCCTGTGGCTTAATTTGAATCAACACGGGGAAAC
TTACCAGGACCAGATG--TTGGTATGACTGACTTTCTAAA--GGGAATTCGGGATTTGAC
TTGTGGTGGTGCATGGCC-GT--TGGTGGTG-CGTGGGTTGACCTGTCTAGCGTTG--AT
TCAGATAACGAGCGAGATTATCGCCAATTACTAA---GACCA-AGCTG----TCTAACTG
TCAGTTTGAGT--TTTTTAATTGGGACTCCCTGCG---TCTAG-CAGG-CGGAAGAGGGT
AGCAATAACAGGTCCGTGATGTCCTTTAGATGCTCTGGGCTGCACGCGTGCTACAATGTG
AGTATCAAACAGT-TT--TGAAACCGAAAGGCT--GAAAAACTCTGTCAAACACT-CACG
TAGTTGGGATCGACGGTTGTAATCACCGTCGTGAACC-AGGAATCCCTTGT-AAATGTGT
GTCAACAGCGCACGTT-GAATACGTCCCCGCCCTTTGTACACACCGCCCGTC-GCTCCTA
CCGATTGGATGACTCGGTGAAATTACTGGACTCTTACG-----AGGGGAAGGTAA-----
TTTAATCACGTTATCTAGAGGAAGGAGAAGTCGTAACAAGG-------------------
------------------------------------------------------------
------------------------------------------------------------
------------------------------------------------------------
---------------------------------------------------
>ParSym4RetVirB_JX183280
------------------------------------------------------------
----------------------------------------CAAGGAAGCACACTCAGGCC
ATAGATTAAGCCATGCAAGTGTTAGT--TCAGGCAA-CG-----AAACTGCGAACAGCTC
ATTAATACGCTCAGAACCTATTTGGTTTCGGCCC-------TGCAGGGTCCTAA--ATGG
ATAGCAGTGGTAA-TTCCAGTGCTAATACATGCAGTA-TATCCACCTT-AAATGACTTAA
GGTG---AGGACAT-GACCTT-----TAGGCGTACCATTCGGTTGAGCGCCCTATCAGCT
--TGTGCGCAGTATCTTTTACTGTGCAGGCTATCACGGGTAACGGGCG-GTTATCGTCGG
ACTGCCGGAGAGGGCGCCTGAGAGACAGCGGCCATCT-CCACGGAAAGCAGCAGGCGCGA
AACTTACCCACTC--GCC--AACGGCGGAG-GTGGTAATGGCCAGTTCCATC-GTGTCG-
-T--------AAGACCGGCGGATAGGATAACGCTTTTTCAGCGTTGTGAAA-TCTAGGAG
AGGGCCAGTTCTGGTGCCAGCAGCTGCGGTAATTCCAGCTCTCCAAGTTTGCT-CCCA--
ATGCTACACTTAAAACGCCCGTAGTCTGAATTCG--------------------------
------------------------------------------------------AAGCTC
GCATA-------------------------------------------------------
----------------------------------------------------------GA
GCGTTCACCGTGAACAAATCAGAATGCTTAGAGTAGTTC----ATAACTGAATGACTCC-
GCGCGGTATGAGA-----------------------------------------------
------------------------------------------------------------
------------------------------------------------------------
-----------------T---CTTTACCCC-GCAAGGG-GT---------CAGATCAAAG
AGAGCGATCGGGGGTTGACCTATTTCATGGCGAGCGGCGGAATGTGTTGACCCATG-AGA
GAGGAACGAATGCGAAGGCATCAACCTAGAGCGTTTCTGTCGATCAAGGGCGAGAGTCGC
AGGATCCAACCGGATTAGA--GACCCGGGTAGTTG-CGACCTTAAACTATGCCGACGGGG
CCACG-----------TCCAC---------GGGCGGGGTC-CTAAGCGAAAGCCTG-AGT
CTTTGGGCTGT-GGGGGAACT--ACGACC----GCAAGGCTGAAA-CTTGAAGGAATTGA
CGGAAGGGCACA--CCA-GAAGTGGATACTGTGGCTCAATCTGACTCAACGCGGAGAAAC
TTACCAGGACCAGATAT-TTTTAATGACTGACCAGCTAAA--GACTGTTCAGGATATGAT
TTTTGGTGGTGCATGGCC-GT--TGGTGGTG-CGTGGATTGATCTGTCATGCGTCG--AT
TCAGATAACGAGCGAGACTACCACCGATTACTTAGT-----CATCCGCTCTGCTGAGCGC
GATGTCTT--------CTAATCGGGACTCCCTGC---GTTTAAGCAGG-CGGAGGAGGGT
AGCAATAACAGGTCCGTGATGTCCTTTAGATGCTCTGGGCTGCACGCGTTCTACAATGCT
GGAACCATCGGGA---TGCTAACCTGAGAAGGT--ATGCTACTCCCTTAATCTCC-AGCG
TAGTTGGGATTGACGGTTGTAATCACCGTCATGAACC-AGGAATTTCTTGT-AAACGTGT
ATCAACATTGCACGTT-GAATACGTCCCTGCCCTTTGTACACACCGCCCGTC-GCTCCTA
CCGAT-GGATGGATTGGTGAAATTGTTGGAGC----TTC-----GGCGAAGGCAA-----
TTAAGCCTGTTGATCTAGAGGAAGGAGAAGTCGTAACAAGGTATCT--------------
------------------------------------------------------------
------------------------------------------------------------
------------------------------------------------------------
---------------------------------------------------
>TriTry7RetSan_X79559
------------------------------------------------------------
-----------------------------------------AAGGAAGCACACTTCGGTC
ATAGATTAAGCCATGCAAGTGTTAGT--TCAGGTAA-CG-----AAACTGCGAATAGCTC
ATTAATACGCTCAGAATCTATTTGACGGCAACCTT-------TCA-GGTTTTAA--ATGG
ATAGCAGCAGCAA-CTCTGGTGCTAATACATGCGATT-GTTTCTCCAG-AAGTGAATTAT
GGAG---GAAAAGTTGACCTCTTA-CGAGGCACGTCATTCGACTGAGTGACCTATCAGCT
--AGTACTTAGGGTCTTTACCTAGGTAGGCTATCACGGGTAACGGGCG-GTTACCGTCGG
ACTGCCGGAGAAGGCGCCTGAGAGATAGCGACTATAT-CCACGGGTAGCAGCAGGCGCGA
AACTTTCCCACTC--GAG--ACTTTCGGAG-GAGGTAATGACCAGTTTCA-TATAAAGCT
TA-----T---GCTTTTGTGAATAGGATCACACTTTTCCAGTGTGGTGAAA-CCTAGCAG
AGGGCCAGT-CTGGTGCCAGCAGCTGCGGTAATTCCAGCTCTGCGAGTTTGCT-CCCATA
TTGTTGCAGTTAAAACGCCCGTAGTCTGAATTGGT-------------------------
--------------------C------------------AGC-------AATGGCCTTAC
GTATT-T-----------------------------------------------------
-----------------------------------------------------------T
ACGTTCACTGTGAACAAATCAGGACGCTTAGAGTATGGT----T-ACAAGAATGACTCA-
GCGCAGTATGAAG-----------------------------------------------
------------------------------------------------------------
------------------------------------------------------------
-----------------T---CTTTGTTTTTTTCGGAAAAC---------AAGCTCAACG
AGAGCCATCGGGGGTAGATCTATCTCATGACGAGCGGTGGAATACGGTGACTCATG-AGA
GAGAATCGGAGGCGAAGGCGTCTACCTAGAGGGTTTCTGTCGATCAAGGGCGAGAGTAGG
AGTATCCAACCGGATTAGA--GACCCTGGTAGTTC-CTACCTTAAACGATGCCGACAGGA
GTTTG-----------TCATTTT---ATAATGGC-AGAAT-CTTTGGAGAAATCAT-AGT
TCTTGGG-CTCTGGGGGAACT--ACGACC----GCAAGGCTGAAA-CTTGAAGGAATTGA
CGGAAGGGCACA--CC-AGGGGTGGAGCCTGTGGCTTAATTTGAATCAACACGGGGAAAC
TTACCAGGACCAGATGT-TTTTTATGACTGACAGGCTTTG--GGTCTTTCAGGATATGAT
TTTTGGTGGTGCATGGCC-GT--TGGTGGTG-CGTGGGTTGACCTGTCTAGCGTTG--AT
TCAGCTAACGAGCGAGATTATCGCCAATTATATACTGCGCCCTGGTTC----CAGGGTAT
TTGCAGTT--------CTAATTGGGACTCCCTGCGA--TTTTAGCAGG-CGGAAGAGGGT
AGCAATAACAGGTCCGTGATGTCCTTTAGATGCTCTGGGCTGCACGCGTGCTACAATGTT
AGGATCAATAGGA-A--GCTAATCTGAAAGGAT--GAGCCACTCTTATAATCCCT-AACG
TAGTTGGGATTGACGTTTGTAATCAGCGTCATGAACC-AGGAATCCCTTGT-AAATGTGT
GTCAACATCGCACGTT-GAATACGTCCCTGCCCTTTGTACACACCGCCCGTC-GCTCCTA
CCGATTGGATGACTCGGTGAAATCACCGGATTTCGTTAT---CGAAAGAAAGTGA-----
TTAAATCACGTTATCTAGA-----------------------------------------
------------------------------------------------------------
------------------------------------------------------------
------------------------------------------------------------
---------------------------------------------------
>DinFim8RetFlaA_AY137593
------------------------------------------------------------
------------------------------------------------------------
--------------AGTGACGTTACTACTCGGATAGCCGTAGTAATTCTAGAGCTAATAC
GTGCGTAAGCGCCTGACTGCGTGAGCGGAAGGGCCG-TGTTTATTAGATCG-AAAACCAG
C--TTTGCATGGG---TGGGCAACCGTCCATGCA-----TGC--TTTA-TGGTGAGTCAT
GATAATCGTCGTATCGACCTCG---GTCGATTGTTCATTCAAATTTCTAACCTATCAACC
--TGACGTTAAGGTAGTGTCTTAGAGTAGTCGTGACGGGTGACGGGGA-ATCAGGGTTCG
A-TACCGGAGAGGGCGCATGAGAAATGGCGACCATCA-CTAAGGTGAGCGGCAGGCGCGC
AAATTACCCACTGGCAATTAATTTGCTGAG-GTAGTGACAAAAAATACCGATATCGGGCT
TT-----GGTTCGACAATTGGAATGGGGTGGGTGCAAATAGCCCGCCGAGCAACCATTAG
AGGGCAAGT-CTGGTGCCAGCAGCCGCGGTAATTCCAGCTCTAATAGTGTATA-CTAACG
TTGCTGATGTTAAAAAGCTCGTAGTTGGATTTAAG----ATGGAGCTTTTCGTCCCTGTG
TTTTTTGTAGTCTTGGACT-GCTGGTGGGTGGCCTGCTTTTTCGTCGTGGGTTGATTCAT
GATCCCGGC-GGGGGAGGGGTGCCTATTGGCGCTGAGGTTGCCGCAAGGATTGCTTCGTC
AATTT--TATTTTCGAATTGTCTTGGTCCACTTTGGTGTGGTT-ACTGAGGCGGTCCGGA
AGGTTTACTTTGAAGAAAATGGAGTGTTCAAAGCAGGCGTCTCGCAGCTGAACACATTA-
GCATGGAATAATAAAATAGGACATCAGTGGGGTGCTCGCCGGCTTCGTTTTTTTCCCC-G
TATGTTTT--------CTTTGTTGGGCAGGTTGTTGT--TCATTTCGGTGAGTGGCA---
--GTCTG---------TTTGATGG-GACGTGCGGGGGAGCGTTGATGTC-GGGGTGCTCC
TGCTTTTTTGT-ATGCATCCGTTTTGTTGGTTTTCAGGAGC--TGGTGTAATGATTAATA
GGGACTGTCGGGGGCATTAGTATTGCATTGTCAGAGGTGAAATTCTTGGATTTATG-CAA
GACTAACTAGTGCGAAAGCATTTGCCAAGGATGTTTTCATTAATCAAGAACGAAAGTGAG
GGGATCGAAGACGATCAGA--AACCGTCGTAGTCC-TCGCCATAAACTATACCGTCTAGG
GATTGGGGGTT-GACCTTTATACATAGTCTCCTTTAGCAC-CTTAGGGAAACCA--AAGT
TTTCGGG-TTCATGGGGGAGT--ATGGCC----GCAAGACTGAAA-CTTAAAGAAATTGA
CGGAAGGGCACC--ACCAGATGTGGAGCATGCGGCTCAATTCGACTCAACACGGGGAAAC
TTATCAGGTTCGGACAC--GGTGAGGATTGACAGATTGAT-AGCTCTTTCTTGATTCCGT
GGGTGGTGGTGCATGGTC-GT--TCTTAGTT-GGTGGGGTGGCTTGTCTGC--TTA--AT
TGCGATAACGAACGAGACCTCGGTCTGCTAACTAACGGCGCCCCATGGCTCGCAAGTGTT
GTGGGGTGGTT-ACCGTTCCTTAGAGAGACTACCG----TTGAGAAAC-GGGGGAAGTGA
GGCAATAACAGGTCCGTTATG-CCCTTAGATAATCTGAACCGCACGCGTACTACTCTGGC
CGTCTCAGAGGGTTTGTCCTGGCTTGGAAGAGT--TGGGTAATCCTTTTAGTAGCGGCCG
TGCTGGGGATCGGTTTTTGTAATTCTGAACCGTGAACGCGGAATATCTCGT-AAGTGCAG
TTCATCAGACTGCGCT-GATTACGTCCCTGCCCTTTGTACACACCGCCCGTC-GCTCCTA
CCGAT-GAATGATCAGGTGAAATGCTCGGATGCCGCAGCCGTGGCGTGCTCGCGA--GGG
TGCGCTGCGGCCGCGACAAAAGAGCAGTAAATCTTATTATTTAGAGGAAGGAGAAGTCGT
AA----------------------------------------------------------
------------------------------------------------------------
------------------------------------------------------------
---------------------------------------------------
>DinGra8RetFlaA_AY137594
------------------------------------------------------------
------------------------------------------------------------
--------------AGTGACGTTACTACTCGGATAGCCGTAGTAATTCTAGAGCTAATAC
GTGCGTAAGCGCCTGACTGCGTGAGCGGAAGGGCCG-TGTTTATTAGATCG-AAAACCAG
C--TTTGTATGGG---TGGGCAACCGTCCATGCA-----TGC--TTTA-TGGTGAGTCAT
GATAATCGTCGTATCGACCTCG---GTCGATTGTTCATTCAAATTTCTAACCTATCAACC
--TGACGTTAAGGTAGTGTCTTAGAGTAGTCGTGACGGGTGACGGGGA-ATCAGGGTTCG
A-TACCGGAGAGGGCGCATGAGAAATGGCGACCATCA-CTAAGGTGAGCAGCAGGCGCGC
AAATTACCCACTGGCAATTAATTTGCTGAG-GTAGTGACAAAAAATACCAATATCGGGCT
TC-----GGTTCGACAATTGGAATGGGGCGGGTGCAAACAGCTCGCCGAGCAACCATTAG
AGGGCAAGT-CTGGTGCCAGCAGCCGCGGTAATTCCAGCTCTAATAGTGTATA-CTAACG
TTGCTGATGTTAAAAAGCCCGTAGTTGGATTTGAG----ATGGGGCTATTCGTCTCTGTG
TTTTTTGTTGGGCCGGATT-GCTGGCGGGTGGCTTCCTTTTCGGTTGAGGGTTGATTCAT
GATCCCAGC-CGGGGAGGGGTGCCTGTTGGCGCCGGTTCAGCCGCAGAGATTGCCTCGTC
AATTTATTTTTTTCGAATTGGCGTGGTCCTCTTAATTGGGGTTTACTGCGTTGGTCCGGG
AGTTTTACTTTGAAGAAAATGGAGTGTTCAAAGCAAGCGTTTCGCAGCTGAACACATTA-
GCATGGAATAATAAAATAGGACATCAGTGAGGTGTTCGCCGGCCTTGGTTTTGTTCGTTG
TAGTTTCCCG-----GCTTTGTCGGCTTCGTTTCGTC--CCATTTCGGTGGGCGGGGCGG
G-GTTTAC--------TTTGTTGGTGCTGCAGCGGCGGCTGGGGATGTC-GGGGCGTCTC
TGCTTTTTTTTGATGCATCCGTTTTGTTGGTTTTCAGGAGC--TGGTGTAATGATTAATA
GGGACTGTCGGGGGCATTAGTATTGCATTGTCAGAGGTGAAATTCTTGGATTTATG-CAA
GACTAACTAGTGCGAAAGCATTTGCCAAGGATGTTTTCATTAATCAAGAACGAAAGTGAG
GGGATCGAAGACGATCAGA--AACCGTCGTAGTCC-TCGCCATAAACTATACCGTCTTCG
GATTGGGGGTTTGACTCTTTTACATAGTCTCCTTTAGCAC-GAAAGCGAAAGCGTTAAGT
TTTCGGG-TTCATGGGGGAGT--ATGGCC----GCAAGACTGAAA-CTTAAAGAAATTGA
CGGAAGGGCACC--ACCAGATGTGGAGCATGCGGCTCAATTCGACTCAACACGGGGAAAC
TTATCAGGTTCGGACAC--GGTGAGGATTGACAGATTGAT-AGCTCTTTCTTGATTCCGT
GGGTGGTGGTGCATGGTC-GT--TCTTAGTT-GGTGGGGTGGCTTGTCTGC--TTA--AT
TGCGATAACGAACGAGACCTCGGTCTGCTAAATAAAGGCGTGCCACGGCATGAAAGTGTT
GTGGCATGGTC-ACCTTTTCTTAGAGAGACTACCG----TTGAGAAAC-GGGGGAAGTGG
GGCAATAACAGGTCCGTTATG-CCCTTAGATAATCTGAACCGCACGCGTACTACTATAGC
CGCCTCAACGAGTTTGTCCTGGCCCGGAAGGGT--TGGGTAATCTTTGGAGTAGCGGCTG
TGCTGAGGATCGGTTTTTGTAATTCTGAACCGTGAACGCGGAATATCTCGT-AAGTGCAG
TTCATCAGACTGCGCT-GATTACGTCCCTGCCCTTTGTACACACCGCCCGTC-GCTCCTA
CCGAT-GAATGATCAGGTGAAATGCTCGGATGGAGCAGCTGTGGCTTCCCTCTCG--GGG
GGTGCTGCGGCCGCTTTAGAAGAGCAGTAAATCTTATTATTTAGAGGAAGGAGAAGTCGT
AA----------------------------------------------------------
------------------------------------------------------------
------------------------------------------------------------
---------------------------------------------------
>DinSp8RetFla_AY137592
------------------------------------------------------------
------------------------------------------------------------
--------------AGTGACGTTACTACTCGGATAGCCGTAGTAATTCTAGAGCTAATAC
GTGCGTAAAAGCCTGACTGCGTGAGCGGAAGGGCCG-TGTTTATTAGATCG-AAAACCAG
C--TTTGCTTGGG---TGGGCAACCGTCCTTGCA-----TGC--TTTC-TGGTGAGTCAT
GATAATCGTCGTATCGACCTTGT--GTCGATTGTTCATTCAAATTTCTAACCTATCAACC
--TGACGTTAAGGTAGTGTCTTAGGGTAGTCGTGACGGGTGACGGGGA-ATCAGGGTTCG
A-TACCGGAGAGGGCGCATGAGAAATGGCGAC----------------------------
-AATTACCCACTGGCAATTAATTTGCTGAG-GTAGTGACAAAAAATACCGATATCGGGCT
TT-----GGTTCGACAATTGGAATGGGGTGGGTGCAAATAGCCCGCCGAGCAACCATTAG
AGGGCAAGT-CTGGTGCCAGCAGCCGCGGTAATTCCAGCTCTAATAGTGTATA-CTAACG
TTGCTGATGTTAAAAAGCTCGTAGTTGGATTTAAG----ATGGAGCTTTTCGTCCCTGTG
TTTTT-GTAGTCTTGGACT-GCTGGTGGGAGGCTTACTTTTCCGTCGTGGGTTGATTCAT
GATCCCGGC-GGGGGAGGGGTGCTCATTGGCGCTGAGATTGCCGCAGGGATTGCTTCGTC
AATTT--TATTTTCGAATTGTCTTGGTCCACTTTGGTGTGGTT-ACTGAGGCGGTCCGGA
AGGTTTACTTTGAAGAAAATGGAGTGTTCAAAGCAGGCGTCTCGCAGCTGAACACATTA-
GCATGGAATAATAAAATAGGACATCAGTGGGGTACTCGCCGGCTTCGTTTTTTTCCCCTG
TATGTTTTTT------CTTTGTCGGGCAGGTTGTTAT--TCATTTCGGTGGATGGCA---
--GCTTG---------TTTGGTGGAGGCGTGCGGGGG-GCGTTGATGTC-GGGGCGCCCC
TGCTTTTTTGT-ATGCATCCGTTTTGTTGGTTTTCAGGAGC--TGGTGTAATGATTAATA
GGGACTGTCGGGGGCATTAGTATTGCATTGTCAGAGGTGAAATTCTTGGATTTATG-CAA
GACTAACTAGTGCGAAAGCATTTGCCAAGGATGTTTTCATTAATCAAGAACGAAAGTGAG
GGGATCGAAGACGATCAGA--AACCGTCGTAGTCC-TCGCCATAAACTATACCGTCTAGG
GATTGGGGGTT-GACCTTTATACATAGTCTCCTTTAGCAC-CTTAGGGAAACCA--AAGT
TTTCGGG-TTCATGGGGGAGT--ATGGCC----GCAAGACTGAAA-CTTAAAGAAATTGA
CGGAAGGGCACC--ACCAGATGTGGAGCATGCGGCTCAATTCGACTCAACACGGGGAAAC
TTATCAGGTTCGGACAC--GGTGAGGATTGACAGATTGAT-AGCTCTTTCTTGATTCCGT
GGGTGGTGGTGCATGGTC-GT--TCTTAGTT-GGTGGGGTGGCTTGTCTGC--TTA--AT
TGCGATAACGAACGAGACCTCGGTCTGCTAACTAACGGCGTTCCATGGCTCGCAAGTGTT
GTGGGATGGTT-ACCGTTCCTTAGAGAGACTACCG----TTGAGAAAC-GGGGGAAGTGA
GGCAATAACAGGTCCGTTATG-CCCTTAGATAATCTGAACCGCACGCGTACTACTATGGC
CGTTTCAACGAGTTTGTCCTGGCCTGGAAGGGT--TGGGTAATCTTTGGAGTAGCGGCCG
TGCTGGGGATCGGTTTTTGTAATTCTGAACCGTGAACGCGGAATATCTCGT-AAGCGCAG
TTCATCAGACTGCGCT-GATTACGTCCCTGCCCTTTGTACACACCGCCCGTC-GCTCCTA
CCGAT-GAATGATCAGGTGAAATGCTCGGATGCTCCAACTGTGGCGTGCT-GCGA--GG-
TGCGTTGCGGCCGGGACAGAAGAGCAGTAAATCTTATTATTTAGAGGAAGGAGAAGTCGT
AA----------------------------------------------------------
------------------------------------------------------------
------------------------------------------------------------
---------------------------------------------------
>ParSym1RetSpeD_AB032204
------------------------------------------------------------
-----------------------------------------GAGGAACGCTATTACGGTT
AAAGATTAAGCCATGCAAGTGCTAGT--TCAGGTAA-CG-----AAACTGCGAACAGCTC
ATTAACACGCTCAGAACCCATTTGGTTTCAGCCC-------AATAGGGCTCTAC--ATGG
ATAGCGGCAGTAA-TTCTGGCGCTAATACATGCGACA-TAACCATCTT-AAGTGAGTTAA
GATG---AGGACAT-GACCTTA----TAGGCGTACCATTCGGTTGAGCGCCCTATCAGCT
--TCTATGTAGTATCTTTTACTATGTAGGCTATCACGGGTAACGGGCG-GTTACCGTCGG
ACTGCCGGAGAAGGTGCCTGAGAGACAGCAGCTATTT-CTATGGAAAGCAGCAGGCGCGA
AACTTACCCACTC--GCC--AATGGCGGAG-GTGGTTATGACCAGTTCCATC-GTATCG-
-C--------AAGATCGGCGGATAGGTTCATACTTTTCCAGTATGGAGCAA-TCTAGCAG
AGGGCCAGTTCTGGTGCCAGCAGCTGCGGTAATTCCAGCTCTGCTAATCGCGT-TCCA--
ATGTTTAATTTAAAACGCTCGTAGTCGGAATGAA--------------------------
------------------------------------------------------AAGCTC
GAGTA-------------------------------------------------------
----------------------------------------------------------GA
GCGTTCACCGTGATCAAATCAGAATGCTTAGAGTAGTTC----ATAACTGAATGACTCA-
GCACGGTATGAGA-----------------------------------------------
------------------------------------------------------------
------------------------------------------------------------
-----------------C---TTTTACCCCTAACGGGG--T---------CAGATCAAAG
AGAGCCATCGGGGGTAAATCTATTTCATGGCGAGCGGCGGAATGTGTTGACCCATG-AGA
GAGAAACGGATGCGAAAGCGTTTACCTAGAGGGTTTCTGTCGATCAAGAGCGAGAGTGAA
AGGATTCAAGAGGATTAGA--GACCCTCGTAATTT-TCACCTTAAACGATGGCGACGGAG
CGTTG-----------TGCTA---------TTGCAGCGTT-CTAAGCGAAAGCTCA-AGA
---AGGCCTAT-TGGGGAACT--ACGACC----GCAAGGCTGAAA-CTTGAAGGAATTGA
CGGAAGGGCACA--CAATGGGGTGGATACTGTGGCTCAATCTGACTCAACGCGGAGAAAC
TTACCAAGTCAAAAGGT-TTTTAATGACTGACCGGCTAAA--GACCGTTCAGGATATGAC
CACTGGTGGTGCATGGCCCGT--TGGTGATT-CGTGAAGCGATTTGTCATACGTCG--AT
TCAGATAACGGGTGAGACTACCACCAATTATCTAGG-----CGTGCGCT-TGTTAAGCGT
TGCGTCTT--------CTAATCGGGACTCCCTGC---GTTCAAGTAGG-CGGAAGAGGGT
AGCAATAACAGGTCCGTGATGTCCTTTAGATGCTTTGGGCTGCACGCGTTCTACAATGCT
TGCACCAATGGGA---TGCTAACCTGAGAGGGT--TTGCTACTCCATTAATCGCA-TGCG
TGATTGGGATTGAGCGTTGTAATCACGCTCATGAACT-AGGAATCCCTTGT-AAGCGTAC
GTCAACATCATACGTT-GAATATG------------------------------------
------------------------------------------------------------
------------------------------------------------------------
------------------------------------------------------------
------------------------------------------------------------
------------------------------------------------------------
---------------------------------------------------
>ParSym1RetSpeE_AB032205
------------------------------------------------------------
-----------------------------------------AAGGAAGCACACTAAGACC
GTAGATTAAGCCATGCAAGTGTTAGT--TCAGGCAA-CG-----AAACTGCGAACAGCTC
ATTAATACGCTCAGAACCTATTTGGTTTCGACCC-------GCAAGGGTACTAA--AGGG
ATAGCAGGGGTAA-TTCCCGTGCTAATACCTGCAATT-TATCCACCTT-AAGTGAGTTAA
GGTG---AGGACGT-GACCAT-----TTGGCATACCATTCGGTTGGGCGCCCTATCAGCT
--TGTCCGCAGTATCTTTTACTGTGGAGGCAATCACGGGTAACGGGCG-GTTATCGTCGG
ACTGCCGGAGAAGGCGCCTGAGAGACAGCGGCTATTC-CCATGGGAAGCAGCAGGCGCGA
AACTTACCCACTC--TTC--AACGAAGGAG-GTGGTAACGGTCAGTTTCACT-TTATCG-
-C--------AAGATAAGCGAATAGGCTCACACTTTGCTAGTGTGGGGTAA-CCTAGGAG
AGGGCCAGTTCTGGTGCCAGCAGCTGCGGTAATTCCAGCTCTCCGAGTTTGCT-CCC---
TTGTTTCGTTTAAAACGCTCGTAGTTTGAGGTTA--------------------------
------------------------------------------------------AAGCTC
GGATA-------------------------------------------------------
----------------------------------------------------------GA
GCGTTCACCGTGACCAAATCAGAATGCTTAAAGTAGTTC----ATAACTGAATGACTCA-
GCACGGTATGAGA-----------------------------------------------
------------------------------------------------------------
------------------------------------------------------------
-----------------T---TTTTACCCCTTCGGGGG--T---------CAGATCAAAG
AGAGCCATCGGGGGTAGATCTATTTCATGGCGAGCGGCGGAATGTGTTGACCCATG-AGA
GAGAAACGAATGCGAAAGCATCTACCTAGAGGGTTTCTGTCGATCAAGAGCGAGAGCCGC
AGGATCCAACCGGATTAGA--GACCCGGGTAGTTG-CGGCCTTAAACTATGTCGACGGGG
CCACA-----------TCTAC---------GGGTGGGGTC-CTAAGCGAAAGCTTG-AGT
CGTTGGACTAC-GGGGGAACT--ACGACC----GCAAGGCTGAAA-CTTGAAGGAATTGA
CGGAAGGGCACA--CCT-GGGGTGGATACTGTGGCTCAATCTGACTCAACGCGGAGAAAC
TTACCAGGACCAGATAT-TTTTAATGACTGACCAGCTAAA--GACTGTTCAGGATATGAT
TTTTGGTGGTGCATGGCC-GT--TGGTGGTG-CGTGGATTGATCTGTCATGCGTCG--AT
TCAGATAACGAGCGAGACTACCACCGACTACCTAGA-----GAGCCGCTCTGACGAGCGT
GTTCTCTT--------CTAGTCGGGACTCCCTGC---GTTTAAGCAGG-CGGAAGAGGGT
AGCAATAACAGGTCCGTGATGTCCTTTAGATGCTCTGGGCTGCACGCGTTCTACAATGCT
AGAATCACAGGGA---AGCTAACCCGAGAGGGT--ATGCTACTCCCTTAATCTCT-AGCG
TAGTTGGGATTGACGATTGTAATCATCGTCATGAACC-AGGAATCCCTTGT-AAACGTGT
ATCAACATTGCGCGTT-GAATACG------------------------------------
------------------------------------------------------------
------------------------------------------------------------
------------------------------------------------------------
------------------------------------------------------------
------------------------------------------------------------
---------------------------------------------------
>ParSym1RetSpeF_AB032206
------------------------------------------------------------
-----------------------------------------AAGGAAGCACACTTCGGTC
ATAGATTAAGCCATGCAAGTGTTAGT--TCAGGTAA-CG-----AAACTGCGAATAGCTC
ATTAATACGCTCAGAATCTAATCTAGGACAATCTT-------TTATGGTTTTAA--ATGG
ATAGCAGAGGTAA-CTCCTGTGCTAATACATGCGATT-GTTTCTCCAG-AAGTGAAATAC
GGAG---GAAAAGTTGACCTCAAA-CGAGGCGCCTAGTTCGATTGAGTGACCTATCAGCT
--TGTACTTAGGATCTTTACCTAGGTAGGCTATCACGGGTAACGGGCG-GTTACCGTCGT
ACTGCCGGAGAAGGCGCCTGAGAGATAGCGACCATAT-CTACGGGTAGCAGCAGGCGCGA
AACTTTCCCACTC--GAG--ACATTCGGAG-GAGGTAATGACCAGTTTCA-TTTGGACTT
AT-----A---AATCCGGTGAATAGGATGACGTTTTGATAGCGTCGTGAAA-TCTAGCAG
AGGGCCAGT-CTGGTGCCAGCAGCTGCGGTAATTCCAGCTCTGCGAGTTTGCT-CCCATA
TTGTTGCAGTTAAAACGCCCGTAGTCTGAACTGAC-------------------------
--------------------T------------------CCGC-----AAGGAGTCGTAT
GTCCA-T-----------------------------------------------------
------------------------------------------------------------
TCGTTCACTGCGAATAAATCAGAACGCTTAGAGTATGGT----ATCTAGGAATGACTCA-
GCGCAGTATGATA-----------------------------------------------
------------------------------------------------------------
------------------------------------------------------------
-----------------T---CTTTATTTTTTTCGGAAAAT---------AAGATCCGTG
AGAATCATCGGGGGTAGATCTATTTCATGGCGAGTGGTGAAATACTTTGACCCATG-AGA
GAGAACCAGAGGCGAAGGCTTCTACCTAGAGGGTTTCTACCGATCAAGGGCGAGAGTAGG
AGTATCCAACCGGATTAGA--GACCCGGGTAGTTC-CTACTATAAACGATGCCGACAAGG
AATTG-----------TTATTTC---AAAATAGC-AGTTT-CGCAGGAGAAATCAT-AGT
TCTTGGG-CTCTGGGGGAACT--ACGACC----GCAAGGCTGAAA-CTTGAAGGAATTGA
CGGAAGGGCACA--CC-AGGGGTGGAGCCTGTGGCTTAATTTGAATCAACACGGGGAAAC
TTACCAGGACCAGATGT-TTTTTAAGACTGACATATTAAA--GATATTTCAGGATATTGC
TTTTGGTGGTGCATGGCC-GT--TGGTGGTG-CGTGGGTTGACCTGTCTAGCGTTG--AT
TCAGCTAACGAGCGAGATTATCACTAATTACTTACT---TACCTATTT----ATAATAGC
GTA-AGTT--------CTAATTAGGACTCCCTGCGA--TTTTAGCAGG-CGGAAGAGGGT
GGCAATAACAGGTCCGTGATGTCCTTTAGATGCTCTGGGCTGCACGCGTGCTACAATGTT
AGGATCAATAAGA-A--GCTAACCCGACAGGGC--ACGCTACTCTTATAATCCCT-AACG
TAGTTGGGATTGATGTTTGTAATCAATATCATGAACC-AGGAATCCCTTGT-AAATGTGT
GTCAACAGCGCACGTT-GAATACG------------------------------------
------------------------------------------------------------
------------------------------------------------------------
------------------------------------------------------------
------------------------------------------------------------
------------------------------------------------------------
---------------------------------------------------
>PyrSp8RetFla_AY137595
------------------------------------------------------------
------------------------------------------------------------
--------------AGTGACGTTACTACTCGGATAGCCGTAGTAATTCTAGAGCTAATAC
GTGCGCAAACGCCCTACTATGTGAATGGAAGGGCCG-TGTTTATTAGATCG-AAAACCAG
C--GCCTCGTTCGGTGTGGGCAACCGCACTGGCG-----GGGGACACT-TGTTGAGTCAT
GATAATCGTCGTATCGACTTTT---GTCGATTTTTCATTCAAATTTCTAACCTATCAACC
--TGACGTTAAGGTCGTGTCTTAGAGTAGTCGTGACGGGTGACGGGGA-ATCAGGGTTCG
A-TGCCGGAGATGGGGCCTGAGAAATGGCCACAATTG-CTAAGGTGAGCAGCAGGCGCGC
AAATTACCCACTGGCAATAACATTGCTGAG-GTAGTGACAAAAAATACCGATATCGGACT
AT-----GGTTCGACAATTGGAATGGGTTGGGTACAAATAGCCCAGCGAGCAACCATTAG
AGGGCAAGT-CTGGTGCCAGCAGCCGCGGTAATTCCAGCTCTAATAGTGTATA-CTAACG
TTGCTGATGTTAAAAAGCTCGTAGTTGGATTTAAG----ATGGAGCTATTCGTCTCTGTG
TTTTTTGTTGGTCCGGGTTTGCTGTCTGGATGTCTTTTCTTCTGCCGTGGGTTGTTTCAA
GATCCCGGTTGGAGGGGGAGCGCTGGGTGGCGCCGGGTTGGCCGCAGAGATTGCTTCGTC
AATAAA-TTTTTTCGAATTGTCGTTGTCCTCTTAATTGAGGT--ATGGCGTCGGTCCGGA
AGGTCTACTTTGAAGAAAATGGAGTGTTCAAAGCAGGCGTTTCGCAGCTGAACACATTA-
GCATGGAATAATAAAATAGGACATCAGTGGGGCTTTCGCCGGCCTTGTTACTCGGTTTAC
TTTTTTTATT--CAACTTTCGTCGGGTGGGG-GCTGG--TTAGCTCGAAAGGGTTAATTG
GTTTTTTATGCGGCGGGAGGAGAGGGGTAGATTGAGGAATGAGGATGTC-GGGGGGTCTC
TGCTTTTTTTG-ATGCATCCGTTTTGTTGGTTTTCAGGAGC--TGGTGTAATGATTAATA
GGGACTGTCGGGGGAGTTAGAATTTCGATGTCAGAGGTGAAATTCATGGATTTTCG-AAA
GTCTAACTAATGCGAAAGCATTCTTCAAGGATGTTTTCATTAATCAAGAACGAAAGTGAG
GGGATCGAAGACGATCAGA--AACCGTCGTAGTCC-TCGCCATAAACTATACCGTCTCGG
GATTGGGGGTT-GACTCAAATACATAGTCTCCTTTAGCAC-CGCAGGGAAACCA--AAGT
TTCCGGG-TTCATGGGGGAGT--ATGGCC----GCAAGACTGAAA-CTTAAAGAAATTGA
CGGAAGGGCACC--ACCAGATGTGGAGCATGCGGCTCAATTCGACTCAACACGGGAAA-C
TTATCAGGTTCGGACAC--GGTGAGGATTGACAGATTGAT-AGCTCTTTCTTGATTCCGT
GGGTGGTGGTGCATGGTC-GT--TCTTAGTT-GGTGGGGTGGCTTGTCTGC--TTA--AT
TGCGATAACGAACGAGACCTCTCT-TGATAACTAGTGGGGCGCCACGGCTCGAAAGTGTC
GTGGTGTTGTT-ACCACTTCTTATAAAGACTACCG----TTGAGAAAC-GGGGGAAGTGA
GGCAATAACAGGTCCGTTATG-CCCTTAGATAATCTGAACCGCACGCGTACTACTCTAGT
TGCCTCAGAGCGCTTGCCCGGGCCCGGAAGGGT--TGGGTACTCGTTTGAATAGCAACTG
TGCTGGGGATCGGTTTTTGTAATTCTGAACCGTGAACGCGGAATATCTCGT-AAGTGCAG
TTCATCAGACTGCGCT-GATTACGTCCCTGCCCTTTGTACACACCGCCCGTC-GCTCCTA
CCGAT-GAATGATCAGGTGAAATGCTCGGATGGGGCAGTGGCGGCGGGTCTCTCG--GGA
TCCGCTGCAACCGCTCCAGAAGAGCAGTAAATCTTATTATTTAGAGGAAGGAGAAGTCGT
AA----------------------------------------------------------
------------------------------------------------------------
------------------------------------------------------------
---------------------------------------------------
>TriSp9RetFlaA_KC494352
---------------------------------------------------------CCC
AATGTGGAATTCGCCCTTTGCGCTACCTGGTTGATCCTGCCAAGGAAGCACACTTAGGTC
AGGGACTAAGCCATGCAAGTGCTAGT--TAAAGTAA-TG-----AAACTGCGAACAGCTC
ATTAACACACTCAGAATCTAATTGATTGCGAC---------ATTAAAGTCTTAT--ATGG
ATAGTCGGAGTAA-ATCTCGGACTAATACATGCAATT-GTTTCATCAG-AATCGAAATAT
GATG---GAAAAGTTGACCCTC---AGGGGCAAATCATTGGATTGAGTGTCCTATCAGCT
--ATTAAGTAGGGTCTTTACCTATTTAGGCTATTACGGGTAACGGGCG-GTTGCCGTCGG
ACTGCCGGAGAAGGCGCCTGAGAGATAGCGACTATGT-CTACGGACAGCAGCAGGCGCGA
AACTTACCCACTC--GTA--AAGCACGGAG-GTGGTTATGACCAGTTCTAT--ATGAGA-
-G-----TATATCTCAGGTAGATAGGAAGATACACAAAGACTATCTTGAAA-TCGAGCAG
AGGGCCAGT-CTGGTGCCAGCAGCTGCGGTAATTCCAGCTCTGTAAGTGTGCT-CCCATA
TTGTTGCAGTTAAAAAGCCCGTAGTCGGATTTCT--------------------------
------------------------------------------------------AATGAC
TAATT-------------------------------------------------------
------------------------------------------------------------
--ATTCACTGTGAATAAATTAGGACGCTTAAAGTA-TGG----TTGCATGAATACTGTA-
GCGCAGTATGAAA-----------------------------------------------
------------------------------------------------------------
------------------------------------------------------------
-----------------G---ATTTTGCTCTTGT-G-G--C---------AAGATCAAAG
AGAGCCATCGGGGGTATTTCTATTTCATGGCGAGCGGTGAAATGCGTTGACCCATG-GGA
GAGAAACGAAAGCGAAGGCAAATACCCAAAGGGTTTCTGTCGATCAAGGGCGAGAGTAGG
GGGAGCGAACCGGATCAGA--GACCCGGGTAGTCC-CTACTGTAAACGATGTCGACAGGG
GATTG-----------TCTAC-ACTT---TAGGC-GGAAC-CTTAGCAAAAATGAT-AGT
TCATGGA-CTCTGGGGGAACT--ACGACT----GCAAGGCTGAAA-CTTGAAGGAATTGA
CGGAAGGGCACA--CNCAGGGGTGGAGCCTGTGGCCTAATTTGAATCAACACGGGGAAAC
TTACCAGAACCAGATGA-T-TCGATGACTTACATCTAAAA--GAGCTTTAAGGATGGGTT
TGATGGTGGTGCATGGCC-GT--TGGTGGTG-CGTGGGTTGACCTGTCACGAGTCG--AT
TCAGTTAACGAGCGAGACTACCGCCAAATAT-TAG------CCAA-GCTATACATTA-GT
GGAAGCTT--------CTATTTGGGACTACCTGT---TATCAAGCGGG-AGGAAGAGGGT
AGCAATAACAGGTCCGTGATGTCCTTTAGATGCTCTGGGCTGCACGCGTGCTACAATGTG
AATCACAAAGGA---TTTAAAATCCGAAAGGAT--GCATTACTTCTTGAAAGATT-CACG
TAGCTGGGATTGACATTTGGAATCATTGTCATGAACC-AGGAATCCCTTGT-AAATGTAT
GTCAACACCGTACGTT-GAATACGTCCCTGCCCTTTGTACACACCGCCCGTC-GCTCCTA
CCGATTGGACGTTTTGGTGAAAATACTGGACTTCTTT---------GAAAGGTAT-----
TTAAATCAGCTCGTCTAGAGGAAGGAGAAGTCGTAACAAGGTAACGGTAGGTGAACCTGC
AGAAGGATCAAAGGGCGAATTCCACAGTG-------------------------------
------------------------------------------------------------
------------------------------------------------------------
---------------------------------------------------
>TriSp9RetFlaB_KC494354
---------------------------------------------------------CCC
AATGTGGAATTCGCCCTTTGCGCTACCTGGTTGATCCTGCCAAGGAAGCACACTTAGGTC
AGGGACTAAGCCATGCAAGTGCTAGT--TAAAGTAA-TG-----AAACTGCGAACAGCTC
ATTAACACACTCAGAATCTAATTGATTGCGAC---------ATTAAAGTCTTAT--ATGG
ATAGTCGGAGTAA-ATCTCGGACTAATACATGCAATT-GTTTCATCAG-AATCGAAATAT
GATG---GAAAAGTTGACCCTC---AGGGGCAAATCATTGGATTGAGTGTCCTATCAGCT
--ATTAAGTAGGGTCTTTACCTATTTAGGCTATTACGGGTAACGGGCG-GTTGCCGTCGG
ACTGCCGGAGAAGGCGCCTGAGAGATAGCGACTATGT-CTACGGACAGCAGCAGGCGCGA
AACTTACCCACTC--GTA--AAGCACGGAG-GTGGTTATGACCAGTTCTAT--ATGAGA-
-G-----TATATCTCAGGTAGATAGGAAGATACACAAAGACTATCTTGAAA-TCGAGCAG
AGGGCCAGT-CTGGTGCCAGCAGCTGCGGTAATTCCAGCTCTGTAAGTGTGCT-CCCATA
TTGTTGCAGTTAAAAAGCCCGTAGTCGGATTTCT--------------------------
------------------------------------------------------AATGAC
TAATT-------------------------------------------------------
------------------------------------------------------------
--ATTCACTGTGAATAAATTAGGACGCTTAAAGTA-TGG----TTGCATGAATACTGTA-
GCGCAGTATGAAA-----------------------------------------------
------------------------------------------------------------
------------------------------------------------------------
-----------------G---ATTTTGCTCTTGT-G-G--C---------AAGATCAAAG
AGAGCCATTGGGGGTATTTCTATTTCATGGCGAGCGGTGAAATGCGTTGACCCATG-GGA
GAGAAACGAAAGCGAAGGCAAATACCCAAAGGGTTTCTGTCGATCAAGGGCGAGAGTAGG
GGGAGCGAACCGGATCAGA--GACCCGGGTAGTCC-CTACTGTAAACGATGTCGACAGGG
GATTG-----------TCTAC-ACTT---TAGGC-AGAAC-CTTAGCAAAAATGAT-AGT
TCATGGA-CTCTGGGGGAACT--ACGACT----GCAAGGCTGAAA-CTTGAAGGAATTGA
CGGAAGGGCACA--CC-AGGGGTGGAGCCTGTGGCCTAATTTGAATCAACACGGGGAAAC
TTACCAGAACCAGATGA-T-TCGATGACTTACATCTAAAA--GAGCTTTAAGGATGGGTT
TGATGGTGGTGCATGGCC-GT--TGGTGGTG-CGTGGGTTGACCTGTCACGAGTCG--AT
TCAGTTAACGAGCGAGACTACCGCCAAATAT-TAG------CCAA-GCTATACATTA-GT
GGAAGCTT--------CTATTTGGGACTACCTGT---TATCAAGCGGG-AGGAAGAGGGT
AGCAATAACAGGTCCGTGATGTCCTTTAGATGCTCTGGGCTGCACGCGTGCTACAATGTG
AATCACAAAGGA---TTTAAAATCCGAAAGGAT--GCATTACTTCTTGAAAGATT-CACG
TAGCTGGGATTGACATTTGGAATCATTGTCATGAACC-AGGAATCCCTTGT-AAATGTAT
GTCAACACCGTACGTT-GAATACGTCCCTGCCCTTTGTACACACCGCCCGTC-GCTCCTA
CCGATTGGACGTTTTGGTGAAAATACTGGACTTCTTT---------GAAAGGTAT-----
TTAAATCAGCTCGTCTAGAGGAAGGAGAAGTCGTAACAAGGTAACAGTAGGTGAACCTGC
AGAAGGATCAAAGGGCGAATTCCACAGTG-------------------------------
------------------------------------------------------------
------------------------------------------------------------
---------------------------------------------------
>TriSp9RetFlaC_KC494357
---------------------------------------------------------CCC
AATGTGGAATTCGCCCTTTGCGCTACCTGGTTGATCCTGCCAAGGAAGCACACTTAGGTC
AGGGACTAAGCCATGCAAGTGCTAGT--TAAAGTAA-TG-----AAACTGCGAACAGCTC
ATTAACACACTCAGAATCTAATTGATTGCGAT---------TGTAATATCTTAT--ATGG
ATAGTCGGAGTAA-ATCTCGGACTAATACATGCAATT-GTTTCATCAG-AATCGAAATAT
GATG---GAAAAGTTGACCCTC---AGGGGCAAATCATTGGATTGAGTGTCCTATCAGCT
--ATTAAGTAGGGTCTTTACCTATTTAGGCTATTACGGGTAACGGGCG-GTTGCCGTCGG
ACTGCCGGAGAAGGCGCCTGAGAGATAGCGACTATGT-CTACGGACAGCAGCAGGCGCGA
AACTTACCCACTC--GTA--AAGCACGGAG-GTGGTTATGACCAGTTCTAT--ATGAGA-
-G-----TTAATCTCAGGTAGATAGGAAGATACACAAAGACTATCTTGAAA-TCGAGCAG
AGGGCCAGT-CTGGTGCCAGCAGCTGCGGTAATTCCAGCTCTGTAAGTGTGCT-CCCATA
TTGTTGCAGTTAAAAAGCCCGTAGTCGGATTTCA--------------------------
------------------------------------------------------ATTGAC
TAATT-------------------------------------------------------
------------------------------------------------------------
--ATTCACTGTGAATAAATTAGGACGCTTAAAGTA-TGG----TTGCATGAATACTGTA-
GCGCAGTATGAAA-----------------------------------------------
------------------------------------------------------------
------------------------------------------------------------
-----------------G---ATTTTGCTCTTGT-G-G--C---------AAGATCAAAG
AGAGCCATTGGGGGTATTTCTATTTCATGGCGAGCGGTGAAATGCGTTGACCCATG-GGA
GAGAAACGAAAGCGAAGGCAAATACCCAAAGGGTTTCTGTCGATCAAGGGCGAGAGTAGG
GGGAGCGAACCGGATCAGA--GACCCGGGTAGTCC-CTACTGTAAACGATGTCGACAGGG
GATTG-----------TCTAC-TAGT---TAGGC-AGAAC-CTTAGCAAAAGTGAT-AGT
TCATGGA-CTCTGGGGGAACT--ACGACT----GCAAGGCTGAAA-CTTGAAGGAATTGA
CGGAAGGGCACA--CC-AGGGGTGGAGCCTGTGGCCTAATTTGAATCAACACGGGGAAAC
TTACCAGAACCAGATGA-T-TCGATGACTTACATCTAAAA--GAGCTTTAAGGATGGGTT
TGATGGTGGTGCATGGCC-GT--TGGTGGTG-CGTGGGTTGACCTGTCACGAGTCG--AT
TCAGTTAACGAGCGAGACTACCGCCAAATAT-TAG------CCAA-GCTA-ACTTTA-GT
GGAAGCTT--------CTATTTGGGACTACCTGT---TATCAAGCGGG-AGGAAGAGGGT
AGCAATAACAGGTCCGTGATGTCCTTTAGATGCTCTGGGCTGCACGCGTGCTACAATGTG
AATCACAAAGGA---TTTAAAATCCGAAAGGAT--GCATTACTTCTTGAAAGATT-CACG
TAGCTGGGATTGACATTTGGAATCATTGTCATGAACC-AGGAATCCCTTGT-AAATGTAT
GTCAACACCGTACGTT-GAATACGTCCCTGCCCTTTGTACACACCGCCCGTC-GCTCCTA
CCGATTGGACGTTTTGGTGAAAATACTGGACTTCTTT---------GAAAGGTAT-----
TTAAATCAGCTCGTCTAGAGGAAGGAGAAGTCGTAACAAGGTAACGGTAGGTGAACCTGC
AGAAGGATCAAAGGGCGAATTCCACAGTG-------------------------------
------------------------------------------------------------
------------------------------------------------------------
---------------------------------------------------
>TriSp9RetFlaD_KC494355
---------------------------------------------------------CCC
AATGTGGAATTCGCCCTTTGCGCTACCTGGTTGATCCTGCCAAGGAAGCACACTTAGGTC
AGGGACTAAGCCATGCAAGTGCTAGT--TAAAGTAA-TG-----AAACTGCGAACAGCTC
ATTAACACACTCAGAATCTAATTGATTGCGAT---------TGTAATATCTTAT--ATGG
ATAGTCGGAGTAA-ATCTCGGACTAATACATGCAATT-GTTTCATCAG-AATCGAAATAT
GATG---GAAAAGTTGACCCTC---AGGGGCAAATCATTGGATTGAGTGTCCTATCAGCT
--ATTAAGTAGGGTCTTTACCTATTTAGGCTATTACGGGTAACGGGCG-GTTGCCGTCGG
ACTGCCGGAGAAGGCGCCTGAGAGATAGCGACTATGT-CTACGGACAGCAGCAGGCGCGA
AACTTACCCACTC--GTA--AAGCACGGAG-GTGGTTATGACCAGTTCTAT--ATGAGA-
-G-----TTAATCTCAGGTAGATAGGAAGATACACAAAGACTATCTTGAAA-TCGAGCAG
AGGGCCAGT-CTGGTGCCAGCAGCTGCGGTAATTCCAGCTCTGTAAGTGTGCT-CCCATA
TTGTTGCAGTTAAAAAGCCCGTAGTCGGATTTCA--------------------------
------------------------------------------------------ATTGAC
TAATT-------------------------------------------------------
------------------------------------------------------------
--ATTCACTGTGAATAAATTAGGACGCTTAAAGTA-TGG----TTGCATGAATACTGTA-
GCGCAGTATGAAA-----------------------------------------------
------------------------------------------------------------
------------------------------------------------------------
-----------------G---ATTTTGCTCTTGT-G-G--C---------AAGATCAAAG
AGAGCCATTGGGGGTATTTCTATTTCATGGCGAGCGGTGAAATGCGTTGACCCATG-GGA
GAGAAACGAAAGCGAAGGCAAATACCCAAAGGGTTTCTGTCGATCAAGGGCGAGAGTAGG
GGGAGCGAACCGGATCAGA--GACCCGGGTAGTCC-CTACTGTAAACGATGTCGACAGGG
GATTG-----------TCTAC-TAGT---TAGGC-AGAAC-CTTAGCAAAAATGAT-AGT
TCATGGA-CTCTGGGGGAACT--ACGACT----GCAAGGCTGAAA-CTTGAAGGAATTGA
CGGAAGGGCACA--CC-AGGGGTGGAGCCTGTGGCCTAATTTGAATCAACACGGGGAAAC
TTACCAGAACCAGATGA-T-TCGATGACTTACATCTAAAA--GAGCTTTAAGGATGGGTT
TGATGGTGGTGCATGGCC-GT--TGGTGGTG-CGTGGGTTGACCTGTCACGAGTCG--AT
TCAGTTAACGAGCGAGACTACCGCCAAATAT-TAG------CCAA-GCTA-ACTTTA-GT
GGAAGCTT--------CTATTTGGGACTACCTGT---TATCAAGCGGG-AGGAAGAGGGT
AGCAATAACAGGTCCGTGATGTCCTTTAGATGCTCTGGGCTGCACGCGTGCTACAATGTG
AATCACAAAGGA---TTTAAAATCCGAAAGGAT--GCATTACTTCTTGAAAGATT-CACG
TAGCTGGGATTGACATTTGGAATCATTGTCATGAACC-AGGAATCCCTTGT-AAATGTAT
GTCAACACCGTACGTT-GAATACGTCCCTGCCCTTTGTACACACCGCCCGTC-GCTCCTA
CCGATTGGACGTTTTGGTGAAAATACTGGACTTCTTT---------GAAAGGTAT-----
TTAAATCAGCTCGTCTAGAGGAAGGAGAAGTCGTAACAAGGTAACGGTAGGTGAACCTGC
AGAAGGATCAAAGGGCGAATTCCACAGTG-------------------------------
------------------------------------------------------------
------------------------------------------------------------
---------------------------------------------------
>TriSp9RetFlaE_KC494360
---------------------------------------------------------CCC
AATGTGGAATTCGCCCTTTGCGCTACCTGGTTGATCCTGCCAAGGAAGCACACTTAGGTC
AGGGACTAAGCCATGCAAGTGCTAGT--TAAAGTAA-TG-----AAACTGCGAACAGCTC
ATTAACACACTCAGAATCTAATTGATTGCGAC---------ATTAAAGTCTTAT--ATGG
ATAGTCGGAGTAA-ATCTCGGACTAATACATGCAATT-GTTTCATCAG-AATCGAAATAT
GATG---GAAAAGTTGACCCTC---AGGGGCAAATCATTGGATTGAGTGTCCTATCAGCT
--ATTAAGTAGGGTCTTTACCTATTTAGGCTATTACGGGTAACGGGCG-GTTGCCGTCGG
ACTGCCGGAGAAGGCGCCTGAGAGATAGCGACTATGT-CTACGGACAGCAGCAGGCGCGA
AACTTACCCACTC--GTA--AAGCACGGAG-GTGGTTATGACCAGTTCTAT--ATGAGA-
-G-----TATATCTCAGGTAGATAGGAAGATACACAAAGACTATCTTGAAA-TCGAGCAG
AGGGCCAGT-CTGGTGCCAGCAGCTGCGGTAATTCCAGCTCTGTAAGTGTGCT-CCCATA
TTGTTGCAGTTAAAAAGCCCGTAGTCGGATTTCT--------------------------
------------------------------------------------------AATGAC
TAATT-------------------------------------------------------
------------------------------------------------------------
--ATTCACTGTGAATAAATTAGGACGCTTAAAGTA-TGG----TTGCATGAATACTGTA-
GCGCAGTATGAAA-----------------------------------------------
------------------------------------------------------------
------------------------------------------------------------
-----------------G---ATTTTGCTCTTGT-G-G--C---------AAGATCAAAG
AGAGCCATTGGGGGTATTTCTATTTCATGGCGAGCGGTGAAATGCGTTGACCCATG-GGA
GAGAAACGAAAGCGAAGGCAAATACCCAAAGGGTTTCTGTCGATCAAGGGCGAGAGTAGG
GGGAGCGAACCGGATCAGA--GACCCGGGTAGTCC-CTACTGTAAACGATGTCGACAGGG
GATTG-----------TCTAC-ACTT---TAGGC-AGAAC-CTTAGCAAAAATGAT-AGT
TCATGGA-CTCTGGGGGAACT--ACGACT----GCAAGGCTGAAA-CTTGAAGGAATTGA
CGGAAGGGCACA--CC-AGGGGTGGAGCCTGTGGCCTAATTTGAATCAACACGGGGAAAC
TTACCAGAACCAGATGA-T-TCGATGACTTACATCTAAAA--GAGCTTTAAGGATGGGTT
TGATGGTGGTGCATGGCC-GT--TGGTGGTG-CGTGGGTTGACCTGTCACGAGTCG--AT
TCAGTTAACGAGCGAGACTACCGCCAAATAT-TAG------CCAA-GCTATACATTA-GT
GGAAGCTT--------CTATTTGGGACTACCTGT---TATCAAGCGGG-AGGAAGAGGGT
AGCAATAACAGGTCCGTGATGTCCTTTAGATGCTCTGGGCTGCACGCGTGCTACAATGTG
AATCACAAAGGA---TTTAAAATCCGAAAGGAT--GCATTACTTCTTGAAAGATT-CACG
TAGCTGGGATTGACATTTGGAATCATTGTCATGAACC-AGGAATCCCTTGT-AAATGTAT
GTCAACACCGTACGTT-GAATACGTCCCTGCCCTTTGTACACACCGCCCGTC-GCTCCTA
CCGATTGGACGTTTTGGTGAAAATACTGGACTTCTTT---------GAAAGGTAT-----
TTAAATCAGCTCGTCTAGAGGAAGGAGAAGTCGTAACAAGGTAACGGTAGGTGAACCTGC
AGAAGGATCAAAGGGCGAATTCCACAGTG-------------------------------
------------------------------------------------------------
------------------------------------------------------------
---------------------------------------------------
>TriSp9RetFlaF_KC494356
---------------------------------------------------------CCC
AATGTGGAATTCGCCCTTTGCGCTACCTGGTTGATCCTGCCAAGGAAGCACACATAGGTC
AGGGACCAATCCATGCAAGTGCTAGT--TAAAGTAA-TG-----AAACTGCGAACAGCTC
ATTAACACACTCGGAATCAAATTGATTGCGAC---------ATTAAAATCTTAT--ATGG
ATAGTTTGAGTAA-ATCTCGGACCAATACATGCAATT-GTTTCATCAG-AATCGAAATAT
GATG---TAAAAGTTGACTCTT---AGGGGCAAATCATTGGATTGAGTGTCTAATCAGCT
--ATTAAGTAGGGTCTTTACCTATTTAGGCTATTACGGGTAGCGGGCA-GTTGCCGTCGA
ACTGCCGGAGAAGGCGCCTGAAAGATAGCGACTATGT-CTACGGACAGCAGCAGGGGCAA
AACTTACCCACTC--GTA--AAGCACGAAG-GTGGTTATGACCAGTTCTAT--ATGAGA-
-G-----TTAATCTCAGGTAGATAGGAAGATACACAAAGACTATCTTGAAA-TCGAGCAG
AGGGCCAGT-CTGGTGCCAGCAGCTGCGGTAATTCCAGCTCTGTAAGTGTGCC-CTCATA
TTGTTGCAGTTAAAAAGCCCGTAGTCGGATTTCA--------------------------
------------------------------------------------------ATTGAC
TAATT-------------------------------------------------------
------------------------------------------------------------
--ATTCAATGTGAATAAATTAGAACGCTTAAAGTA-TGG----TTGCATGAATACTGTA-
TCGCATTATGAAA-----------------------------------------------
------------------------------------------------------------
------------------------------------------------------------
-----------------G---ATGTTGCTCTTGT-G-G--C---------AAGATCAAAG
AGAGCCATTGGGGTTATTTCAATTTCCTGGCGATCGGTGAAATGCGTTAACCCATG-GGA
GAGACACGAAAGCGAAGGCAAATACACAAAGGGGTTCTGTCGATCAAGAGCGAGAGTAAG
GGGAGCGAACCGGATCAGA--GACCCCGGTAGTCC-CTACTTTAAACGATATCGACAGGG
GATTG-----------TCTAC-TAGT---TAGGC-AGAAC-CTTAGGAAAAATGAT-CGT
TCATGGNACTCTGGGGAAACT--ACGACT----GCAAGGCTGAAA-CTTGAAGGAATTGA
CGGAAGGGTACA--CC-AGGGGTGGAGCTTGTAGCCTAATTTGAATCAGCACGGGGAAAC
TTACCAGAACAAGATGA-T-TTGATGACTTATATCTAAAA--GAGCTTTAAGGAAGGGTT
TGATGGTGGTGCATGGCC-GT--TGGTGGTG-CGTGGGTTGACCTGTCACGAGTCG--AT
TCAGTTAACGAGCAATACTACCGCCAAATAT-TAG------CCAA-GCTATACATTA-GT
GAAAGCTT--------CTTATTGGGACTACCTGT---TATCAAGCGGG-AGGAAGAGGGT
AGCAATAACAGGTCCGTTATGTCCTTTAGATGATCTGGGGTGCACGCGTGCTACAATGTG
AATCACAAAGGA---TTTAAAATCCTAAAGGAT--GCATTACTTCTTGAAAGATT-CACG
TAGCTTGGATTGATATTTGGAATTATTGTCATGAACC-AGGAATCCCTTGG-AAATGTAT
GTCAACACCGTACGTT-GAATACGTCCCTGCCCTTTGTACACACC-CCGGTC-GCTCCTA
CCGATTGGAGGTTTTGGTCAAAATACTGGACTTGTTT---------GAAAGGTAT-----
TTACATCAGCTCGTCTAGAGGGAGGAGAAGTCGTAACAAGGTATCGGTAGGTGAACCTGC
AGAAGGATCAAAGGGCGAATTCCACAGTG-------------------------------
------------------------------------------------------------
------------------------------------------------------------
---------------------------------------------------
>TriSp9RetFlaG_KC494359
---------------------------------------------------------CCC
AATGTGGAATTCGCCCTTTGCGCTACCTGGTTGATCCTGCCAAGGAAGCACACTTAGGTC
AGGGACTAAGCCATGCAAGTGCTAGT--TAAAGTAA-TG-----AAACTGCGAACAGCTC
ATTAACACACTCAGAATCTAATTGATTGCGAT---------TGTAATATCTTAT--ATGG
ATAGTCGGAGTAA-ATCTCGGACTAATACATGCAATT-GTTTCATCAG-AATCGAAATAT
GATG---GAAAAGTTGACCCTT---AGGGGCAAATCATTGGATTGAGTGTCCTATCAGCT
--ATTAAGTAGGGTCTTTACCTATTTAGGCTATTACGGGTAACGGGCG-GTTGCCGTCGG
ACTGCCGGAGAAGGCGCCTGAGAGATAGCGACTATGT-CTACGGACAGCAGCAGGCGCGA
AACTTACCCACTC--GTA--AAGCACGGAG-GTGGTTATGACCAGTTCTAT--ATGAGA-
-G-----TTAATCTCAGGTAGATAGGAAGATACACAAAGACTATCTTGAAA-TCGAGCAG
AGGGCCAGT-CTGGTGCCAGCAGCTGCGGTAATTCCAGCTCTGTAAGTGTGCT-CCCATA
TTGTTGCAGTTAAAAAGCCCGTAGTCGGATTTCA--------------------------
------------------------------------------------------ATTGAC
TAATT-------------------------------------------------------
------------------------------------------------------------
--ATTCACTGTGAATAAATTAGGACGCTTAAAGTA-TGG----TTGCATGAATACTGTA-
GCGCAGTATGAAA-----------------------------------------------
------------------------------------------------------------
------------------------------------------------------------
-----------------G---ATTTTGCTCTTGT-G-G--C---------AAGATCAAAG
AGAGCCATTGGGGGTATTTCTATTTCATGGCGAGCGGTGAAATGCGTTGACCCATG-GGA
GAGAAACGAAAGCGAAGGCAAATACCCAAAGGGTTTCTGTCGATCAAGGGCGAGAGTAGG
GGGAGCGAACCGGATCAGA--GACCCGGGTAGTCC-CTACTGTAAACGATGTCGACAGGG
GATTG-----------TCTAC-ACTT---TAGGC-AGAAC-CTTAGCAAAAATGAT-AGT
TCATGGA-CTCTGGGGGAACT--ACGACT----GCAAGGCTGAAA-CTTGAAGGAATTGA
CGGAAGGGCACA--CC-AGGGGTGGAGCCTGTGGCTTAATTTGAATCAACACGGGGAAAC
TTACCAGAACCAGATGA-T-TCGATGACTTACATCTAAAA--GAGCTTTAAGGATGGGTT
TGATGGTGGTGCATGGCC-GT--TGGTGGTG-CGTGGGTTGACCTGTCACGAGTCG--AT
TCAGTTAACGAGCGAGACTACCGCCAAATAT-TAG------CCAA-GCTATACATTA-GT
GGAAGCTT--------CTATTTGGGACTACCTGT---TATCAAGCGGG-AGGAAGAGGGT
AGCAATAACAGGTCCGTGATGTCCTTTAGATGCTCTGGGCTGCACGCGTGCTACAATGTG
AATCACAAAGGA---TTTAAAATCCGAAAGGAT--GCATTACTTCTTGAAAGATT-CACG
TAGCTGGGATTGACATTTGGAATCATTGTCATGAACC-AGGAATCCCTTGT-AAATGTAT
GTCAACACCGTACGTT-GAATACGTCCCTGCCCTTTGTACACACCGCCCGTC-GCTCCTA
CCGATTGGACGTTTTGGTGAAAATACTGGACTTCTTT---------GAAAGGTAT-----
TTAAATCAGCTCGTCTAGAGGAAGGAGAAGTCGTAACAAGGTAACGGTAGGTGAACCTGC
AGAAGGATCAAAGGGCGAATTCCACAGTG-------------------------------
------------------------------------------------------------
------------------------------------------------------------
---------------------------------------------------
>TriSp9RetFlaH_KC494353
---------------------------------------------------------CCC
AATGTGGAATTCGCCCTTTGCGCTACCTGGTTGATCCTGCCAAGGAAGCACACTTAGGTC
AGGGACTAAGCCATGCAAGTGCTAGT--TAAAGTAA-TG-----AAACTGCGAACAGCTC
ATTAACACACTCAGAATCTAATTGATTGCGAT---------TGTAATATCTTAT--ATGG
ATAGTCGGAGTAA-ATCTCGGACTAATACATGCAATT-GTTTCATCAG-AATCGAAATAT
GATG---GAAAAGTTGACCCTT---AGGGGCAAATCATTGGATTGAGTGTCCTATCAGCT
--ATTAAGTAGGGTCTTTACCTATTTAGGCTATTACGGGTAACGGGCG-GTTGCCGTCGG
ACTGCCGGAGAAGGCGCCTGAGAGATAGCGACTATGT-CTACGGACAGCAGCAGGCGCGA
AACTTACCCACTC--GTA--AAGCACGGAG-GTGGTTATGACCAGTTCTAT--ATGAGA-
-G-----TTAATCTCAGGTAGATAGGAAGATACACAAAGACTATCTTGAAA-TCGAGCAG
AGGGCCAGT-CTGGTGCCAGCAGCTGCGGTAATTCCAGCTCTGTAAGTGTGCT-CCCATA
TTGTTGCAGTTAAAAAGCCCGTAGTCGGATTTCA--------------------------
------------------------------------------------------ATTGAC
TAATT-------------------------------------------------------
------------------------------------------------------------
--ATTCACTGTGAATAAATTAGGACGCTTAAAGTA-TGG----TTGCATGAATACTGTA-
GCGCAGTATGAAA-----------------------------------------------
------------------------------------------------------------
------------------------------------------------------------
-----------------G---ATTTTGCTCTTGT-G-G--C---------AAGATCAAAG
AGAGCCATTGGGGGTATTTCTATTTCATGGCGAGCGGTGAAATGCGTTGACCCATG-GGA
GAGAAACGAAAGCGAAGGCAAATACCCAAAGGGTTTCTGTCGATCAAGGGCGAGAGTAGG
GGGAGCGAACCGGATCAGA--GACCCGGGTAGTCC-CTACTGTAAACGATGTCGACAGGG
GATTG-----------TCTAC-TAGT---TAGGC-AGAAC-CTTAGCAAAAATGAT-AGT
TCATGGA-CTCTGGGGGAACT--ACGACT----GCAAGGCTGAAA-CTTGAAGGAATTGA
CGGAAGGGCACA--CC-AGGGGTGGAGCCTGTGGCCTAATTTGAATCAACACGGGGAAAC
TTACCAGAACCAGATGA-T-TCGATGACTTACATCTAAAA--GAGCTTTAAGGATGGGTT
TGATGGTGGTGCAAGGCC-GT--TGGTGGTG-CGTGGGTTGACCTGTCACGAGTCG--AT
TCAGTTAACGAGCGAGACTACCGCCAAATAT-TAG------CCAA-GCTA-ACTTTA-GT
GGAAGCTT--------CTATTTGGGACTACCTGT---TATCAAGCGGG-AGGAAGAGGGT
AGCAATAACAGGTCCGTGATGTCCTTTAGATGCTCTGGGCTGCACGCGTGCTACAATGTG
AATCACAAAGGA---TTTAAAATCCGAAAGGAT--GCATTACTTCTTGAAAGATT-CACG
TAGCTGGGATTGACATTTGGAATCATTGTCATGAACC-AGGAATCCCTTGT-AAATGTAT
GTCGACACCGTACGTT-GAATACGTCCCTGCTCTTTGTACACACCGCCCGTC-GCTCCTA
CCGATTGGACGTTTTGGTGAAAATACTGGACTTCTTT---------GAAAGGTAT-----
TTAAATCAGCTCGTCTAGAGGAAGGAGGAGTCGTAACAAGGTAACGGTAGGTGAACCTGC
AGAAGGATCAAAGGGCGAATTCCACAGTG-------------------------------
------------------------------------------------------------
------------------------------------------------------------
---------------------------------------------------
>TriSp9RetFlaI_KC494358
---------------------------------------------------------CCC
AATGTGGAATTCGCCCTTTGCGCTACCTGGTTGATCCTGCCAAGGAAGCACACTTAGGTC
AGGGACTAAGCCATGCAAGTGCTAGT--TAAAGTAA-TG-----AAACTGCGAACAGCTC
ATTAACACACTCAGAATCTAATTGATTGCGAT---------TGTAATATCTTAT--GTGG
ATAGTCGGAGTAA-ATCTCGGACTAATACATGCAATT-GTTTCATCAG-AATCGAAATAT
GATG---GAAAAGTTGACCCTT---AGGGGCAAATCATTGGATTGAGTGTCCTATCAGCT
--ATTAAGTAGGGTCTTTACCTATTTAGGCTATTACGGGTAACGGGCG-GTTGCCGTCGG
ACTGCCGGAGAAGGCGCCTGAGAGATAGCGACTATGT-CTACGGACAGCAGCAGGCGCGA
AACTTACCCACTC--GTA--AAGCACGGAG-GTGGTTATGACCAGTTCTAT--ATGAGA-
-G-----TTAATCTCAGGTAGATAGGAAGATACACAAAGACTATCTTGAAA-TCGAGCAG
AGGGCCAGT-CTGGTGCCAGCAGCTGCGGTAATTCCAGCTCTGTAAGTGTGCT-CCCATA
TTGTTGCAGTTAAAAAGCCCGTAGTCGGATTTCA--------------------------
------------------------------------------------------ATTGAC
TAATT-------------------------------------------------------
------------------------------------------------------------
--ATTCACTGTGAATAAATTAGGACGCTTAAAGTA-TGG----TTGCATGAATACTGTA-
GCGCAGTATGAAA-----------------------------------------------
------------------------------------------------------------
------------------------------------------------------------
-----------------G---ATTTTGCTCTTGT-G-G--C---------AAGATCAAAG
AGAGCCATTGGGGGTATTTCTATTTCATGGCGAGCGGTGAAATGCGTTGACCCATG-GGA
GAGAAACGAAAGCGAAGGCAAATACCCAAAGGGTTTCTGTCGATCAAGGGCGAGAGTAGG
GGGAGCGAACCGGATCAGA--GACCCGGGTAGTCC-CTACTGTAAACGATGTCGACAGGG
GATTG-----------TCTAC-TAGT---TAGGC-AGAAC-CTTAGCAAAAATGAT-AGT
TCATGGA-CTCTGGGGGAACT--ACGACT----GCAAGGCTGAAA-CTTGAAGGAATTGA
CGGAAGGGCACA--CC-AGGGGTGGAGCCTGTGGCCTAATTTGAATCAACACGGGGAAAC
TTACCAGAACCAGATGA-T-TCGATGACTTACATCTAAAA--GAGCTTTAAGGATGGGTT
TGATGGTGGTGCATGGCC-GT--TGGTGGTG-CGTGGGTTGACCTGTCACGAGTCG--AT
TCAGTTAACGAGCGAGACTACCGCCAAATAT-TAG------CCAA-GCTATACATTA-GT
GGAAGCTT--------CTATTTGGGACTACCTGT---TATCAAGCGGG-AGGAAGAGGGT
AGCAATAACAGGTCCGTGATGTCCTTTAGATGCTCTGGGCTGCACGCGTGCTACAATGTG
AATCACAAAGGA---TTTAAAATCCGAAAGGAT--GCATTACTTCTTGAAAGATT-CACG
TAGCTGGGATTGACATTTGGAATCATTGTCATGAACC-AGGAATCCCTTGT-AAATGTAT
GTCAACACCGTACGTT-GAATACGTCCCTGCCCTTTGTACACACCGCCCGTC-GCTCCTA
CCGATTGGACGTTTTGGTGAAAATACTGGACTTCTTT---------GAAAGGTAT-----
TTAAATCAGCTCGTCTAGAGGAAGGAGAAGTCGTAACAAGGTAACGGTAGGTGAACCTGC
AGAAGGATCAAAGGGCGAATTCCACAGTG-------------------------------
------------------------------------------------------------
------------------------------------------------------------
---------------------------------------------------
>TriSp10RetLucA_AB434785
------------------------------------------------------------
-----------------------------------------AAGGAAGCACACTTCGGTC
AGGGATTAAGCCATGCAAGTGCTAGT--TAAAGTAA-TG-----AAACTGCGAACAGCTC
ATTAACACACTCAGTATCTAATTGATTGCGAC---------ATTAATGTCTTAT--ATGG
ATAGTCGGAGTAA-ATCTCGGACTAATACATGCAATT-GTTTCATCGG-AAACGAGATAT
GATG---GAAAAGTTGACCCGT---AAGGGCAAATCATTGGATTGAGTGTCCTATCAGCC
--ATTAAGTAGGGTCTTTACCTATTTAGGCTATTACGGGTAACGGGCG-GTTGCCGTCGG
ACTGCCGGAGAAGGCGCCTGAGAGATAGCGACTATGT-CTACGGACAGCAGCAGGCGCGA
AACTTACCCACTC--GTA--AAGCACGGAG-GTGGTTATGACCAGTTCTAT--ATGGGA-
-G-----CAATTC-CAGGTAGATAGGGAGATACACAAAGACTATCATGAAA-TCGAGCAG
AGGGCCAGT-CTGGTGCCAGCAGCTGCGGTAATTCCAGCTCTGTAAGTGTGCT-CCCATA
TTGTTGCAGTTAAAAAGCCCGTAGTCTGATTTCA--------------------------
------------------------------------------------------GTTGAC
CATTTCTA----------------------------------------------------
----------------------------------------------------------AA
ATATTCACTGTGAATAAATTAGGACGCTTAAAGTA-TGG----AGACATGAATACTTTA-
GCGCAGTATGAAA-----------------------------------------------
------------------------------------------------------------
------------------------------------------------------------
-----------------G---ATTTTGCTCTTAT-GGG--C---------AAGATCAAAG
AGAGCCATTGGGGGTATTTCTATTTCATGGCGAGTGGTGAAATACGTTGACCCATG-GGA
GAGAAACGAAAGCGAAGGCAAATACCCAAAGGGTTTCTATCGATCAAGGGCGAGAGTAGG
GGGAGCGAACCGGATCAGA--GACCCGGGTAGTCC-CTACTGTAAACGATGTCGACAGGG
GATTG-----------TCCAT-GCT--TATGGGC-AGAAC-CTTAGCAAAAATGAT-AGT
TCATGGA-CTCTGGGGGAACT--ACGACT----GCAAGGCTGAAA-CTTGAAGGAATTGA
CGGAAGGGCACA--CC-AGGGGTGGAGCCTGTGGCCTAATTTGAATCAACACGGGGAAAC
TTACCAGAACCAGATGA-T-TCGATGACTTACATCTAAAA--GAGCTTTAAGGATGGGTC
TTATGGTGGTGCATGGCC-GT--TGGTGGTG-CGTGGGTTGACCTGCCACGAGTCG--AT
TCAGTTAACGAGCGAGACTACCGCCAAATAT-TAG------CCGAGGTTAAATTCTA-AC
GGAGGCTT--------CTATTTGGGACTACCTGT---TTTCAAGCGGG-AGGAAGAGGGT
AGCAATAACAGGTCCGTGATGTCCTTTAGATGCTCTGGGCTGCACGCGTGCTACAATGTG
AATCACAAAGGTTAATTTTTACTTCGAAAGAAC--GCATCACTTCTTCAAAGATT-CACG
TAGCTGGGATTGACATTTGGAATCATTGTCATGAACC-AGGAATCCCTTGT-AAATGTAT
GTCAACACCGTACGTT-GAATACGTCCCTGCCCTTTGTACGCACCGCCCGTC-GCTCCTA
CCGATTGGACGTTTTGGTGAAAATACTGGACTTTTT--------AAGGAAGGTAT-----
TTAAATCAGCTCGTCTAGAGGAAGGAGAAGTCGTAACAAGGTAACG--------------
------------------------------------------------------------
------------------------------------------------------------
------------------------------------------------------------
---------------------------------------------------
>TriSp10RetLucB_AB434786
------------------------------------------------------------
-----------------------------------------AAGGAAGCACACTTCGGTC
AGGGATTAAGCCATGCAAGTGCTAGT--TAAAGTAA-TG-----AAACTGCGAACAGCTC
ATTAACACACTCAGTATCTAATTGATTGCGAC---------ATTAATGTCTTAC--ATGG
ATAGTCGGAGTAA-ATCTCGGACTAATACATGCAATT-GTTTCATCAG-AATCGAAATAT
GATG---GAAAAGTTGACCCTT---ACGGGCAAATCATTGGATTGAGTGTCCTATCAGCT
--ATTAAGTAGGGTCTTTACCTATTTAGGCTATTACGGGTAACGGGCG-GTTGCCGTCGG
ACTGCCGGAGAAGGCGCCTGAGAGATAGCGACTATGT-CTACGGACAGCAGCAGGCGCGA
AACTTACCCACTC--GTG--AAGCACGGAG-GTGGTTATGACCAGTTCTAT--ATGGGGC
-G-----TAAGCCTCAAGTAGATAGGAAGATACACAAAGACTATCTTGAAA-TCGAGCAG
AGGGCCAGT-CTGGTGCCAGCAGCTGCGGTAATTCCAGCTCTGTAAGTGTGCT-CCCATA
TTGTTGCAGTTAAAAAGCCCGTAGTCGGATTTCA--------------------------
------------------------------------------------------TATGAC
AATTTTTC----------------------------------------------------
-------------------------------------------------------T--AA
GTATTCACTGTGAATAAATTAGGACGCTTAAAGTA-TGG----TTGCATGAATACTCTA-
GCGCAGTATGAAG-----------------------------------------------
------------------------------------------------------------
------------------------------------------------------------
-----------------G---ATTTTGCTCAT-T-GGG--C---------AAGATCAAAG
AGAGCCATTGGGGGTATTTCTATTTCATGGCGAGCGGTGAAATGCGTTGACCCATG-GGA
GAGAAACGAAAGCGAAGGCAAATACCCAAAGGGTTTCTGTCGATCAAGGGCGAGAGTAGG
GGGAGCGAACCGGATCAGA--GACCCGGGTAGTCC-CTACTGTAAACGATGTCGACAGGG
GATTG-----------TCTGT-TTT--TACAGGC-AGAAC-CTTAGCAAAAATGAT-AGT
TCATGGA-CTCTGGGGGAACT--ACGACT----GCAAGGCTGAAA-CTTGAAGGAATTGA
CGGAAGGGCACA--CC-AGGGGTGGAGCCTGTGGCCTAATTTGAATCAACACGGGGAAAC
TTACCAGAACCAGATGA-T-TCGATGACTTACATCTAAAA--GAGCTTTAAGGATGGGTC
TGATGGTGGTGCATGGCC-GT--TGGTGGTG-CGTGGGTTGACCTGTCACGAGTCG--AT
TCAGTTAACGAGCGAGACTACCGCCAAATAT-TAG------CTAATGCTAGTCTCTA-GC
AAAAGCTT--------CTATTTGGGACTACCTGT---TATCAAGCAGG-AGGAAGAGGGT
AGCAATAACAGGTCCGTGATGTCCTTTAGATGCTCTGGGCTGCACGCGTGCTACAATGTG
AATCACAAAGGATATTTTATACTTCGAAAGAAT--GCATCACTTCTTTAAAGATT-CACG
TAGCTGGGATTGACATTTGGAATCATTGTCATGAACC-AGGAATCCCTTGT-AAATGTAT
GTCAACACCGTACGTT-GAATACGTCCCTGCCCTTTGTACACACCGCCCGTC-GCTCCTA
CCGATTGGACGTTTTGGTGAAAATACTGGACTTTCTCGA-----AAGGAAGGTAT-----
TTAAATCAGCTCGTCTAGAGGAAGGAGAAGTCGTAACAAGGTAACG--------------
------------------------------------------------------------
------------------------------------------------------------
------------------------------------------------------------
---------------------------------------------------
>UnkTri11RetFla_U17508
------------------------------------------------------------
----------------------CAACCTGGTTGATCCTGCCAAGGAAGCACACTGAGGCC
GTAGATTAAGCCATGCAAGTGTTAGT--TCAGGCAA-CG-----AAACTGCGAACAGCTC
ATTAATACGCTCAGAACCTATTTGGTTTCGACCC-------GCAAGGGTACTAA--AGGG
ATAGCAGGGGTAA-TTCCCGTGCTAATACCTGCAATT-TATCCACCTY-ATGTGAGTTAA
GGTG---AGGACGT-GACCAT-----TTGGCATACCATTCGGTTGGGCGCCCTATCAGCT
--TGTCGGCAGTATCTTT-ACTGTGGAGGCTATCACGGGTAACGGGCG-GTTATCGTCGG
ACTGCCGGAGAAGGCGCCTGAGAGATAGCGGCTATTC-CCATGGGAAGCAGCAGGCGCGA
AACTTACCCACTC--TTC--AACGAAGGAG-GTGGTAACGGCCAGTTCCATA-CTGTCG-
-C--------AAGACGCGTGGATAGGCTCACACTTTCCCAGTGTGGGGTAA-CCTAGGAG
AGGGCCAGT-CTGGTGCCAGCAGCTGCGGTAATTCCAGCACTCCGAGTTTGCT-CCCA--
TTGTTACGTTTAAAACGCCCGTAGTTTGAGGTTA--------------------------
------------------------------------------------------A-GCTC
GGATA-------------------------------------------------------
----------------------------------------------------------GA
GCGTTCACCGTGACTAAATCAGGATGCTTAAAGTAGTTC----AAAACTGAATGACTCA-
GCACGGTATGAGA-----------------------------------------------
------------------------------------------------------------
------------------------------------------------------------
-----------------T---TTTTACCCCTTCGGGGG--T---------CAGATCAAAG
AGAGCCATCGGGGGTAGATCTATTTCATGGCGAGCGGCGGAATGTGTTGACCCATG-AGA
GAGAAACGGATGCGAAAGCGTCTACCTAGAGGGTTTCTGTCGATCAAGGGCGAGAG----
---ATCCAACCGGATTAGA--GACCCGGGTAGTTG-CGGCCTTAAACTATGCCGACGGGG
CCACA-----------TTTCC---------GAGTGGGGTC-CTAAGCGAAACGTTG-AGT
CGTTGGGCTAC-GGGGGAACT--ACGACC----GCAAGGCTGAAA-CTTGAAGGAATTGA
CGGAAGGGCACA--CCA-GGGGTGGATACTGTGGCTCAATCTGACTCAACGCGAAAAAAC
CTACCAGGACCAGATAT-TTTCAATGACTGACCAGCTAAA--GACTGTTCAGGATGTGAT
TTTTGGTGGTGCATGGCC-GT--TGGTGGTG-CGTGGATTGATCTGTCATGCGTCG--AT
TCAGATAACGAGCGAGACTACCACCGACTACCTAGG-----AGTGTACTCTGGCGAGTGC
GTCTTCTT--------CTAGTCGGGACTCCCTGC---GTTTAAGCAGG-CGGAAGAGGGT
AGCAATAACAGGTCCGTGATGTCCTTTAGATGCTCTGGGCTGCACGCGTTCTACAATGCT
GGAATCACAGGGA---TGCTAACCTGAAAGG-T--TCGCTACTCCTTTAATCTCC-AGCG
TAGTTGGGATTGACGATTGTAATCATCGTCATGAACC-AGGAATCCCTTGT-AAACGTGT
ATCAACATTGCACGTT-GAATACGTCCCTGCCCTTTGTACACACCGCCCGTC-GCTCCTA
CCGATTGGATGGACCGGTGAAATTATTGGACCGGCTTGC-----CGGGAAGGTAA-----
TTAAGCCTGTCGATTTAGAGGAAAGAGAAGTCGTAACAAGGTATCTGTAGGTGAACCTGC
AGAAGGATCAAGCTTGGATC----------------------------------------
------------------------------------------------------------
------------------------------------------------------------
---------------------------------------------------
>CalGra12CryBreA_AY063294
------------------------------------------------------------
------------------------------------------AGGAAGCACACTTAGGTC
ATAGATTAAGCCATGCAAGTGTTAGT--TCAGGGAAACG-----AAACTGCGAACAGTTC
AGTAATACGCTCAGAATCTAATTGGCAGCGACC---------ATCAGGTTTTAG-TTGG-
ATAGCAGCAGTAA-TTCTGGTGTTAATACATGCAATT-GTTCCATCGG-AAGTGAAGTAC
GAAG---GAAAAGTTGACCGT-----GAGGCAAGTCATTCGATTGAGCGACCTATCAACT
--TGTACTTAGGGTCTTTACCTAGGTAGGCTGTCACGGGTAATGGGCG-GTTACCGTCGG
ACTGCCGGAGAAGGCGCCTGAGAGATAGCGACTATAT-CTACGGGTAGCAGCAGGCGCGA
AACTTACCCACTC--GAG--ACGTTCGGAG-GTGGTAATGACGAGTTTCAAGTCAGCTCC
AT-----ACGGGGTTGCTTGAATAGGATTACACATTTCCAGTGTAGTGAAA-CCTAGCAG
AGGCTCAGT-CTGGTGCCAGCAGCTGCGGTAATTCCAGCTCTGCAAGTTTGTT-CCCATA
TTGTTGCAGTTAAAACGCCCGTAGTCTGAATTACA-------------------------
--------------------A------------------A------------GTGTACGC
GGCCA-CAA---------------------------------------------------
-------------------------------------------------------A--CC
GCGTTCACTGTGAACAAATCAGGACGCTTAGTGTAAGG-----TTACAAGAATGACACA-
GCGCAGTATGAAA-----------------------------------------------
------------------------------------------------------------
------------------------------------------------------------
-----------------T---CTTTACCGAAG------G-T---------AAGATCAAAG
AGAGCCATCGGGGGTAGATCTATTTCATGGCGAGCGGTGGAATGCTATAACCCATG-AGA
GAGAAACGAAGGCGAAGGCATCTACCTAGCGGGTTTCTGTCGATCAAGGGTGAGAGTAGG
AGTATCGAACTGGATTAGA--GACCCGGGTAGTTC-CTACCTTAAACGATGCCGACAGGG
GCTTA-----------TCCTCAG---AAGAGGGT-AGGAT-CCTAGGAGAAATCAT-AGT
TCTTGGG-CTCTGGGGGAACT--ACGACC----GCAAGGCTGAAA-CTTGAAGGAATTGA
CGGAAGGGCACA--CC-AGGGGTGGAGCTTGTGGCTTAATTTGAATCAACACGGGGAAAC
TTACCAGGACCAGATGT-TTTATAGGACTGACAGGCTTAA--GGTCTTTCAGAATTTGAC
TATTGGTGGTGCATGGCC-GT--TGGTGGTG-CGTGGGTTGACCTGTCTAGCGTTG--AT
TCAGATAACGAGCGAGATTGTCACCAATTACTGG-----TTCT-GT----CTTCGCGCAG
AAAGCATA-----GTTCGAATTGAGACTCCCTGCG---TCTAAGCAGG-CGGAAGAAGGT
AGCAATAACAGGTCCGTGATGTCCTTTAGATGCCCTGGGCTGCACGCGCGCTACAATGTG
AGGATCAAAGAG--TTACTGGCCACGACAGGGT--AAGTTACTCTCATAAAGCCT-CACG
TACCTGGGATTGGTGGTTGTAATCAGCACCATGAACC-AGGAATCCCTTGT-AAGCGTGT
GTCAACAACGCACGTT-GAATACGTCCCCGCCCTTTGTACACACCGCCCGTC-GCTCCTA
CCGAT-GGATGATGCGGTGAAATCACTAGAGGGTAC-GC------TCGAAGGTGA-----
TTAAACCATATTATCTAGA-----------------------------------------
------------------------------------------------------------
------------------------------------------------------------
------------------------------------------------------------
---------------------------------------------------
>CalGra12CryBreB_AY063295
------------------------------------------------------------
------------------------------------------AGGAAGCACACTTAGGTC
ATAGATTAAGCCATGCAAGTGTTAGT--TCAGGGAAACG-----AAACTGCGAACAGCTC
AGTAATACGCTGAGAATCTAATTGGCAGCGACC---------ATCAGGTTTTAG-TTGG-
ATAGCAGCAGTAA-TTCTGGTGCTAATACATGCAATT-GTTCCATCGG-AAGTGAAGTAC
GAAG---GAAAAGTTGACCGA-----GAGGCAAGCCATTCGATTGAGCGACCTATCAGCT
--TGTACTTAGGGTCTTTACCTAGGTAGGCTATCACGGGTAACGGGCG-GTTACCGTCGG
ACTGCCGGAGAAGGCGCCTGAGAGATAGCGACTATAT-CTACGGGTAGCAGCAGGCGCGA
AACTTACCCACTC--GAG--ACGTTCGGAG-GTGGTAATGACGAGTTTCAAGTCAGCTCC
AT-----ACGGGGTTGCTTGAATAGGATTACACATTTCCAGTGTAGTGAAA-CCTAGCAG
AGGGCCAGT-CTGGTGCCAGCAGCTGCGGTAATTCCAGCTCTGCGAGTTTGCT-CCCATG
TTGTTGCAGTTAAAACGCCCGTAGTCTGAAGTACG-------------------------
--------------------A------------------A------------GTTTGAGC
GGCCA-CAA---------------------------------------------------
-------------------------------------------------------A--CC
GCGTTCACTGTGAACAAATCAGGACGCTTAGTGTAAGG-----TTACAAGAATGACACA-
GCGCAGTATGAAA-----------------------------------------------
------------------------------------------------------------
------------------------------------------------------------
-----------------T---CTTTACCGAAG------G-T---------AAGATCAACG
AGAGCCATCGGGGGTAGATCTATTTCATGGCGAGCGGTGGAATGCTATAACCCATG-AGA
GAGAAACGAAGGCGAAGGCGTCTACCTAGCGGGTTTCTGTCGATCAAGGGCGAGAGTAGG
AGTATCGAACCGGATTAGA--GACCCGGGTAGTTC-CTACCTTAAACGATGCCGACAGGG
GCTTA-----------TCCTCAG---TAGAGGGT-AGGAT-CCTAGGAGAAATCAT-AGT
TCTTGGG-CTCTGGGGGAACT--ACGACC----GCAAGGCTGAAA-CTTGAAGGAATTGA
CGGAAGGGCACA--CC-AGGGGTGGAGCTTGTGGCTTAATTTGAATCAACACGGGGAAAC
TTACCAGGACCAGATGT-TTTATAGGACTGACAGGCTTAA--GGTCTTTCAGGATTTGAC
TATTGGTGGCGCATGGCC-GT--TGGTGGTG-CGTGGGTTGACCTGTCTAGCGTTG--AT
TCAGATAACGAGCGAGATTACCACCAATTACTAG-----TTCT-GT----CTT-GCGCAG
AAAGCATG-----GTCTGAATTGGGACTCCCTGCG---TCTAAGCAGG-AGGAGGAAGGT
AGCAATAACAGGTCCGTGATGTCCTTTAGATGCCCTGGGCTGCACGCGCGCTACAATGTG
AGGATCAAAGAG--TTACTGTCCACGACAGGGT--AAGTTACTCTGATAAAACCT-CACG
TACCTGGGATTGGTGGTTGTAATCAGCACCATGAACC-AGGAATCCCTTGT-AAGCGTGT
GTCAACAACGCACGTT-GAATACGTCCCTGCCCTTTGTACACACCGCCCGTC-GCTCCTA
CCGAT-GGATGATTCGGTGAAATCACTAGAGGGTAC-GC------TCGAAGGTGA-----
TTAAACCATATTATCTAGA-----------------------------------------
------------------------------------------------------------
------------------------------------------------------------
------------------------------------------------------------
---------------------------------------------------
>CalGra12CryBreC_AY063296
------------------------------------------------------------
------------------------------------------AGGAAGCACACTTAGGTC
ATAGATTAAGCCATGCAAGTGTTAGT--TCAGGGAAACG-----AAACTGCGAACAGCTC
AGTAATACGCTGAGAATCTAATTGGCAGCGACC---------ATCAGGTTTTAG-TTGG-
ATAGCAGCAGTAA-TTCTGGTGCTAATACATGCAATT-GTTCCATCGG-AAGTGAAGTAC
GAAA---GAAAAGTTGACCGA-----GAGGCAAGCCATTCGATTGAGCGACCTATCAGCT
--TGTACTTAGGGTCTTTACCTAGGTAGGCTATCACGGGTAACGGGCG-GTTACCGTCGG
ACTGCCGGAGAAGGCGCCTGAGAGATAGCGACTATAT-CTACGGGTAGCAGCACGCGCGA
AACTTACCCACTC--GAG--ACGTTCGGAG-GTGGTAATGACGAGTTTCAAGTCAGCTCC
AT-----ACGGGGTTGCTTGAATAGGATTACACATTTCCAGTGTAGTGAAA-CCTAGCAG
AGGGCCAGT-CTGGTGCCAGCAGCTGCGGTAATTCCAGCTCTGCGAGTTTGCT-CCCATG
TTGTTGCAGTTAAAACGCCCGTAGTCTGAAGTACG-------------------------
--------------------A------------------A------------GTTTGAGC
GGCCA-CAA---------------------------------------------------
-------------------------------------------------------A--CC
GCGTTCACTGTGAACAAATCAGGACGCTTAGTGTAAGG-----TTACAAGAATGACACA-
GCGCAGTATGAAA-----------------------------------------------
------------------------------------------------------------
------------------------------------------------------------
-----------------T---CTTTACCGAAG------G-T---------AAGATCAACG
AGAGCCATCGGAGGTAGATCTATTTCATGGCGAGCGGTGGAATGCTATAACCCATG-AGA
GAGAAACGAAGGCGAAGGCATCTACCTAGCGGGTTTCTGTCGATCAAGGGCGAGAGTAGG
AGTATCGAACCGGATTAGA--GACCCGGGTAGTTC-CTACCTTAAACGATGCCGACAGGG
GCTTA-----------TCCTCAG---TAGAGGGT-AGGAT-CCTAGGAGAAATCAT-AGT
TCTTGGG-CTCTGGGGGAACT--ACGACC----GCAAGGCTGAAA-CTTGAAGGAATTGA
CGGAAGGGCACA--CC-AGGGGTGGAGCTTGTGGCTTAATTTGAATCAACACGGGGAAAC
TTACCAGGACCAGATGT-TTTATAGGACTGACAGGCTTAA--GGTCTTTCAGGATTTGAC
TATTGGTGGTGCATGGCC-GT--TGGTGGTG-CGTGGGTTGACCTGTCTAGCGTTG--AT
TCAGATAACGAGCGAGATTACCACCAATTACTAG-----TTCT-GT----CTT-GCGCAG
AAAGCATG-----GTCTGAATTGGGACTCCCTGCG---TCTAAGCAGG-AGGAGGAAGGT
AGCAATAACAGGTCCGTGATGTCCTTTAGATGCCCTGGGCTGCACGCGCGCTACAATGTG
AGGATCAAAGAG--TTACTGTCCACGACAGGGT--AAGTTACTCTGATAAAACCT-CACG
TACCTGGGATTGGTGGTTGTAATCAGCACCATGAACC-AGGAATCCCTTGT-AAGCGTGT
GTCAACAACGCACGTT-GAATACGTCCCTGCCCTTTGTACACACCGCCCGTC-GCTCCTA
CCGAT-GGATGATTCGGTGAAATCACTAGAGGGTAC-GC------TCGAAGGTGA-----
TTAAACCATATTATCTAGA-----------------------------------------
------------------------------------------------------------
------------------------------------------------------------
------------------------------------------------------------
---------------------------------------------------
>DevLep2NeoCasA_FN377759
------------------------------------------------------------
------------------------------------------AGGAAGCACACTTTGGTC
ATGGATTAAGCCATGCAAGTGTTAGT--TCAGGCAA-CG-----AAACTGCGAATAGCTC
ATTAATACGCTCAGAATCTAATTGACGGCGACTCT-------TCGGGGCCTTAA--ATGG
ATAGCAGCAGTAA-TTCTGGTGCTAATACATGCTATTTGTTTCATCAG-ATACGAATTAT
GGTG---GAAAAGTTGACCTT----ATGGGCACGTCATTCGATTGAGCGACCTATCAGCT
--TGTACTTAGGGTCTTTACCTAGGTAGGCTATCACGGGTAACGGGCG-GTTACCGTCGG
ACTGCCGGAGAAGGCGCCTGAGAGATAGCGACTATAT-CCACGGGTAGCAGCAGGCGCGA
AACTTACCCACTC--GAG--ACTTTCGGAG-GTGGTAATGACCAGTTTTAGATTAGCTCT
TC-----ATAGGGCTGTTTAAATAGGACTCTAGTTTTCCACTAGTGTGAAA-CCTAGCAG
AGGGCCAGT-CTGGTGCCAGCAGCTGCGGTAATTCCAGCTCTGCGAGTTTGCT-CCCATA
TTGTTGCAGTTAAAACGCCCGTAGTCTGAATTTCT-------------------------
--------------------A-------------------------------GATTATGC
TCCACTCA----------------------------------------------------
-------------------------------------------------------G--GG
GCGTTCACTGTGAACAAATCAGGACGCTTAAAGTAGGGT----TAACATGAATGACTTA-
GCGCAGTATGATA-----------------------------------------------
------------------------------------------------------------
------------------------------------------------------------
-----------------T---TTTTACCTTC-------GGT---------AAGATCAAAG
AGAGCCACCGGGGATAGATCTATTTCATGGCGAGCGGTGGAATGCTCTGACCCATG-AGA
GAGAAACGAAGGCGAAGGCATCTATCTAGCGGGTTTCTATCGATCAAGGGCGAGAGTAGG
AGTATCCAACCGGATCAGA--GACCCGGGTAGTTC-CTACCTTAAACGATGCCGACAGGG
GCTTG-----------TTATTCA---TTAATAGC-AGGAC-CTTAGGAGAAATCAT-AGT
TCTTGGG-CTCTGGGGGAACT--ACGACC----GCAAGGCTGAAA-CTTGAAGGAATTGA
CGGAAGGGCACA--CC-AGGGGTGGAGCTTGTGGCTTAATTTGAATCAACACGGGGAAAC
TTACCAGGACCAGGTGT-TCTGTATGACTGACAGGCTATA--GGTCTTTCAGGATTGAAC
TTTGGGTGGTGCATGGCC-GT--TGGTGGTG-CGTGGGTTGACCTGTCTAGCGTTG--AT
TCAGATAACGAGCGAGATTATCACCAATTATCTACGAATTTTCGACTT----CTGTACGG
AGATTCT------GTTCTAATTGGGACTCCCTGTG---TTTAAATAGG-AGGAAGAGGGT
AGCAATAACAGGTCCGTGATGTCCTTCAGATGCTCTGGGCTGCACGCGCGCTACAATGTT
AGGATCAAAGAGC-TTACGAATT-CGAAAGAAT--GAGTAACTCTCTTAATACCT-AACG
TGGTTGGGATTGACGATTGTAATCATCGTCATGAACT-AGGAATCCCTTGT-AAATGTGT
GTCAACAACGCACGTT-GAATACGTCCCTGCCCTTTGTACACACCGCCCGTC-GCTCCTA
CCGAT-GAATGATTCGGTGAAATTACTGGACCTTATTTT-----AGGAAAGGTAA-----
TTAAATCAAATTACTTAGAGGAAGGAGAAGTCGTAACAAGGTAACG--------------
------------------------------------------------------------
------------------------------------------------------------
------------------------------------------------------------
---------------------------------------------------
>DevLep2NeoCasB_FN377760
------------------------------------------------------------
------------------------------------------AGGAAGCACACTTTGGTC
ATGGATTAAGCCATGCAAGTGTTAGT--TCAGGCAA-CG-----AAACTGCGAATAGCTC
ATTAATACGCTCAGAATCTAATTGACGGCGACTCT-------TCGGGGCCTTAA--ATGG
ATAGCAGCAGTAA-TTCTGGTGCTAATACATGCTATTTGTTTCATCAG-ATACGAATTAT
GGTG---GAAAAGTTGACCTT----ATGGGCACGTCATTCGATTGAGCGACCTATCAGCT
--TGTACTTAGGGTCTTTACCTAGGTAGGCTATCACGGGTAACGGGCG-GTTACCGTCGG
ACTGCCGGAGAAGGCGCCTGAGAGATAGCGACTATAT-CCACGGGTAGCAGCAGGCGCGA
AACTTACCCACTC--GAG--ACTTTCGGAG-GTGGTAATGACCAGTTTTAGATTAGCTCT
TC-----ATAGGGCTGTTTAAATAGGACTCTAGTTTTCCACTAGTGTGAAA-CCTAGCAG
AGGGCCAGT-CTGGTGCCAGCAGCTGCGGTAATTCCAGCTCTGCGAGTTTGCT-CCCATA
TTGTTGCAGTTAAAACGCCCGTAGTCTGAATTTCT-------------------------
--------------------A-------------------------------GATTATGC
TCCACTCA----------------------------------------------------
-------------------------------------------------------G--GG
GCGTTCACTGTGAACAAATCAGGACGCTTAAAGTAGGGT----TAACATGAATGACTTA-
GCGCAGTATGATA-----------------------------------------------
------------------------------------------------------------
------------------------------------------------------------
-----------------T---TTTTACCTTC-------GGT---------AAGGTCAAAG
AGAGCCACCGGGGATAGATCTATTTCATGGCGAGCGGTGGAATGCTCTGACCCATG-AGA
GAGAAACGAAGGCGAAGGCATCTATCTAGCGGGTTTCTATCGATCAAGGGCGAGAGTAGG
AGTATCCAACCGGATCAGA--GACCCGGGTAGTTC-CTACCTTAAACGATGCCGACAGGG
GCTTG-----------TTATTCA---TTAATAGC-AGGAC-CTTAGGAGAAATCAT-AGT
TCTTGGG-CTCTGGGGGAACT--ACGACC----GCAAGGCTGAAA-CTTGAAGGAATTGA
CGGAAGGGCACA--CC-AGGGGTGGAGCTTGTGGCTTAATTTGAATCAACACGGGGAAAC
TTACCAGGACCAGGTGT-TCTGTATGACTGACAGGCTATA--GGTCTTTCAGGATTGAAC
TTTGGGTGGTGCATGGCC-GT--TGGTGGTG-CGTGGGTTGACCTGTCTAGCGTTG--AT
TCAGATAACGAGCGAGATTATCACCAATTATCTACGAATTTCCGACTT----CTGTACGG
AGATTCT------GTTCTAATTGGGACTCCCTGTG---TTTAAATAGG-AGGAAGAGGGT
AGCAATAACAGGTCCGTGATGTCCTTCAGATGCTCTGGGCTGCACGCGCGCTACAATGTT
AGGATCAAAGAGC-TTACGAATT-CGAAAGAAT--GAGTAACTCTCTTAATACCT-AACG
TGGTTGGGATTGACGATTGTAATCATCGTCATGAACT-AGGAATCCCTTGT-AAATGTGT
GTCAACAACGCACGTT-GAATACGTCCCTGCCCTTTGTACACACCGCCCGTC-GCTCCTA
CCGAT-GAATGATTCGGTGAAATTACTGGACCTTATTTT-----GGGAAAGGTAA-----
TTAAATCAAATTACTTAGAGGAAGGAGAAGTCGTAACAAGGTAACG--------------
------------------------------------------------------------
------------------------------------------------------------
------------------------------------------------------------
---------------------------------------------------
>DinExi13RetSpeA_AB092924
---TGAGGATCCAGGTTGATCCTGCCAGTAGTCATATGCTTGTCTCAAAGATTAAGCCAT
GCAAGTCTAAGTATAATCAAATTAACTG-ATGACACTGCGAAAAGCTCCTTAAAATAGTT
ATAATTTATTTGATAGTGACGTTACTACTCGGATAGCCGTAGTAATTCTAGAGCTAATAC
GTGCGTAAACGGCTGACTGCGTGAGCGGAAGGCCCG-TGTTTATTAGATCG-AAAACCAG
C--GTTCCTTGGG---TGGGCAACCGTCCTTGGA-----TAT--CTTT-TGGTGAGTCAT
GATAATCGTCGTATCGGCCTTG---GCCGATTCTTCATTCAAATTTCTAACCTATCAACC
--TGACGTTAAGGTAGTGTCTTAGAGTAGTCGTGACGGGTGACGGGGA-ATCAGGGTTCG
A-TACCGGAGAGGGCGCATGAGAAATGGCGACCATCA-CTAAGGTGAGCAGCAGGCGCGC
AAATTACCCACTGGCAATAAATTTGCTGAG-GTAGTGACAAAAAATACCGATATCGGGCT
TC-----GGTTCGACAATTGGAATGGGGTCGGTGCAAATAGCCGGCCGAGCAACCATTA-
AGGGCAAGT-CTGGTGCCAGCAGCCGCGGTAATTCCAGCTCTAATAGTGTATA-CTAACG
TTGCTGATGTTAAAAAGCTCGTAGTTGGATTTAAG----ATGGAGCTATTCGTCTTTGTG
TTTT--GTTGATTCGGATT-GTCTGCGGGAGGCTTACTTTCTTGTCGTGGGTTGATTCAT
GATCCCGGC-AGGGGAGGGGCGCCCGTAGGCGCCGGATTAGCCGCAGAGATTGCTTCGTC
AATTT--TATTTTCGAATTGTCACGGTCCACTTCACTGTGGT--ACTGTGGCGGTCCGGA
AGGTTTACTTTGAAGAAAATGGAGTGTTCAAAGCAGGCGTCTCGCAGCTGAACACATTA-
GCATGGAATAATAAAATAGGACATCAGTGAGGTGCTTGCCGGCTTCGTT----TTCCCTG
TGCGTTTT-----------CTTTCGAAGGGTTGTCGT--TCATTTCGGTGGGCGGTT---
--GCTC----------TTTGGCGG-TGCGTATGGGGG-GCGGAGATGTC-GGGGTGCCTC
TGCTTTTTTGT-ATGCATCCGTTTTGTTGGTTTTCAGGAGC--TGGTGTAATGATTAATA
GGGACTGTCGGGGGCATTAGTATTGCATTGTCAGAGGTGAAATTCTTGGATTTATG-CAA
GACTAACTAGTGCGAAAGCATTTGCCAAGGATGTTTTCATTAATCAAGAACGAAAGTGAG
GGGATCGAAGACGATCAGA--AACCGTCGTAGTCC-TCGCCATAAACTATACCGTCTAGG
GATTGGGGGTT-GACCTTTATACATAGTCTCCTTTAGCAC-CTTAGGGAAACCA--AAGT
TTTCGGG-TTCATGGGGGAGT--ATGGCC----GCAAGACTGAAA-CTTAGAGAAATTGA
CGGAAGGGCACC--ACCAGATGTGGAGCATGCGGCTCAATTCGACTCAACACGGGGAAAC
TTATCAGATTCGGACAC--GGTGAGGATTGACAGATTGAT-AGCTCTTTCTTGATTCCGT
GGGTGGTGGTGCATGGTC-GT--TCTTAGTT-GGTGGGGTGGCTTGTCTGC--TTA--AT
TGCGATAACGAACGAGACCTCGGTCTGCTAACTAACGGCGCCTTATGGCTCGCAAGTGTT
GTAAGGTGGTT-ACCGTTCCTTAGAGAGACTACCG----TTGAGAAAC-GGGGGAAGTGA
GGCAATAACAGGTCCGTTATG-CCCTTAGACAATCTGAACCGCACGCGTACTACTATAGC
CGCCTCAACGAGTTTGTCCTGGCCCGGAAGGGT--TGGGTAATCTTTGGAGTAGCGGCTG
TGCTGGGGATCGGTTTTTGTAATTCTGAACCGTGAACGCGGAATATCTCGT-AAGTGCAG
TTCATCAGACTGCGCT-GATTACGTCCCTGCCCTTTGTACACACCGCCCGTC-GCTCCTA
CCGAT-GAATGATCAGGTGAAATGCTCGGATGGGGTAGTCTTGGAGAGCTTTTAACCGGG
TTCTTTGCGACCGTTCCAGAAGAGCAGTAAATCTTATTATTTAGAGGAAGGAGAAGTCGT
AACAAGGTTTTCGTAGGTGAACCTGCCGCTG-----------------------------
------------------------------------------------------------
------------------------------------------------------------
---------------------------------------------------
>DinExi13RetSpeB_AB092926
---TGAGGATCCAGGTTGATTCTGCCAGTAGTCATATGCTTGTCTCAAAGATTAAGCCAT
GCAAGTCTAAGTATAATCAAATTAACTG-ATGACACTGCGAAAAGCTCCTTAAAATAGTT
ATAATTTATTTGATAGTGACGTTACTACTCGGATAGCCGTAGTAATTCTAGAGCTAATAC
GTGCGTAAACGGCTGACTGCGTGAGCGGAAGGCCCG-TGTTTATTAGATCG-AAAACCAG
C--ATTCCTTGGG---TGGGCAACCGTCTTTGGA-----TAC--TATT-TGGTGAGTCAT
GATAATCGTCGTATCGGCCTCG---GCCGATTCTTCATTCAAATTTCTAACCTATCAACC
--TGACGTTAAGGTAGTGTCTTAGAGTAGTCGTGACGGGTGACGGGGA-ATCAGGGTTCG
A-TACCGGAGAGGGCGCATGAGAAATGGCGACCATCA-CTAAGGTGAGCAGCAGGCGCGC
AAATTACCCACTGGCAATAAATTTGCTGAG-GTAGTGACAAAAAATACCGATATCGGGCT
TC-----GGTTCGACAATTGGAATGGGGTGGGTGCAAATAGCCCGCCGAGCAACCATTAG
AGGGCAAGT-CTGGTGCCAGCAGCCGCGGTAATTCCAGCTCTAATAGTGTATA-CTAACG
TTGCTGATGTTAAAAAGCTCGTAGTTGGATTTAAG----ATGGAGCTATTCGTCTTTGTG
TTTT--GTTGATTCGGATT-GTCTGCGGGAGGCTTACTTTCTTGTCGTGGGTTGATTCAT
GATCCCGGC-AGGGGAGGGGCGCTCGTAGGCGCCGGATTAGCCGCAGAGATTGCTTCGTC
AATTT--TATTTTCGAATTGTCACGGTCCACTTCACTGTGGT--ACTGTGGCGGTCCGGA
AGGTTTACTTTGAAGAAAATGGAGTGTTCAAAGCAGGCGTCTCGCAGCTGAACACATTA-
GCATGGAATAATAAAATAGGACATCAGTGAGGTGCTCGCCGGCTTCGTT----TTCCCTG
TGCGTTTT-----------CTTTCGAGGGGTTGTCGT--TCATTTCGGTGGGCGGTT---
--GCTC----------TTTGGCGG-TGCGTATGGGGG-GCGGAGATGTC-GGGGTGCCTC
TGCTTTTTTGT-ATGCATCCGTTTTGTTGGTTTTCAGGAGC--TGGTGTAATGATTAATA
GGGACTGTCGGGGGCATTAGTATTGCATTGTCAGAGGTGAAATTCTTGGATTTATG-CAA
GACTAACTAGTGCGAAAGCATTTGCCAAGGATGTTTTCATTAATCAAGAACGAAAGTGAG
GGGATCGAAGACGATCAGA--AACCGTCGTAGTCC-TCGCCATAAACTATACCGTCTAGG
GATTGGGGGTT-GACCTTTATACATAGTCTCCTTTAGCAC-CTTAGGGAAACCA--AAGT
TTTCGGG-TTCATGGGGGAGT--ATGGCC----GCAAGACTGAAA-CTTAAAGAAATTGA
CGGAAGGGCACC--ACCAGATGTGGAGCATGCGGCTCAATTCGACTCAACACGGGGAAAC
TTATCAGGTTCGGACAC--GGTGAGGATTGACAGATTGAT-AGCTCTTTCTTGATTCCGT
GGGTGGTGGTGCATGGTC-GT--TCTTAGTT-GGTGGGGTGGCTTGTCTGC--TTA--AT
TGCGATAACGAACGAGACCTCGGTCTGCTAACTAACGGCGCCTTATGGCTCGCAAGTGTT
GTAAGGTGGTT-ACCGTTCCTTAGAGAGACTACCG----TTGAGAAAC-GGGGGAAGTGA
GGCAATAACAGGTCCGTTATG-CCCTTAGATAATCTGAACCGCACGCGTACTACTATAGC
CGCCTCAACGAGTTTGTCCTGGCCCGGAAGGGT--TGGGTAATCTTTGGAGTAGCGGCTG
TGCTGGGGATCGGTTTTTGTAATTCTGAACCGTGAACGCGGAATATCTCGT-AAGTGCAG
TTCATCAGACTGCGCT-GATTACGTCCCTGCCCTTTGTACACACCGCCCGTC-GCTCCTA
CCGAT-GAATGATCAGGTGAAATGCTCGGATGGGGTAGTTGTGGAGTTCCTGCAA--GGG
AGCTTTGTGACCGTTTCAGAAGAGCAGTAAATCTTATTATTTAGAGGAAGGAGAAGTCGT
AACAAGGTTTTCGTAGGTGAACCTGCCGCTG-----------------------------
------------------------------------------------------------
------------------------------------------------------------
---------------------------------------------------
>DinFim8RetFlaB_AY137593
------------------------------------------------------------
------------------------------------------------------------
--------------AGTGACGTTACTACTCGGATAGCCGTAGTAATTCTAGAGCTAATAC
GTGCGTAAGCGCCTGACTGCGTGAGCGGAAGGGCCG-TGTTTATTAGATCG-AAAACCAG
C--TTTGCATGGG---TGGGCAACCGTCCATGCA-----TGC--TTTA-TGGTGAGTCAT
GATAATCGTCGTATCGACCTCG---GTCGATTGTTCATTCAAATTTCTAACCTATCAACC
--TGACGTTAAGGTAGTGTCTTAGAGTAGTCGTGACGGGTGACGGGGA-ATCAGGGTTCG
A-TACCGGAGAGGGCGCATGAGAAATGGCGACCATCA-CTAAGGTGAGCGGCAGGCGCGC
AAATTACCCACTGGCAATTAATTTGCTGAG-GTAGTGACAAAAAATACCGATATCGGGCT
TT-----GGTTCGACAATTGGAATGGGGTGGGTGCAAATAGCCCGCCGAGCAACCATTAG
AGGGCAAGT-CTGGTGCCAGCAGCCGCGGTAATTCCAGCTCTAATAGTGTATA-CTAACG
TTGCTGATGTTAAAAAGCTCGTAGTTGGATTTAAG----ATGGAGCTTTTCGTCCCTGTG
TTTTTTGTAGTCTTGGACT-GCTGGTGGGTGGCCTGCTTTTTCGTCGTGGGTTGATTCAT
GATCCCGGC-GGGGGAGGGGTGCCTATTGGCGCTGAGGTTGCCGCAAGGATTGCTTCGTC
AATTT--TATTTTCGAATTGTCTTGGTCCACTTTGGTGTGGTT-ACTGAGGCGGTCCGGA
AGGTTTACTTTGAAGAAAATGGAGTGTTCAAAGCAGGCGTCTCGCAGCTGAACACATTA-
GCATGGAATAATAAAATAGGACATCAGTGGGGTGCTCGCCGGCTTCGTTTTTTTCCCC-G
TATGTTTT--------CTTTGTTGGGCAGGTTGTTGT--TCATTTCGGTGAGTGGCA---
--GTCTG---------TTTGATGG-GACGTGCGGGGGAGCGTTGATGTC-GGGGTGCTCC
TGCTTTTTTGT-ATGCATCCGTTTTGTTGGTTTTCAGGAGC--TGGTGTAATGATTAATA
GGGACTGTCGGGGGCATTAGTATTGCATTGTCAGAGGTGAAATTCTTGGATTTATG-CAA
GACTAACTAGTGCGAAAGCATTTGCCAAGGATGTTTTCATTAATCAAGAACGAAAGTGAG
GGGATCGAAGACGATCAGA--AACCGTCGTAGTCC-TCGCCATAAACTATACCGTCTAGG
GATTGGGGGTT-GACCTTTATACATAGTCTCCTTTAGCAC-CTTAGGGAAACCA--AAGT
TTTCGGG-TTCATGGGGGAGT--ATGGCC----GCAAGACTGAAA-CTTAAAGAAATTGA
CGGAAGGGCACC--ACCAGATGTGGAGCATGCGGCTCAATTCGACTCAACACGGGGAAAC
TTATCAGGTTCGGACAC--GGTGAGGATTGACAGATTGAT-AGCTCTTTCTTGATTCCGT
GGGTGGTGGTGCATGGTC-GT--TCTTAGTT-GGTGGGGTGGCTTGTCTGC--TTA--AT
TGCGATAACGAACGAGACCTCGGTCTGCTAACTAACGGCGCCCCATGGCTCGCAAGTGTT
GTGGGGTGGTT-ACCGTTCCTTAGAGAGACTACCG----TTGAGAAAC-GGGGGAAGTGA
GGCAATAACAGGTCCGTTATG-CCCTTAGATAATCTGAACCGCACGCGTACTACTCTGGC
CGTCTCAGAGGGTTTGTCCTGGCTTGGAAGAGT--TGGGTAATCCTTTTAGTAGCGGCCG
TGCTGGGGATCGGTTTTTGTAATTCTGAACCGTGAACGCGGAATATCTCGT-AAGTGCAG
TTCATCAGACTGCGCT-GATTACGTCCCTGCCCTTTGTACACACCGCCCGTC-GCTCCTA
CCGAT-GAATGATCAGGTGAAATGCTCGGATGCCGCAGCCGTGGCGTGCTCGCGA--GGG
TGCGCTGCGGCCGCGACAAAAGAGCAGTAAATCTTATTATTTAGAGGAAGGAGAAGTCGT
AA----------------------------------------------------------
------------------------------------------------------------
------------------------------------------------------------
---------------------------------------------------
>DinGra8RetFlaB_AY137594
------------------------------------------------------------
------------------------------------------------------------
--------------AGTGACGTTACTACTCGGATAGCCGTAGTAATTCTAGAGCTAATAC
GTGCGTAAGCGCCTGACTGCGTGAGCGGAAGGGCCG-TGTTTATTAGATCG-AAAACCAG
C--TTTGTATGGG---TGGGCAACCGTCCATGCA-----TGC--TTTA-TGGTGAGTCAT
GATAATCGTCGTATCGACCTCG---GTCGATTGTTCATTCAAATTTCTAACCTATCAACC
--TGACGTTAAGGTAGTGTCTTAGAGTAGTCGTGACGGGTGACGGGGA-ATCAGGGTTCG
A-TACCGGAGAGGGCGCATGAGAAATGGCGACCATCA-CTAAGGTGAGCAGCAGGCGCGC
AAATTACCCACTGGCAATTAATTTGCTGAG-GTAGTGACAAAAAATACCAATATCGGGCT
TC-----GGTTCGACAATTGGAATGGGGCGGGTGCAAACAGCTCGCCGAGCAACCATTAG
AGGGCAAGT-CTGGTGCCAGCAGCCGCGGTAATTCCAGCTCTAATAGTGTATA-CTAACG
TTGCTGATGTTAAAAAGCCCGTAGTTGGATTTGAG----ATGGGGCTATTCGTCTCTGTG
TTTTTTGTTGGGCCGGATT-GCTGGCGGGTGGCTTCCTTTTCGGTTGAGGGTTGATTCAT
GATCCCAGC-CGGGGAGGGGTGCCTGTTGGCGCCGGTTCAGCCGCAGAGATTGCCTCGTC
AATTTATTTTTTTCGAATTGGCGTGGTCCTCTTAATTGGGGTTTACTGCGTTGGTCCGGG
AGTTTTACTTTGAAGAAAATGGAGTGTTCAAAGCAAGCGTTTCGCAGCTGAACACATTA-
GCATGGAATAATAAAATAGGACATCAGTGAGGTGTTCGCCGGCCTTGGTTTTGTTCGTTG
TAGTTTCCCG-----GCTTTGTCGGCTTCGTTTCGTC--CCATTTCGGTGGGCGGGGCGG
G-GTTTAC--------TTTGTTGGTGCTGCAGCGGCGGCTGGGGATGTC-GGGGCGTCTC
TGCTTTTTTTTGATGCATCCGTTTTGTTGGTTTTCAGGAGC--TGGTGTAATGATTAATA
GGGACTGTCGGGGGCATTAGTATTGCATTGTCAGAGGTGAAATTCTTGGATTTATG-CAA
GACTAACTAGTGCGAAAGCATTTGCCAAGGATGTTTTCATTAATCAAGAACGAAAGTGAG
GGGATCGAAGACGATCAGA--AACCGTCGTAGTCC-TCGCCATAAACTATACCGTCTTCG
GATTGGGGGTTTGACTCTTTTACATAGTCTCCTTTAGCAC-GAAAGCGAAAGCGTTAAGT
TTTCGGG-TTCATGGGGGAGT--ATGGCC----GCAAGACTGAAA-CTTAAAGAAATTGA
CGGAAGGGCACC--ACCAGATGTGGAGCATGCGGCTCAATTCGACTCAACACGGGGAAAC
TTATCAGGTTCGGACAC--GGTGAGGATTGACAGATTGAT-AGCTCTTTCTTGATTCCGT
GGGTGGTGGTGCATGGTC-GT--TCTTAGTT-GGTGGGGTGGCTTGTCTGC--TTA--AT
TGCGATAACGAACGAGACCTCGGTCTGCTAAATAAAGGCGTGCCACGGCATGAAAGTGTT
GTGGCATGGTC-ACCTTTTCTTAGAGAGACTACCG----TTGAGAAAC-GGGGGAAGTGG
GGCAATAACAGGTCCGTTATG-CCCTTAGATAATCTGAACCGCACGCGTACTACTATAGC
CGCCTCAACGAGTTTGTCCTGGCCCGGAAGGGT--TGGGTAATCTTTGGAGTAGCGGCTG
TGCTGAGGATCGGTTTTTGTAATTCTGAACCGTGAACGCGGAATATCTCGT-AAGTGCAG
TTCATCAGACTGCGCT-GATTACGTCCCTGCCCTTTGTACACACCGCCCGTC-GCTCCTA
CCGAT-GAATGATCAGGTGAAATGCTCGGATGGAGCAGCTGTGGCTTCCCTCTCG--GGG
GGTGCTGCGGCCGCTTTAGAAGAGCAGTAAATCTTATTATTTAGAGGAAGGAGAAGTCGT
AA----------------------------------------------------------
------------------------------------------------------------
------------------------------------------------------------
---------------------------------------------------
>DinPar13RetSpe_AB092925
---TGAGGATCCAGGTTGATTCTGCCAGTAGTCATATGCTTGTCTCAAAGATTAAGCCAT
GCAAGTCTAAGTATAATCAAATTAACTG-ATGACACTGCGAAAAGCTCCTTAAAATAGTT
ATAATTTATTTGATAGTGACGTTACTACTCGGATAGCCGTAGTAATTCTAGAGCTGATAC
GTGCGTAAGCGCCTGACTGCGTGAGCGGAAGGGCCG-TGTTTATTAGATCG-AAAACCAG
C--GTTCCATGGG---TGGGCGACCGTCCTTGGA-----TGC--CTTA-TGGTGAGTCAT
GATAATCGTCGTATCGACCTTG---GTCGATTGTTCATTCAAATTTCTAACCTATCAACC
--TGACGCTAAGGTAGTGTCTTAGAGTAGTCGTGACGGGTGACGGGGA-ATCAGGGTTCG
A-TACCGGAGAGGGCGCATGAGAAATGGCGACCATCA-CTAAGGTGAGCAGCAGGCGCGC
AAATTACCCACTGGCAATTAATTTGCTGAG-GTAGTGACAAAAAATACCGATATCGGGCT
TT-----GGTTCGACAATTGGAATGGGGTGGGTGCAAACAGCCCGCCGAGCAACCATTAG
AGGGCAAGT-CTGGTGCCAGCAGCCGCGGTAATTCCAGCTCTAATAGTGTATA-CTAACG
TTGCTGATGTTAAAA-GCTCGTAGTTGGATTTAAG----ATGGAGCTTTTCGTCTCTGTG
TTTT--GTCTGCTCGGACG-GCTGGTGAGTGGCCTGCTTTCTCGTCGAGGGTTGATTCAT
GATCCCGGC-GGGGGAGGGGTGCTTATTAGCGCCGGGTGGGCCGCAGGGATTGTTCCGTC
AATTT--TATTTTCGAATTGTCGTGGTCCACTTCACTGTGGT--ACTGCGGGGGTCCGGA
AGGTTTACTTTGAAGAAAATGGAGTGTTCAAAGCAGGCGTCTCGCAGCTGAACACATTA-
GCATGGAATAATAAAATAGGACATCAGTGGGGCGCTCGCCGGCCTTGTT----TAGCCGG
GGCGTTTT------------GTCGGGTTG-CTGTCAT--TCATTTCGGTGGGTGGCA---
--GTTT----------CTTGGCGG---CGTTTCGGCG-GCAGGGATGTCTGGGGTGCTCC
TGCTTTTTTGT-ATGCATCCGTTTTGTTGGTTTTCAGGAGC--TGGTGTAATGATTAATA
GGGACTGTCGGGGGCATTAGTATTGCATTGTCAGAGGTGAAATTCTTGGATTTATG-CAA
GACTAACTAGTGCGAAAGCATTTGCCAAGGATGTTTTCATTAATCAAGAACGAAAGTGAG
GGGATCGAAGACGATCAGA--AACCGTCGTAGTCC-TCGCCATAAACTATACCGTCTAGG
GATTGGGGGTT-GACCTTTATACATAGTCTCCTTTAGCAC-CTTAGGGAAACCA--AAGT
TTTCGGG-TTCATGGGGGAGT--ATGGCC----GCAAGACTGAAA-CTTAAAGAAATTGA
CGGAAGGGCACC--ACCAGATGTGGAGCATGCGGCTCAATTCGACTCAACACGGGGAAAC
TTATCAGGTTCGGACAC--GGTGAGGATTGACAGATTGAC-AGCTCTTTCTTGATTCCGT
GGGTGGTGGTGCATGGTC-GT--TCTTAGTT-GGTGGGGTGGCTTGTCTGC--TTA--AT
TGCGATAACGAACGAGACCTCGGTCTGCTAACTAACGGCGCCTCATGACTCGCAAGTGCC
GTGAGGTGGTT-ACCGTTCCTTAGAGAGACTACCG----TTGAGAAAC-GGGGGAAGTGA
GGCAATAACAGGTCCGTTACG-CCCTTAGATAATCTGAACCGCACGCGTACTACTATAGC
CGCCTCAACGAGTTTGTCCTGGCCTGGAAGGGT--TGGGTAATCTTTGGAGTAGCGGCTG
TGCTGGGGATCGGTTTTTGTAATTCTGAACCGTGAACGCGGAATATCTCGT-AAGTGCAG
TTCATCAGACTGCGCT-GATTACGTCCCTGCCCTTTGTACACACCGCCCGTC-GCTCCTA
CCGAT-GAATGATCAGGTGAAATGCTCGGATGACGCAGTTGTGGAGTCTTCGCAA--GGG
GGCTTTGCGACCGCGTCAGAAGAGCAGTAAATCTTATTATTTAGAGGAAGGAGAAGTCGT
AACAAGGTTTTCGTAGGTGAACCTGCAGTTG-----------------------------
------------------------------------------------------------
------------------------------------------------------------
---------------------------------------------------
>FoaNan5CryDom_AB458860
-----------------------
-------------------------------------
-----------------------------------------AAGGAAGCACACTCAGGTC
ATAGATTAAGCCATGCAAGTGTTAGT--TCAGGCAA-CG-----AAACTGCGAATAGCTC
ATTAATACGCTCAGAATCTACTTGGCGGCAATCA--------TC-AGATTTCAG--TTGG
ATAGCAGCAGTAA-TTCTGGTGCTAATACATGCAATCTGTTTCATCGG-ATATGAATTAC
GATG---GAAAAGTTGACCGC-----AAGGCACGCCATTCGATTGAGCGACCTATCAGCT
--TGTACTTAGGGTCTTTACCTAGGTAGGCTATCACGGGTAACGGGCG-GTTACCGTCGG
ACTGCCGGAGAAGGCGCCTGAGAGATAGCGACTATAT-CCATGGGTAGCAGCAGGCGCGA
AACTTACCCACTC--GAG--ACTTTCGGAG-GTGGTAATGACCAGTTTCAGATTTGCTCC
TT-----ACGGGGTTGTCGGAATAGGACTCGAGTTTTCCACTCGTGTGCAATTCTAGCAG
AGGGCCAGT-CTGGTGCCAGCAGCTGCGGTAATTCCAGCTCTGCGAGTTTGCT-CCCATA
TTGTTGCAGTTAAAACGCCCGTAGTCTGAATTACT-------------------------
--------------------T-------------------------------GACAAAGC
CTTTTTTG----------------------------------------------------
-------------------------------------------------------A--AG
GCGTTCACTGTGAACAAATCAGGACGCTTAGAGTAGGGT----TA-CACGAATGACTCA-
GCGCAGTATGATA-----------------------------------------------
------------------------------------------------------------
------------------------------------------------------------
-----------------T---TTTTACCTTT-------GGT---------AAGATCAATG
AGAGCCATCGGGGGTAGATCTATTTCATGGCGAGCGGTGGAATGCTATGACCCATG-AGA
GAGAAACGAAGGCGAAGGCATCTACCTAGCGGGTTTCTGTCGATCAAGGGCGAGAGTAGG
AGTATCCAACCGGATTAGA--GACCCGGGTAGGTC-CTACCTTAAACGATGCCGACAGGG
GCTTG-----------TCGTTTA---TTAACGGC-AGGAT-CTTAGGAGAAATCAT-AGT
TCCTGTG-CTCTGGGGGAACT--ACGACC----GCAAGGCTGAAA-CTTGAAGGAATTGA
CGGAAGGGCACA--CC-AGGGGTGGAGCTTGTGGCTTAATTTGAATCAACACGGGGAAAC
TTACCAGGACCAGATGT-TTTGTATGATTGACAGACTACC--GGTCTTTCAGGATTTGAC
TTTGGGTGGTGCATGGCC-GT--TGGTGGTG-CGTGGGTTGACCTGTCTAGCGTTG--AT
TCAGATAACGAGCGAGATTATCACCAATTATATACAATTTATGAG--------TTCTCAT
ACAATT-------GTTCTAATTGGGACTCCCTGTG---TCTAAATAGG-TGGAAGAGGGT
AGCAATAACAGGTCCGTGATGTCTTTCAGATGCTCTGGGCTGCACGCGCGCTACAATGTT
AGGATCAAAGAGA-TTGCAAA-TTTGAAAAAAT--GAGCTACTCTCTCAATACCT-AACG
TAGTTGGGATTGACGATTGTAATCATCGTCATGAACC-AGGAATCCCTTGT-AAATGCGT
GTCAACAACGCGCGTT-GAATACGTCCCTGCCCTTTGTACACACCGCCCGTC-GCTCCTA
CCGAT-GAATCATTCGGTGAAATTATTGGAGTTCTTCGG-----AACAAAGGTAA-----
TTAAATCAAACGATTTAGAGGAAGGAGAAGTCGTAACAAGGTAACG--------------
------------------------------------------------------------
------------------------------------------------------------
------------------------------------------------------------
---------------------------------------------------
>HolMir1CopFor_AB032212
------------------------------------------------------------
-----------------------------------------AAGGAAGCACACTAAGGCC
AAAGATTAAGCCATGCAAGTGTAAGT--TCAGGAAA-CG-----AAACTGCGAACAGCTC
ATTAATACGCTCAGAACCTAATTGGTTTCGGCCC-------AGCAGGGTCCAAC--AAGG
ATAGCTGCGGCAA-ATCCGGAGCTAATACATGCAGGA-AAACCACCTA-AAATGAAGTAA
GGTG---AGGACAT-GACCGT-----AAGGCGTACCATGCGGTTGAGCGCCCTATCAGCT
--TGTACGTAGTGTCTGTTACTATGTAGGCTGTCACGGGTAACGGGCG-GTTATCGTCGG
ACTGCCGGAGAAGGCGCCTGAGAGACAGCGGCTATAC-CTATGGGTAGCAGCAGGCGCGA
AACTTACCCACTC--GCC--AATGGCGGAG-GTGGTTATGGCCAGTTCCATC-GTGTCC-
-T-----TTAAAGACCGGGGGATGGGGTCACGCCCTATGAGCGTGGCGTAA-TCTAGGAG
AGGGCCAGTTCTGGTGCCAGCAGCTGCGGTAATTCCAGCTCTCNGAGTTTGCT-CCCA--
ATGCTACACTTAAAACGCCCGTAGTCTGATTGCA--------------------------
------------------------------------------------------AAGCGT
GAATA-------------------------------------------------------
----------------------------------------------------------GC
GCGTTCACCGTGAATAAATCAGGACGCTTAGAGTAGTTA----ACCACTGAATGACTAA-
GCGCGGTATGAAA-----------------------------------------------
------------------------------------------------------------
------------------------------------------------------------
-----------------G---CTTTACCCGCTAAGGG---T---------AAGCTCAATG
AGAGCCATCGGGGACGGACCTACTCTGTGGCGAGGGGCGGAATCTGTTGACCCGCG-GGG
GAGGAACAAATGCGAAGGCATCCGTCTAGAGGGTATCTGTCGATCAAGGGCGAGAGCCGC
AGTAGCCAACCGGATTAGA--GACCCGGGTAGTTG-CGGCCTTAAACGATGCCGACAGGG
CCTGG-----------TCGCG---------AAGCTGGGTC-CGAAGGAGAAATCAT-AGT
CTGTGGGCTGTTGGGGGAACT--ACGACC----GCAAGGCTGAAA-CTTGAAGGAATTGA
CGGAAGGGCACA--CCA-GGGGTGGAGCTTGTGGCTCAATCTGACTCAACACGGAGAAAC
TTACCAGGACCAGATAT-TGTTAATGACTGACCAGCTAAA--GACTGTTCAGGATATGAT
TTTTGGTGGTGCATGGCC-GT--TGGTGGTG-CGTGGATTGATCTGTCATGCGTCG--AT
TCAGATAACGAGCGAGACTACCACCGATTACCTAGA-----GGTATGCTCAACTGAAGCT
GACCTCTT--------CTAATCGGGACTCCCTGC---GATGAAGCAGG-CGGAAGAGGGT
AGCAATAACAGGTCCGTGATGTCCTTTAGATGCTCTGGGCTGCACGCGCGCTACAATGCT
GGGAGCAAAGGGA---GGCTAACCCGACAGGGC--ATGCCACTCCCGTAGTGCCC-AGCG
TAGTCAGGATTGAGGATTGTAATCATCTTCATGAATCCAGGAATCCCTTGTTAAACGTTT
ATGAACAGTGCACGTTTGAATACGTCCCTGCCCTTT------------------------
------------------------------------------------------------
------------------------------------------------------------
------------------------------------------------------------
------------------------------------------------------------
------------------------------------------------------------
---------------------------------------------------
>HolMir14CopForA_JN585010
------------------------------------------------------------
-----------------------------------------AAGGAAGCACACTAAGGCC
AAAGATTAAGCCATGCAAGTGTAAGT--TCAGGAAA-CG-----AAACTGCGAACAGCTC
ATTAATACGCTCAGAACCTAATTGGTTTCGGCCC-------AGCAGGGTCCAAC--AAGG
ATAGCTGCGGCAA-ATCCGGAGCTAATACATGCAGGA-AAACCACCTA-AAATGAAGTAA
GGTG---AGGACAT-GACCGT-----AAGGCGTACCATGCGGTTGAGCGCCCTATCAGCT
--TGTACGTAGTGTCTGTTACTATGTAGGCTGTCACGGGTAACGGGCG-GTTATCGTCGG
ACTGCCGGAGAAGGCGCCTGAGAGACAGCGGCTATAC-CTATGGGTAGCAGCAGGCGCGA
AACTTACCCACTC--GCC--AATGGCGGAG-GTGGTTATGGCCAGTTCCATC-GTGTCC-
-T-----TTAAAGACCGGGGGATAGGGTCACGCCCTATGAGCGTGGCGTAA-TCTAGGAG
AGGGCCAGTTCTGGTGCCAGCAGCTGCGGTAATTCCAGCTCTCCGAGTTTGCT-CCCA--
ATGCTACACTTAAAACGCCCGTAGTCTGATTGCA--------------------------
------------------------------------------------------AAGCGT
GAATA-------------------------------------------------------
----------------------------------------------------------GC
GCGTTCACCGTGAATAAATCAGGACGCTTAGAGTAGTTA----ACCACTGAATGACTAA-
GCGCGGTATGAAA-----------------------------------------------
------------------------------------------------------------
------------------------------------------------------------
-----------------G---CTTTACCCGCTAAGGG---T---------AAGCTCAATG
AGAGCCATCGGGGACGGACCTACTCTGTGGCGAGGGGCGGAATCTGTTGACCCGCG-GGG
GAGGAACAAATGCGAAGGCATCCGTCTAGAGGGTATCTGTCGATCAAGGGCGAGAGCCGC
AGTAGCCAACCGGATTAGA--GACCCGGGTAGTTG-CGGCCTTAAACGATGCCGACAGGG
CCTGG-----------TCGCG---------AGGCTGGGTC-CGA-GGAGAAATCAT-AGT
CTGTGGGCTGT-GGGGGAACT--ACGACC----GCAAGGCTGAAA-CTTGAAGGAATTGA
CGGAAGGGCACA--CCA-GGGGTGGAGCTTGTGGCTCAATCTGACTCAACACGGAGAAAC
TTACCAGGACCAGATAT-TGTTAATGACTGACCAGCTAAA--GACTGTTCAGGATATGAT
TTTTGGTGGTGCATGGCC-GG--TGGTGGTG-CGTGGATTGATCTGTCATGCGTCG--AT
TCAGATAACGAGCGAGACTACCACCGATTACCTAGA-----GGTATGCTCAACTGAAGCT
GACCTCTT--------CTAATCGGGACTCCCTGC---GATGAAGCAGG-CGGAAGAGGGT
AGCAATAACAGGTCCGTGATGTCCTTTAGATGCTCTGGGCTGCACGCGCGCTACAATGCT
GGGAGCAAAGGGA---GGCTAACCCGACAGGGC--ATGCCACTCCCGTAGTGCCC-AGCG
TAGTTAGGATTGAGGATTGTAATCATCTTCATGGATC-AGGAATCCCTTGT-AAACGTGT
ATGAACAGTGCACGT---------------------------------------------
------------------------------------------------------------
------------------------------------------------------------
------------------------------------------------------------
------------------------------------------------------------
------------------------------------------------------------
---------------------------------------------------
>HolMir14CopForB_JN585011
------------------------------------------------------------
-----------------------------------------AAGGAGGCACACTAAGGCC
AAAGATTAAGCCATGCAAGTGTTAGT--TCAGGCAA-CG-----AAACTGCGAACAGCTC
ATTAATACGCTCAGAACCTAATTGGTTTCGGCTC-------AGAAGGGTCCTAC--ATGG
ATAACTGCGGCAG-ATCCGGAGCTAATACATGCAGTA-AATCCACCTT-AAATGAGTTAA
GGTG---AGGACAT-GACCGC-----AAGGCGTACCATGCGGTTGAGCGCCCTATCAGCT
--AGTACGTAGTGTCTGTTACTATGTAGGCTGTAACGGGTGACGGGCG-GTTATCGTCGG
ACTGCCGGAGAAGGCGCCTGAGAGACAGCGGCTATAC-CTATGGGTAGCAGCAGGCGCGA
AACTTACCCACTC--GCC--AACGGCGGAG-GTGGTTATGGCCAGTTCCATC-GTGTCC-
-T-----ATAAAGACCGGGGGATAGGGTCACGCCCTATGAGCGTGGCGGAA-TCTAGGAA
AGGGCCAGTTCTGGTGCCAGCAGCTGCGGTAATTCCAGCTTTCCAAGTGTGCC-CCCA--
ATGCTACACTTAAAACGCCCGTAGTCAGATATCG--------------------------
------------------------------------------------------AAGCGT
GAATA-------------------------------------------------------
----------------------------------------------------------GC
GCGTTCACCGTGAATAAATCAGGACGCTTAGAGTAGTTA----ACAACTGAATGACTAA-
GCGCGGTATGAAA-----------------------------------------------
------------------------------------------------------------
------------------------------------------------------------
-----------------T---TTTTACCCGATAAGGG---T---------CAGCTCAAAG
AGAGCCATCGGGGGTGGACCTACTCTGTGGCGAGGGGCGGAATCTGTTGACCCGCG-GGG
GAGGAACAAATGCGAAGGCATCCACCTAGAGGGTTTCTGTCGATCAAGGGCGAGAGCCGC
AGTAGCCAACCGGATTAGA--GACCCGGGTAGTTG-CGGCCTTAAACTATGCCGACAGGG
CCTGG-----------TCGCA---------AGGCTGGGTC-CTA-GGAGAAATCAT-AGT
CTCTGGGCTGT-GGGGGAACT--ACGACC----GCAAGGCTGAAA-CTTGAAGGAATTGA
CGGAAGGGCACA--CCA-GGGGTGGAGCTTGTGGCTCAATCTGACTCAACACGGAGAAAC
TTACCAGGACCAGATAT-TGTTAATGACTGACCAGCTAAA--GACTGTTCAGGATATGAT
TTTTGGTGGTGCATGGCC-GT--TGGTGGTG-CGTGGATTGATCTGTCATGCGTCG--AT
TCAGATAACGAGCGAGACTACCGCCGATTACCTAGT-----GGTGTCTTCGTCAGAAGGT
CACCTCTT--------CTAATCGGGACTCCCTGC---GACTAAGCAGG-CGGAAGAGGGT
AGCAATAACAGGTCCGTGATGTCCTTTAGATGCTCTGGGCTGCACGCGCGCTACAATGCT
GGGAGCAAAGGGA---CGCTAACCCGACAGGGC--ATGCCACTCCCGTAGTACCC-AGCG
TAGTTAGGATCGAGGATTGTAATCATCCTCGTGAATC-AGGAATCCCTTGT-AAACGTGT
ATCAACAGTGCACGT---------------------------------------------
------------------------------------------------------------
------------------------------------------------------------
------------------------------------------------------------
------------------------------------------------------------
------------------------------------------------------------
---------------------------------------------------
>OxySp13neoKosA_AB092930
TTAGGATCCATTTGGTTGATCCTGCCAGTAGTCATATGCTTGTCTCAAAGATTAAGCCAT
GCATGTCTCAGTATAAGCAACTTGTACGTGTGAAACTGCGAATGGCTCATTAAATCAGTT
ATAATTTATTTGATAGTGGTATTACTACATGGATAGCCGTAGTAATTCTAGAGCTAATAC
ATGCAAG-AAGACCCGACTCGTGA-GGGAAGGGTTG-TATTTATTAGATCGGAAAACCAA
CGCAGGGGGATGGGGATGAGCAATCATTATCATTTCCCGAATGAAT----GGTGAGTCAT
GATAAATGTCGAATCGAATTTTACATTCGATGTGTCATTCAAATTTCTGCCCTATCAACT
--TGTTGGTAGGATAGAGGCCTACCATGGTATTGACGGGTTACGGAGG-ATTAGGGTTCG
A-TTCCGGAGAGGGAGCCTGAGAAATGGCTACTACTT-CTAAGGAAGGCAGCAGGCGCGC
AAATTACCCAATCCCAATTATATTGGGGAG-GTAGTGACAAAAAATACCGATGCTGGGTC
TAAAT-AGATTCAGTAATTGGAATGGTTTGGAAGCAAATTGTCCATAGAGCAGCCATTAG
AGGGCAAGT-CTGGTGCCAGCAGCCGCGGTAATTCCAGCTCTAATAKTGTATA-CTAAAA
TTGCTGCAGTTAAAAAGCTCGTAGTTGGATTTTGG----ATGGAACAAGATACCTTTATG
TTTTTTCTTGCCGTGCATG-TCTGTTATGTAGCACACCTGTTTCTTGAG-GTGGCTATAT
GACGTATGTATGGTCGTAAAG-GTTGTTTCGTCCGTGTTTTTAGAAAACAATTTTTCGGA
AGTATG---TAATCCC-CTTAATTGGGCGATTGTATAATT---------------TCGGA
GGGTTTACTTTGAAGAAATTGTAGTGTTTAAAGCAGGCGTTTCGCAGCTGAACACATTA-
GCATGGAATAATAAAATAGGACATCTGAGTTA----------------------------
------------------------------------------------------------
------------------------------------------------------------
-------------GGTACCTACCTCATTTCCCGCCAGCAATCTTCCGGATGTGTTTCTAA
GTGGAGGGTGGGK-GAGGCAT-CTGCTCTTTCATGATGCATATTGTTATGTTTTAT-TTC
GCTTCGTATGTCTTCGGATATGTGGAGAGGGAGGGCATGATGGTGTGTATTATGGG--AG
GGATTTGGTGTTCTTCCTC--CTCTTCATTTGGCT-AGAATGCATTTGAGGTTGTTGGGT
CACTTAGGGGT-GAGGGGATTTTTTAATGGGCCTAGCTAT-CATTAGTATATCT--ATTT
TGTTGGT-TTATGGAGAAGGT--GTAATG----ATTAATAGGGAC-AGTTGGGGGCAT--
CCGTATTGCATT--GTCAGAGGTGAAATT-----CTTGGATTTATGCAAGACGAACTAGT
GCGAAAGCATTTGCCAA--GGATGTTTTCATTAATCAAGA-ACGAAAGTTAGGGGATCGA
AGGCGATCAGAAACCGCC-GTAGTCTTAACT-ATAAACAATACCAACTAGG--GAT--TG
GTGAGCGTCACATAAAGGCCTCGTCAGCACCTTTAGAGAAATCAAAGTCTNCTGGGTTNC
TGGGGG------GAGTATGGTCGCAAGG-CTGAAA----CTTAAAGAA-ATTGGCGGAAG
GGCACCACCAGGTGTGG--AG-CCTGCGGCTTAATTCGACTCAACACGGGGTAAACTCAC
CAGGTCCAGACACG-GGAAGGATTGACAGATTG--ATAGCTCTTTCTTGATTCTGTGGGC
TGGTGGTGCATGGTCGTTCTTAGTTGGTGGAGTGATTTGTCTGGTTAATTC-CGATAACG
AACGAGACCTTAACCT-GCTAAATAGCTCAGTCTCAAAAGTTTCCTTTTGAG-GTTTTGG
CATCTTTTCTGGTC--GTGGCGCTCTCGTGTCATGGTCAGGAGGGGTGTTTCTTT-----
-----GTAGAGCTTCTTAGAGGGACTACCATGGTTGCACATGGTGGAAGCTTGAGGCAAT
AACAGGTCTGTGATGCCCTTAGATGTCCTGGGCCGCACGCGCGCTACAATGATGCATTCA
ACGAGGTTGTGCTTGCCCGAAAGGGTTGGCTAATCTTGATCAAACTGNATCGTACTGGGG
ATTGATCTTTGTAATTTTGGATCATGAACTAGGAATACCTAGTAAGTGCATGTCATCAGC
ATGCGCTGATTACGTCCCTGCCCTTTGTACACACCGCCCGTAAGCTTCCGA
>OxySp13neoKosB_AB092931
TTAGGATCCACTTGGTTGATTCTGCCAGTAGTCATATGCTTGTCTCAAAGATTAAGCCAT
GCATGTCTCAGTATAAGCAACTTGTACGTGTGAAACTGCGAATGGCTCATTAAATCAGTT
ATAATTTATTTGATAGTGGTATTACTACATGGATAGCCGTAGTAATTCTAGAGCTAATAC
ATGCAAG-AAGACCCGACTCGTGA-GGGAAGGGTTG-TATTTATTAGATCGGAAAACCAA
CGCAGGGGGATGGGGATGAGCAATCATTATCATTTCCCGAATGAAT----GGTGAGTCAT
GATAAATGTCGAATCGAATTTTACATTCGATGTGTCATTCAAATTTCTGCCCTATCAACT
--TGTTGGTAGGATAGAGGCCTACCATGGTATTGACGGGTAACGGAGGGATTAGGGTTCG
A-TTCCGGAGAGGGAGCCTGAGAAATGGCTACTACTT-CTAAGGAAGGCAGCAGGCGCGC
AAATTACCCAATCCCAATTATATTGGGGAG-GTAGTGACAAAAAATACCGATGCTGGGTC
TAAAT-AGATTCAGTAATTGGAATGGTTTGGAAGCAAATTGTCCATAGAGCAGCCATTAG
AGGGCAAGT-CTGGTGCCAGCAGCCGCGGTAATTCCAGCTCTAATAGTGTATA-CTAAAA
TTGCTGCAGTTAAAAAGCTCGTAGTTGGATTTTGG----ATGGAACAAGATACCTTTATG
TTTTTTCTTGCCGTGCATG-TCTGTTATGTAGCACACCTGTTTCTTGAG-GTGGCTATAT
GACGTATGTATGGTCGTAAAG-GTTGTTTCGTCCGTGTTTTTAGAAAACAATTTTTCGGA
AGTATG---TAATCCC-CTTAATTGGGCGATTGTATAATT---------------TCGGA
GGGTTTACTTTGAAGAAATTGTAGTGTTTAAAGCAGGCGTTTCGCAGCTGAACACATTA-
GCATGGAATAATAAAATAGGACATCTGAGTTA----------------------------
------------------------------------------------------------
------------------------------------------------------------
-------------GGTACCTACCTCATTTCCCGCCAGCAATCTTCCGGATGTGTTTCTAA
GTGGAGGGTGGGGTGAGGCAT-CTGCTCTTTCATGATGCATATTGTTACGTTTTAT-TTC
GCTTCGTATGTCTTCGGATATGTGGAGAGGGAGGGCATGATGGTGTGTATTATGGG--AG
GGATTTGGTGTTCTTCCTC--CTCTTCATTTGGCT-AGAATGCATTTGAGGTTGTTGGGT
CACTTAGGGGT-GAGGGGATTTTTTAATGGGCCTAGCTAT-CATTAGTATATCT--ATTT
TGTTGGT-TTATGGAGAAGGT--GTAATG----ATTAATAGGGAC-AGTTGGGGGCAT--
CCGTATTGCATT--GTCAGAGGTGAAATT-----CTTGGATTTATGCAAGACGAACTAGT
GCGAAAGCATTTGCCAA--GGATGTTTTCATTAATCAAGA-ACGAAAGTTAGGGGATCGA
AGGCGATCAGAAACCGCC-GTAGTCTTAACT-ATAAACAATACCAACTAGG--GAT--TG
GTGAGCGTCACATAAAGGCCTCGTCAGCACCTTTAGAGAAATCAAAGTCTCTGGG--TTC
TGGGGG------GAGTATGGTCGCAAGG-CTRAAM----CTTAAAGAA-ATTGGCGGAAG
GGCACCACCAGGTGTGG--AG-CCTGCGGCTTAATTCGACTCAACACGGGGTAAACTCAC
CAGGTCCAGACACG-GGAAGGATTGACAGATTG--ATAGCTCTTTCTTGATTCTGTGGGC
TGGTGGTGCATGGTCGTTCTTAGTTGGTGGAGTGATTTGTCTGGTTAATTC-CGATAACG
AACGAGACCTTAACCT-GCTAAATAGCTCAGTCTCAAAAGTTTCCTTTTGAG-GTTTTGG
CATCTTTTCTGGTC--GTGGCGCTCTCGTGTCATGGTCAGGAGGGGTGTTTCTTT-----
-----GTAGAGCTTCTTAGAGGGACTACCATGGTTGCACATGGTGGAAGSYTGAGGCAAT
AACAGGTCTGTGATGCCCTTAGATGTCCTGGGCCGCACGCGCGCTACAATGATGCATTCA
ACGAGGTTGTGCTTGCCCGAAAGGGTTGGCTAATCTTGATCAAACTGNATCGTACTGGGG
ATTGATCTTTGTAATTTTGGATCATGAACTAGGAATACCTAGTAAGTGCATGTCATCAGC
ATGCGCTGATTACGTCCCTGCCCTTTGCACACACCGCCCGTAAGCTTCCGA
>OxySp13neoKosC_AB092932
TTAGGATCCACTTGGTTGATTCTGCCAGTAGTCATATGCTTGTCTCAAAGATTAAGCCAT
GCATGTCTCAGTATAAGCAACTTGTACGTGTGAAACTGCGAATGGCTCATTAAATCAGTT
ATAATTTATTTGATAGTGGTATTACTACATGGATAGCCGTAGTAATTCTAGAGCTAATAC
ATGCAAG-AAGACCCGACTCGTGA-GGGAAGGGTTG-TATTTATTAGATCGGAAAACCAA
CGCAGGGGGATGGGGATGAGCAATCATTATCATTTCCCGAATGAAT----GGTGAGTCAT
GATAAGTGTCGAATCGAATTTTACATTCGATGTGTCATTCAAATTTCTGCCCTATCAACT
--TGTTGGTAGGATAGAGGCCTACCATGGTATTGACGGGTAACGGAGGGATTAGGGTTCG
A-TYCCGGAGAGGGAGCCTGAGAAAWGGCTACTACTTACTAAGGAAGGCAGCAGGCGCGC
AAATTACCCAATCCCAATTATATTGGGGAGAGTAGTGACAAAAAATACCGATGCTGGGTC
TAAAT-AGATTCAGTAATTGGAATGGTTTGGAAGCAAATTGTCCATAGAGCAGCCATTAG
AGGGCAAGT-CTGGTGCCAGCAGCCGCGGTAATTCCAGCTCTAATAGTGTATA-CTAAAA
TTGCTGCAGTTAAAAAGCTCGTAGTTGGATTTTGG----ATGGAACAAGATACCTTTATG
TTTTTTCTTGCCGTGCATG-TCTGTTATGTAGCACACCTGTTTCTTGAGAGTGGCTATAT
GACGTATGTATGGTCGTAAAGAGTTGTTTCGTCCGTGTTTTTAGAAAACAATTTTTCGGA
AGTATG---TAATCCCTCTTAATTGGGCGATTGTATAATT---------------TCGGA
GGGTTTACTTTGAAGAAATTGTAGTGTTTAAAGCAGGCGTTTCGCAGCTNAACACATTA-
GCATGGAATAATAAAATAGGACATCTGAGTTA----------------------------
------------------------------------------------------------
------------------------------------------------------------
-------------GGTACCTACCTCATTTCCCGCCAGCAATCTTCCGGATGTGTTTCTAA
GTGGAGGGTGGGT-GAGGCAT-STGCTCTTTCATGATGCATATTGTTATGTTTTAT-TTC
GCTTCGTATGTCTTCGGATATGTGGAGAGGGAGGGCATGATGGTGTGTATTACGGG--AG
GGATTTGGTGTTCTTCCTC--CTCTTCATTTGGCT-AGAATGTATTTGAGGTTGTTGGGT
CACTTAGGGGT-GAGGGGATTTTTTAATGGGCCTAGCTAT-CATTAGTATATCT--ATTT
TGTTGGT-TTATGGAGAAGGT--GTAATG----ATTAATAGGGAC-AGTTGGGGGCAT--
CCGTATTGCATT--GTCAGAGGTGAAATT-----CTTGGATTTATGCAAGACGAACTAGT
GCGAAAGCATTTGCCAA--GGATGTTTTCATTAATCAAGA-ACGAAAGTTAGGGGATCGA
AGGCGATCAGAAACCGCC-GTAGTCTTAACT-ATAAACAATACCAACTAGG--GAT--TG
GTGAGCGTCACATAAAGGCCTCGTCAGCACCTTTAGAGAAATCAAAGTCTNCTGGG-TTC
TGGGGG------GAGTATGGTCGCAAGGTCTGAAA----CTTAAAGAA-ATTGGCGGAAG
GGCACCACCAGGTGTGGC-AG-CCTGCGGCTTAATTCGACTCAACACGGGG-AAACTCAC
CAGGTCCAGACACG-GGAAGGATTGACAGATTG--ATAGCTCTTTCTTGATTCTGTGGG-
TGGTGGTGCATGGTCGTTCTTAGTTGGTGGAGTGATTTGTCTGGTTAATTC-CGATAACG
AACGAGACCTTAACCT-GCTAAATAGCTCAGTCTCAAAAGTTTCCTTTTGAG-GTTTTGG
CATTTTTTCTGGTC--GTGGCGCTCTCGTGTCATGGTCAGGAGGGGTGTTTCTTT-----
-----GTAGAGCTTCTTAGAGGGGCTACCATGGTTGCACATGGTGGAAGSYTGAGGCAAT
AACAGGTCTGTGATGCCCTTAGATGTCCTGGGCCGCACGCGCGCTACAATGATGCATTCA
ACGAGGTTGTGCTTGCCCGAAAGGGTTGGCTAATCTTGATCAAACTGCATCGTACTGGGG
ATTGATCTTTGTAATTTTGGATCATGAACTAGGAATACCTAGTAAGTGCATGTCATCANC
ATGCGCTGATTACGTCCCTGCCCTTTGCACACACCGCCCGTAAGCTTCCGA
>PenScr15MasDar_X87131
------------------------------------------------------------
-----------------------------------------AAGGAAGCACACTTCGGTC
ATAGATTAAGCCATGCAAGTGTTAGT--TCAGGTAA-CG-----AAACTGCGAACAGCTC
ATTAATACACTCAGAATCTATTTGACGGCGATCTT-------TAA-GATCTTAA--ATGG
ATAGCAGCAGTAA-TTCTGGTGCTAATACATGCAATT-GTTTCTCCAG-AAGTGATTTAT
GGAG---GAAAAGTTGACCTCTTA-CGAGGCACGTCATTCGACTGAGTGACCTATCAGCT
--AGTACTTAGGGTCTTTACCTAGGTAGGCTATCACGGGTAACGGGCG-GTTACCGTCGG
ACTGCCGGAGAAGGCGCCTGAGAGATAGCGACTATAA-CTACGGTTAGCAGCAGGCGCGA
AACTTTCCCAATC--GAG--ACTATCGGAG-GAGGTAATGACCAGTTTCA-TATCTAGCC
TT-----AATGGCTATTGTGAATAGGATCACACTTTTCCAGTGTGGTGTAA-CCTAGCAG
AGGGCCAGT-CTGGTGCCAGCAGCTGCGGTAATTCCAGCTCTGCGAGTTTTATACCCATA
TTGTTGCAGTTAAAACGCCCGTAGTCCGAATTGAC-------------------------
--------------------A------------------AGTC-----AAATTGTCATAT
GGTTT-TAA---------------------------------------------------
-------------------------------------------------------T--GA
CCGTTCACTGTGAACAAATCAGGACGCTTAGAGTATGGC----TTACAAGAATGACTCA-
GCGCAGTATGAAG-----------------------------------------------
------------------------------------------------------------
------------------------------------------------------------
-----------------T---CTTTGTTTTCATCCGAGAAC---------AAGATCAACG
AGAGCCATCGGGGGTAGATCTATCTCATGACGATCGGTGAAATGAGTTGACTCATG-AGA
GGGAATCGGAGGCGAAGGCGTCTACCTAGAGGGTTTCTGTCGATCAAGGGCGAGAGTAGG
AGTATCCAACAGGATTAGA--GACCCTGGTAGTTC-CTACTATAAACGATGCCGACAGGG
GTTTG-----------TCATTAT---ATAATGGC-AGGAT-CTTTAGAGAAATCAT-AGT
TCTTGGG-CTCTGGGGGAACT--ACGACC----GCAAGGCTGAAA-CTTGGAGGAATTGA
CGGAAGGGCACA--CC-AGGGGTGGAGCCTGTGGCTTAATTTGAATCAACACGGGGAAAC
TTACCAGGACCAGATGG-TTTTTATGACTGACAGGCTTTG--GGTCTTTCAGGATATGTC
TTTTGGTGGTGCATGGCC-GT--TGGTGGTG-CGTGGGTTGACCTGTCTTCGGTTG--AT
TCAGGTAACGAGCGAGATTATCGCCAATTAAATACAAGTGCTTTATCC----GTAAAGCT
ATGTTGTT--------CTAATTGGGACTCCCTGTGA--TTTTAGCAGG-CGGAAGAGGGT
AGCAATAACAGGTCCGTGATGTCCTTTAGATGCTCTGGGCTGCACGCGTGCTACAATGTT
AGGATCAATAAGA-TTCGCTATTCTGAAAGGAA--ACGCTACTCTTATAATCCCT-AACG
TAGTTGGGATTGACGTTTGGAATCAGCGTCATGAACC-AGGAATCCCTTGT-AAATGTGT
GTCAACAGCGCACGTT-GAATACGTCCCTGCCCTTTGTACACACCGCCCGTC-GCTCCTA
CCGATTGGATGACTCGGTGAAATCACAGGATCTAATTTA---TTAGAGAATGTGA-----
TTAAATCACGTTATCTAGA-----------------------------------------
------------------------------------------------------------
------------------------------------------------------------
------------------------------------------------------------
---------------------------------------------------
>PseHer16CopTes_HQ683706
------------------------------------------------------------
----------------------------GGTTGATCCTGCCAAGGAAGCACACTCTGGTC
ATAGATTAAGCCATGCAAGTCTCAGT--TCAGGCAA-CG-----AAACTGCGTACAGCTC
ATTAACACACTCACAACCTACGAGACAGCGAC----------GTAA-GTCT-AC--AAGG
ATAGCTGGAGTAA-ATCTCGAGCTAATACTTGATAGA-GTACCTCAGGTAAAGAAGAGAC
AGAG---GTAAAGTTGACCA-----AATGGCAAGTCAAGCGGGTGAGTGCCCTATCAGCT
--AGTACTTAGGATCTTTACCTAGGTAGGCTATAACGGGTAACGGGCG-GTTACCGTCGG
ACTGCCGGAGAAGGAGCCTGAGAGACAGCTACTATTC-CTACGGGGAGCAGCAGGCGCGA
AACTTACCCACTC--GAT--AAAATCGGAG-GTGGTAATGACCAGTTCCATTTACGGGAG
-T-----ATATCCCTATTTGGATAGGAATACTTATTAAAGAAGTAAAGTAA-TCTAGCAG
AGGGCCAGT-CTGGTGCCAGCAGCTGCGGTAATTCCAGCTCTGCGAGTTTGCT-CCCATA
TTGTTGCAGTTAAAACGCCCGTAGTCAGAATTCGA-------------------------
--------------------A------------------AACA---------ATAGATAT
GGTTTTAA----------------------------------------------------
-------------------------------------------------------T--TA
CCGTCCACCGCGAATAAAACAGAACGCTTAGGGTA--TT----TCAAAAGAATGATAGA-
GCGCGGTATGGAG-----------------------------------------------
------------------------------------------------------------
------------------------------------------------------------
-----------------T---ATTTACCCGTTTTTGGG--T---------AAGTTCAAAG
AGAGCGAGTGGTGCTGGTAGTATTCCTGAGCGAGCGGTGGAATGCATTGACCTTAG-GGA
GACTAACAAAAGCGAAGGCAGCCAGCAAGTAGGTTTCTATCGATCAAGGGCGAGAGTAGG
GGTAGCGAACCGGATTAGA--GACCCGGGTAGTCC-CTACAGTAAACAATGTCGATAAGG
GATTG-----------GTCAAATAATATTTAGATCAGTAC-CTATGGAGAAATCAT-AGT
TCATGGA-CTCTGGGGGAACT--ACAATC----GCAAGACAGAAA-CTTGAAGGAATTGA
CGGAAGGGCACA--CA-AGGGGTGGAGCCTGCGGCTTAATCTGACTCAACACGGAGAAAC
TTACCAGGACAAGGTGA-T-GTGGTGACTGACAATCTAAA--GGATTTTCAGGATTAGTC
TTTGGGTGGTGCATGGCC-GT--TGGTGGTG-CGTGGGTTGACCTGTCATCCGTTG--AT
TCAGATAACGAGCGAGATTATCGCCATATAAGTAAT-----TTTTTGTAGTATTCTA-CA
AATAATTA--------GTATATGGGACTGCCTTTGGATGT--ACGAGG-AGGAAGGAGAT
AGCAATAACAGGTCCGTGATGTCCTTTAGATGCCCTGGGCTGCACGCGTGCTACATTGGA
GATAACAATGGG--CTAGCTTACTTGAAAAAGG--AAGCTACT-CCCGAATTATT-TGCG
TAGTTGGGATTGGGGTTTGTAATCAACCACATGAACT-AGGAATCCCTTGT-AAGCGTGT
GTCAACATCGCACGTT-GAATACGTCCCTGCCCTTTGTACACACCGCCCGTC-GCTCCTA
CCGATTGGATGACCTGGTGAAAATATCGGATGACTTCGG-----TAAAAAGGTAT-----
TTAAATCATGTTATTTAGAGGAAGGAGAAGTCGTAACAAGGTAACGGTAGGTGAACCTGC
AGAAGGATCA--------------------------------------------------
------------------------------------------------------------
------------------------------------------------------------
---------------------------------------------------
>PyrGra13RetSpeA_AB092942
TTAGGATCCACTTGGTTGATTCTGCCAGTAGTCATATGCTTGTCTCAAAGATTAAGCCAT
GCAAGTCTAAGTATAATCAAATTAACTG-ATGACACTGCGAAAAGCTCCTTAAAATAGTT
ATAATTTATTTGATAGTGACGTTACTACTCGGATAGCCGTAGTAATTCTAGAGCTAATAC
GTGCGTAAACGGCCTACTGTGTGAACGGAAGGCCCG-TGTTTATTAGATCG-AAAACCAG
C--GCTCCGTGGG-GGTGGGCAACCGTCCGTGCG-----GGGAAGCCT-TGTTGAGTCAT
GATAATCGTCGTATCGACCTCG---GTCGATATTTCATTCAAATTTCTAACCTATCAACC
--TGACGTTAAGGTAGTGTCTTAGAGTAGTCGTGACGGGTGACGGGGA-ATCAGGGTTCG
A-CACCGGAGATGGGGCCTGAGAAATGGCCACAATTG-CTAAGGTGAGCAGCAGGCGCGC
AAATTACCCACTGGCAATAAATTTGCTGAG-GTAGTGACAAAAAATACCGATATCGGACT
TC-----GGTTCGACAATTGGAATGGGGTGGGTGCAAATAGCCCGCCGAGCAACCATTAG
AGGGCAAGT-CTGGTGCCAGCAGCCGCGGTAATTCCAGCTCTAATAGTGTATA-CTAACG
TTGCTGATGTTAAAAAGCTCGTAGTTGGATTGTAG----ATGGAGCTATTCGTCCTTGTG
TTTTTTGTCGGTCCGGGTTTGCTGGTCGGTGGCCTGCTTTCCTGCCGTGGGTTGTTTCAA
GATCCCGGT-GGGGAAGGGGTGCCGGTTGGCGCCGGGTCGGCCGCAGGGATTGCTTCGTC
AATTTA-TTTTTTCGAATTGTCGCGGTCTTCTTTAGTGAGGT--ACGGCGACGGTCCGGA
AGGTTTACTTTGAAGAAAATGGAGTGTTCAAAGCAGGCGTTTCGCAGCTGAACACATTA-
GCATGGAATAATAAAATAGGACATCAGTGGGGTCCTCGCCGGCCTCGTTATTTATTATCT
TCTGCGTGTTTTCTTTTCCTGTTGGGCATTTTGTCGTCTCTGCTTCTGTAGGGGCGGTGG
GTGTCT------------TTCAGGGGGCACGTGGAAGGGCGGGGATGTC-GGGGAGCCTC
TGCTTTTTTGT-ATGCATCTGTTTTGTTGGTTTTCTAGAGC--TGGTGTAATGATTAATA
GGGACTGTTGGGGGCATTACTATTTCGATGTCAGAGGTGAAATTCACGGATTTTCG-AAA
GAGTAACTAGTGCGAAAGCATTTGCCAAGGATGTTTTCATTAATCAAGAACGAAAGTGAG
GGGATCGAAGACGATCAGA--AACCGTCGTAGTCC-TCGCCATAAACTATACCGTCTCGG
GATTGGGGGTT-GACTCTTTTACATAGTCTCCTTTAGCAC-CGCAGGGAAACCA--AAGT
TTTCGGG-TTCATGGGGGAGT--ATGGCC----GCAAGACTGAAA-CTTAAAGAAATTGA
CGGAAGGGCACC--ACCAGATGTGGAGCATGCGGCTCAATTCGACTCAACACGGGGAAAC
TTATCAGGTTCGGACAC--GGTGAGGATTGACAGATTGATTAGCTCTTTCTTGATTCCGT
GGGTGGTGGTGCATGGTC-GT--TCTTAGTT-GGTGGGGTGGCTTGTCTGC--TTA--AT
TGCGATAACGAACGAGACCTCTCTCTGCTAAATAATGGGGCGCCACGGCTCGCAAGTGTC
GTGGTGCTGTT-ACCATTCCTTAGAGAGACTACCG----TTGAGAAAC-GGGGGAAGTGA
GGCAATAACAGGTCCGTTATG-CCCTTAGATAATCTGAACCGCACGCGTACTACTATAGC
CGCCTCAACGAGTTTGTCCTGGCCCGGAAGGGT--TGGGTAATCTTTGGAGTAGCGGCTG
CGCTGGGGATCGGTTTTTGTAATTCTGAACCGTGAACGCGGAATATCTCGT-AAGTGCAG
TTCATCAGACTGCGCT-GATTACGTCCCTGCCCTTTGTACACACCGCCCGTC-GCTCCTA
CCGAT-GAATGATCAGGTGAAATGCTCGGATGGCGCAGTTGTGGCGGGTCTCTCG--GGG
TCCGCTGCGACCGCTCCAGAAGAGCAGTAAATCTTATTATTTAGAGGAAGGAGAAGTCGT
AACAAGGTTTTCGTAGGTGAACCA------------------------------------
------------------------------------------------------------
------------------------------------------------------------
---------------------------------------------------
>PyrGra13RetSpeB_AB092918
-----AGGATCCCGGTTGATTCTGCCAGTAGTCATATGCTTGTCTCAAAGATTAAGCCAT
GCAAGTCTAAGTATAATCAAATTAACTG-ATGACACTGCGAAAAGCTCCTTAAAATAGTT
ATAATTTATTTGATAGTGACGTTACTACTCGGATAGCCGTAGTAATTCTAGAGCTAATAC
GTGCGCAAACGCCTTACTGTGTGAACGGAAGGGCCG-TGTTTATTAGATCG-AAAACCAG
C--GCCCCGTCCG-TGTGGGCAACCGCCCGGGCG-----GGGGACACT-TGTTGAGTCAT
GATAATCGTCGTATCGACTTCA---GTCGATTTTTCATTCAAATTTCTAACCTATCAACC
--TGACGTTAAGGTCGTGTCTTAGAGTAGTCGTGACGGGTGACGGGGA-ATTAGGGTTCG
A-TACCGGAGATGGGGCCTGAGAAATGGCCACAATTG-CTAAGGTGAGCAGCAGGCGCGC
AAATTACCCACTGGCAATAACATTGCTGAG-GTAGTGACAAAAAATACCGATATCGGACT
AT-----GGTTCGACAATTGGAATGGGGTGGGTGCAAACAGCCCGCCGAGCAACCATTAG
AGGGCAAGT-CTGGTGCCAGCAGCCGCGGTAATTCCAGCTCTAATAGTGTATA-CTAACG
TTGCTGATGTTAAAAAGCTCGTAGTTGGATTTCAG----ACGGGGCTATACGTCTTTGTG
TTTTTTGTCGGGCCGGGTTTGCTGGTTGGAGGTTTTCTTTTCTGCCGTGGGTTGTTTCAA
GATCCCGGT-GGGGGAGGGGCACTGGTCAGCTCCGGAACGGCCGCAGAGATTGCCTCGTC
AATAAA-TTTTTTCGAATTGACGTAGTCCTCTTTATTGAGGT--ATTGCGTCGGTCCGGA
AGGTTTACTTTGAAGAAAATGGAGTGTTCAAAGCAGGCGTTTCGCAGCTGAACACATTA-
GCATGGAATAATAAAATAGGACATCAGTGGGGCTTTCGCCGGCCTCGTTTTCCTGG-TAT
GTTCTTT--------TCTCTATCAGATGTTG-GCAGTTTTTGCTTCCGCAAGGGCTGTTG
GTGTTT------------GGTAGGGGGCATGCTAGGGGATGGGGATGTC-GGGGGGCCTC
TGCTTTTTTGT-ATGCATCCGTTTTGTTGGTTTTCTGGAGC--TGGTGTAATGATTAATA
GGGACAGTTGGAGGGCTTAGAATTTCGATGTCAGAGGTGAAATTCATGGATTTTCG-AAA
GTCTAACTAATGCGAAAGCATTGCTCGAATATGTTTTCATTAATCAAGAACGAAAGTGAG
GGGATCGAAGACGATCAGA--AACCGTCGTAGTCC-TCGCCATAAACTATACCGTCTCGG
GATTGGAGGTT-GACTCAAATACATAGTCTCCTTTAGCAC-CGCAGGGAAACCA--AAGT
TTCCGGG-TTCATGGGGGAGT--ATGGCC----GCAAGACTGAAA-CTTAAAGAAATTGA
CGGAAGGGCACC--ACCAGATGTGGAGCATGCGGCTCAATTCGACTCAACACGGGGAAAC
TTATCAGGTTCGGACAC--GGTGAGGATTGACAGATTGAT-AGCTCTTTCTTGATTCCGT
GGGTGGTGGTGCATGGTC-GT--TCTTAGTT-GGTGGGGTGGCTTGTCTGC--TTA--AT
TGCGATAACGAACGAGACCTCGGT-TGATAAATAGGAGGGCGCCACAGCTCGAAAGTGTT
GTGGTGTTGTT-ACTCCTTCTTATAAAGACTACCG----TTGAGAAAC-GGGGGAAGTGA
GGCAATAACAGGTCCGTTATG-CCCTTAGATAATCTGAACCGCACGCGTACTACTATGAC
CGTCTCAGAACGTTTGTCCTAGCTTGGAAGAGT--TAGGTACTCGTCC-AGTAACGGTCG
TGCTGGGGATCGGTTTTTGTAATTCTGAACCGTGAACGCGGAATATCTCGT-AAGTGCAG
TTCATCAGACTGCGCT-GATTACGTCCCTGCCCTTTGTACACACCGCCCGTC-GCTCCTA
CCGAT-GAATGATCAGGTGAAATGCTCGGATGGTGCAGTGGCGGTAGGCCTCTCC--GGG
TCTGCTGCGACCGCTTCAGAAGAGCAGTAAATCTTATTATTTAGAGGAAGGAGAAGTCGT
AACAAGGTTTTCGTAGGTGAACCTGCGGCTG-----------------------------
------------------------------------------------------------
------------------------------------------------------------
---------------------------------------------------
>PyrGra13RetSpeC_AB092918
TTAGGATCCACTTGGTTGATTCTGCCAGTAGTCATACGCTTGTCTCAAAGATTAAGCCAT
GCAAGTCTAAGTATAATCAAATTAACTG-ATGACACTGCGAAAAGCTCCTTAAAATAGTT
ATAATTTATTTGATAGTGACGTTACTACTCGGATAGCCGTAGTAATTCTAGAGCTAATAC
GTGCGTAAACGGCCTACTGTGTGAACGGAAGGCCCG-TGTTTATTAGATCG-AAAACCAG
C--GCTCCGTGGG-GGTGGGCAACCGTCCGTGCG-----GGGAAGCCT-TGTTGAGTCAT
GATAATCGTCGTATCGACCTCG---GTCGATTCTTCATTCAAATTTCTAACCTATCAACC
--TGACGTTAAGGTAGTGTCTTAGAGTAGTCGTGACGGGTGACGGGGA-ATCAGGGTTCG
A-CACCGGAGATGGGGCCTGAGAAATGGCCACAATTG-CTAAGGTGAGCAGCAGGCGCGC
AAATTACCCACTGGCAATAAATTTGCTGAG-GTAGTGACAAAAAATACCGATATCGGACT
TC-----GGTTCGACAATTGGAATGGGGTGGGTGCAAATAGCCCGCCGAGCAACCATTAG
AGGGCAAGT-CTGGTGCCAGCAGCCGCGGTAATTCCAGCTCTAATAGTGTATA-CTAACG
TTGCTGATGTTAAAAAGCTCGTAGTTGGATTGTAG----ATGGAGCTATTCGTCCTTGTG
TTTTTTGTCGGTTCGGGTTTGCTGGTCGGTGGCCTGCTTTTCTGCCGTGGGTTGTTTCAA
GATCCCGGT-GGGGGAGGGGTGCCGGTTGGCGCCGGATCGGCCGCAGGGATTGCTTCGTC
AATTTA-TTTTTTCGAATTGTCGCGGTCTTCTTTAGTGAGGT--ACGGCGACGGTCCGGA
AGGTTTACTTTGAAGAAAATGGAGCGTTCAAGGCAGGCGTTTCGCAGCTGAACACATTA-
GCATGGAATAATAAAATAGGACATCAGTGGGGTCCTCGCCGGCCTCGTTATTTATTATCT
TCTGCGTGTTTTCTTTTCCTGTTGGGCATTTTGTCGTCTCTGCTTCTGTAGGGGCGGTGG
GTGTCT------------TTCAGGGGGCACGTGGAAGGGCGGGGATGTC-GGGGGGCCTC
TGCTTTTTTGT-ATGCATCTGTTTTGTTGGTTTTCTAGAGC--TGGTGTAATGATTAATA
GGGACTGTTGGGGGCATTACTATTTCGATGTCAGAGGTGAAATTCACGGATTTTCG-AAA
GAGTAACTAGTGCGAAAGCATTTGCCAAGGATGTTTTCATTAATCAAGAACGAAAGTGAG
GGGATCGAAGACGATCAGA--AACCGTCGTAGTCC-TCGCCATAAACTATACCGTCTCGG
GATTGGGGGTT-GACTCTTTTACATAGTCTCCTTTAGCAC-CGCAGGGAAACCA--AAGT
TTTCGGG-TTCATGGGGGAGT--ATGGCC----GCAAGACTGAAA-CTTAAAGAAATTGA
CGGAAGGGCACC--ACCAGATGTGGAGCATGCGGCTCAATTCGACTCAACACGGGGAAAC
TTATCAGGTTCGGACAC--GGTGAGGATTGACAGATTGAT-AGCTCTTTCTTGATTCCGT
GGGTGGTGGTGCATGGTC-GT--TCTTAGTT-GGTGGGGTGGCTTGTCTGC--TTA--AT
TGCGATAACGAACGAGACCTCTCTCTGCTAAATAATGGGGCGCCACGGCTCGCAAGTGTC
GTGGTGTTGTTTACCGTTCCTTAGAGAGACTACCG----TTGAGAAAC-GGGGGAAGTGA
GGCAATAACAGGTCCGTTATG-CCCTTAGATAATCTGAACCGCACGCGTACTACTATAGC
CGCCTCAACGAGTTTGCCCTGGCCTGGAAGGGT--TGGGTAATCTTTGGAGTAGCGGCTG
TGCTGGGGATCGGTTTTTGTAATTCTGGACCGTGAACGCGGAATATCTCGT-AAGTGCAG
TTCATCAGACTGCGCT-GATTACGTCCCTGCCCTTTGTACACACCGCCCGTC-GCTCCTA
CCGAT-GAATGATCAGGTGAAATGCTCGGATGGCGCAGTTGTGGCGGGTCTCTCG--GGG
CCCGCTGCGACCGCTCCAGAAGAGCAGTAAATCTTATTATTTAGAGGAAGGAGAAGTCGT
AACAAGGTTTTCGTAGGTGAACCA------------------------------------
------------------------------------------------------------
------------------------------------------------------------
---------------------------------------------------
>PyrGra13RetSpeD_AB092920
---------ACCTGGTTGATCCTGCCAGTAGTCATATGCTTGTCTCAAAGATTAAGCCAT
GCAAGTCTAAGTATAATCAAATTAACTG-ATGACACTGCGAAAAGCTCCTTAAAATAGTT
ATAATTTATTTGATAGTGACGTTACTACTCGGATAGCCGTAGTAATTCTAGAGCTAATAC
GTGCGCAAACGCCCTACTATGTGAATGGAAGGGCCG-TGTTTATTAGATCG-AAAACCAG
C--GCCTCATTTG-TGTGGGTGACCGCACGGGTG-----GGGAACACT-TGTTGAGTCAT
GATAATCGTCGTATCGACTTTA---GTCGATTTTTCATTCAAATTTCTAACCTATCAACC
--TGACGTTAAGGTCGTGTCTTAGAGTAGTCGTGACGGGTGACGGGGA-ATCAGGGTTCG
A-TACCGGAGATGGGGCCTGAGAAATGGCCACAATTG-CTAAGGTGAGCAGCAGGCGCGC
AAATTACCCACTGGCAATAATATTGCTGAG-GTAGTGACAAAAAATACCGATATCGGACT
AT-----GGTTCGACAATTGGAATGGGGTAGGTACAAATAGCCCACCGAGCAACCATTAG
AGGGCAAGT-CTGGTGCCAGCAGCCGCGGTAATTCCAGCTCTAATAGTGTATA-CTAACG
TTGCTGATGTTAAAAAGCTCGTAGTTGGATTTAAG----ATGGAGCTATTCGTCTCTGTG
TTTTT-GTTGGCCCGGGTTTGCTGCTTGGATGTCTTTCTCTCTGCCGTGGGTTGTTTCAA
GATCCCGGTTGGAGGGGGAGCGCTGGGTGGCGCCGGGCTGGCCGCAGAGATTGCTTCGTC
AATTAA-TTTTTTCGAATTGTCATTGTCTTCTTCACTGATGT--ATGGTGACGGTCCGGA
AGGTTTACTTTGAAGAAAATGGAGTGTTCAAAGCAGGCGTTTCGCAGCTGAACACATTA-
GCATGGAATAATAAAATAGGACATCAGTGGGGCTTTCGCCGGCCTTATTTTCCCCGATAT
GTTTTTT--------TTCTTGTCAGGTATTG-GTTGTCTTTGCTTCTGTAAGGGCAGCTG
GTGTTT------------GGTGGGAGGCATGTTGGGGAGTAGGGATGTC-GGGGGGTCTC
TGCTTTTTTTG-ATGCATCCGTTTTGTTGGTTTTCAGGAGC--TGGTGTAATGATTAATA
GGGACTGTGGGAGGTGTTAGAATTTCGATGTCAGAGGTGAAATTCATGGATTTTCG-AAA
GTCTAACTGGTGCGAAAGCGTTCATCGATGATGTTTTCATTAATCAAGAACGAAAGTGAG
GGGATCGAAGACGATCAGA--AACCGTCGTAGTCC-TCGCCATAAACTATACCGTCTCGG
GATTGGGGGTT-GATTCAAATACATAGTCTCCTTTAGCAC-CGCAGGGAAACCA--AAGT
TTTCGGG-TTCATGGGGGAGT--ATGGCC----GCAAGACTGAAA-CTTAAAGGAATTGA
CGGAAGGGCACC--ACCAGATGTGGAGCATGCGGCTCAATTCGACTCAACACGGGAAAAC
TTATCAGGTTCGGACAC--GGTGAGGATTGACAGATTGAT-GGCTCTTTCTTGATTCCGT
GGGTGGTGGTGCATGGTC-GT--TCTTAGTT-GGTGGGGTGGCTTGTCTGC--TTA--AT
TGCGATAACGAACGAGACCTCTTT-TGATAACTAGGGGGGCGCCACGGCTCGCAAGTGTC
GTGGTGTTGTT-ACCCCTTCTTATAAAGACTACCG----TTGAGAAAC-GGGGGAAGTGA
GGCAATAACAGGTCCGTTATG-CCCTTAGATAATCTGAACCGCACGCGTACTACTCTAGT
CGCTTCAGAGCGCTTGCCCGGGCCCGGAAGGGT--TGGGTACTCGTTTGAATAGCGACTG
TGCTGGGGATCGATTTTTGTAATTCTGAATCGTGAACGCGGAATATCTCGT-AAGTGCAG
TTCATCAGACTGCGCT-AATTACGTCCCTGCCCTTTGTACACACCGCCCGTC-GCTCCTA
CCGAT-GAATGAGAAAATGAAACGTTCGGATGGTGCAGTGGCGGAGAGTCTCTCG--GGG
TTCTCTGTGACCGCTCCAGAAGAGCAGTAAATTTTATTATTTAGAGGAAGGAGAAGTCGT
AACAAGGTTTTCGTAGGTGAACC-------------------------------------
------------------------------------------------------------
------------------------------------------------------------
---------------------------------------------------
>SnyTab17CryLon_FN649413
------------------------------------------------------------
------------------------ATCTGGTTGATTCTGCCAAGGAAGCACACTTAGGTC
ATAGATTAAGCCATGCAAGTGTTAGT--TCAGGCAA-CG-----AAACTGCGAACAGCTC
ATTAATACGCTCAGAATCTAATTGGCAGCGACCCAGATGAGCGAGGGGTCTTAGATTAGG
CTAGCAGCAGTAA-TTCTGGTGCTAATACATGCGATT-GTTTCATCGG-AAGTGAATTAC
GGTG---GAAAAGTTGACCGA-----AAGGCATGCCATTCGATTGAGCGACCTATCAGCT
--TGTACTTAGGGTCTTGGCCTAGGTAGGCTATCACGGGTAACGGGCG-GTTACCGTCGG
ACTGCCGGAGAAGGCGCCTGAGAGATAGCGACTATAT-CTACGGATAGCAGCAGGCGCGA
AACTTACCCACTC--GAG--ACATTCGGAG-GTGGTAATGACCAGTTTCAAGACAGCTCC
AT-----ACGGGGTTGCTTGAATAGGACCACATTTTTCCAGTGTGGTGAAA-CCTAGCAG
AGGGCCAGT-CTGGTGCCAGCAGCTGCGGTAATTCCAGCTCTGCGAGTTTGCT-CCCATA
ATGTTGCAGTTAAAACGCCCGTAGTCTGAAATTTG-------------------------
--------------------A------------------A-------------AATAAGC
GGCCA-CAA---------------------------------------------------
-------------------------------------------------------A--CC
GCGTTCACTGCGAACAAATCAGGACGCTTAGTGTAAGGC----CTGCTTGTATGACTGA-
GCGCAGTATGATA-----------------------------------------------
------------------------------------------------------------
------------------------------------------------------------
-----------------A---TTTTACCTAAG------GGT---------AAGATCAAAG
AGAGCCACTGGGGGTAGATCTATTTCATGGCGAGCGGTGGAATGTTATGACCCATG-AGA
GAGGAACTAAGGCGAAAGCATCTACCTAGGGGGTTTCTGTCGATCAAGGGCGAGAGTAGG
AGTATCCAACCGGATTAGA--GACCCGGGTAGTTC-CTACTGTAAACGATGCCGACTGGG
GCTTA-----------TCCATTT---GTATGGGT-AGGAT-CCGACGAGAAATCAT-AGT
TTTCGGG-CTCTGGGGGAACT--ACGACC----GCAAGGCTGAAA-CTTGAAGGAATTGA
CGGAAGGGCACA--CC-AGGGGTGGAGCTTGTGGCTTAATTTGAATCAACACGGGGAAAC
TTACTAGGGCCAGATGT-TTTATAAGACTGACAGGCTACG--GGTCTTTCAGGATTTAAC
TATTGGTGGTGCATGGCC-GT--TGGTGGTG-CGTGGGTTGACCTGTCTAGCGTTG--AT
TCAGATAACAAGCGAGACTATCACCAATTAATG-------TCG-ATTA--ACTCGAAAGA
GTGTAATT-----GTTCTAATTGGGACTCCTTGCG---TCTAAGCAGG-GGGAAGAGGGT
AGCAATAACAGGTCCGTGATGTCCTTTAGATGCCCTGGGCTGCACGCGCGCTACAATGTG
AGGGTCAAAGAG--TTACAATCCTCGATAGGGT--GAGATAATCTCATAATACCT-CACG
TACCTGGGATTGACGGTTGTAATGACTGTCATGAACT-AGGAATCCCTTGT-AAGCGTGT
GTCAACAACGCACGCT-GAATACGTCCCTGCCCTTTGTACACACCGCCCGTC-GCTCCTA
CTGAT-GGATGATTCGGCAAAATCACTGGAGAATCCCAG------TCAAAGGTGA-----
TTGAACCATACTATCTAGAGGAAGGAGAAGTCGTAACAAGGTAACGGTAGGTGAACCTGC
------------------------------------------------------------
------------------------------------------------------------
------------------------------------------------------------
---------------------------------------------------
>SnyTab12CryCavA_AY063288
------------------------------------------------------------
------------------------------------------AGGAAGCACACTTAGGTC
ATAGATTAAGCCATGCAAGTGTTAGT--TCAGGCAA-CG-----AAACTGCGAACAGCTC
ATTAATACGCTCAGAATCTAATTGGCAGCGACCCAGATGAGCGAGGGGTCTTAGATTAGG
CTAGCAGCAGTAA-TTCTGGTGCTAATACATGCGATT-GTTTCATCGG-AAGTGAATTAC
GGTG---GAAAAGTTGACCGA-----AAGGCATGCCATTCGATTGAGCGACCTATCAGCT
--TGTACTTAGGGTCTTGGCCTAGGTAGGCTATCACGGGTAACGGGCG-GTTACCGTCGG
ACTGCCGGAGAAGGCGCCTGAGAGATAGCGACCGTAT-CTACGGATAGCAGCAGGCGCGA
AACTTACCCACTC--GAG--ACATTCGGAG-GTGGTAATGACCAGTTTCAAGACAGCTCC
AT-----ACGGGGTTGCTTGAATAGGACCACATTTTTCCAGTGTGGTGAAA-CCCAGCAG
AGGGCCAGT-CTGGTGCCAGCAGCTGCGGTAATTCCAGCTCTGCGAGTTTGCT-CCCATA
ATGTTGTAGTTAAAACGCCCGTAGTCTGAAATTTG-------------------------
--------------------A------------------A-------------AATAAGC
GGTCA-CAA---------------------------------------------------
-------------------------------------------------------A--CC
GCGTTCACTGCGAACAAATCAGGACGCTTAGTGTAAGGC----CTGCTTGTATGACTGA-
GCGCAGTATGATA-----------------------------------------------
------------------------------------------------------------
------------------------------------------------------------
-----------------A---TTTTACCTAAG------GGT---------AAGATCAAAG
AGAGCCACTGGGGGTAGATCTATTTCATGGCGAGCGGTGGAATGTTATGACCCATG-AGA
GAGGAACTAAGGCGAAAGCATCTACCTAGGGGGTTTCTGTCGATCAAGGGCGAGAGTAGG
AGTATCCAACCGGATTAGA--GACCCGGGTAGTTC-CTACTGTAAACGATGCCGACTGGG
GCTTA-----------TCCATTT---GTATGGGT-AGGAT-CCGACGAGAAATCAT-AGT
TTTTGGG-CTCTGGGGGAACT--ACGACC----GCAAGGCTGAAA-CTTGAAGGAATTGA
CGGAAGGGCACA--CC-AGGGGTGGAGCTTGTGGCTTAATTTGAATCAACACGGGGAAAC
TTACTAGGGCCAGATGT-TTTATAAGACTGACAGGCTACG--GGTCTTTCAGGATTTAAC
TATTGGTGGTGCATGGCC-GT--TGGTGGTG-CGTGGGTTGACCTGTCTAGCGTTG--AT
TCAGATAACGAGCGAGACTATCACCAATTAATG-------TCG-ATTG--ACTCGAAAGA
GTGTAATT-----GTTCTAATTGGGACTCCTTGCG---TCTAAGCAGG-GGGAAGAGGGT
AGCAATAACAGGTCCGTGATGTCCTTTAGATGCCCTGGGCTGCACGCGCGCTACAATGTG
AGGGTCAAAGAG--TTACGATCCTCGATAGGGT--GAGATAATCTCATAATACCT-CACG
TACCTGGGATTGACGGTTGTAATGACTGTCATGAACT-AGGAATCCCTTGT-AAGCGTGT
GTCAACAACGCACGCT-GAATACGTCCCTGCCCTTTGTACACACCGCCCGTC-GCTCCTA
CTGAT-GGATGATTCGGCAAAATCACTGGAGAATCCCAG------TCAAAGGTGA-----
TTGAACCATACTATCTAGAGGAAGGAGAAGTCGTAACAAGGTAACG--------------
------------------------------------------------------------
------------------------------------------------------------
------------------------------------------------------------
---------------------------------------------------
>SnyTab12CryCavB_AY063289
------------------------------------------------------------
------------------------------------------AGGAAGCACACTTAGGTC
ATAGATTAAGCCATGCAAGTGTTAGT--TCAGGCAA-CG-----AAACTGCGAACAGCTC
ATTAATACGCTCAGAATCTAATTGGCAGCGACCCAGATGAGCGAGGGGTCTTAGATTAGG
CTAGCAGCAGTAA-TTCTGGTGCTAATACATGCGATT-GTTTCATCGG-AAGTGAATTAC
GGTG---GAAAAGTTGACCGA-----AAGGCATGCCATTCGATTGAGCGACCTATCAGCT
--TGTACTTAGGGTCTTGGCCTAGGTAGGCTATCACGGGTAACGGGCG-GTTACCGTCGG
ACTGCCGGAGAAGGCGCATGAGAGATAGCGACTATAT-CTACGGATAGCAGCAGGCGCGA
AACTTACCCACTC--GAG--ACATTCGGAG-GTGGTAATGACCAGTTTCAAGACAGCTCC
AT-----ACGGGGTTGCTTGAATAGGACCACATTTTTCCAGTGTGGTGAAA-CCTAGCAG
AGGGCCAGT-CTGGTGCCAGCAGCTGCGGTAATTCCAGCTCTGCGAGTTTGCT-CCCATA
ATGTTGCAGTTAAAACGCCCGTAGTCTGAAATTTG-------------------------
--------------------A------------------A-------------AATAAGC
GGTCA-CAA---------------------------------------------------
-------------------------------------------------------A--CC
GCGTTCACTGCGAACAAATCAGGACGCTTAGTGTAAGGC----CTGCTTGTATGACTGA-
GCGCAGTATGATA-----------------------------------------------
------------------------------------------------------------
------------------------------------------------------------
-----------------A---TTTTACCTCAG------GGT---------AAGATCAAAG
AGAGCCACTGGGGGTAGATCTATTTCATGGCGAGCGGTGGAATGTTATGACCCATG-AGA
GAGGAACTAAGGCGAAAGCATCTACCTAGGGGGTTTCTGTCGATCAAGGGCGAGAGTAGG
AGTATCCAACCGGATTAGA--GACCCGGGTAGTTC-CTACTGTAAACGATGCCGACTGGG
GCTTA-----------TCCATTT---GTATGGGT-AGGAT-CCGACGAGAAATCAT-AGT
TTTTGGG-CTCTGGGGGAACT--ACGACC----GCAAGGCTGAAA-CTTGAAGGAATTGA
CGGAAGGGCACA--CC-AGGGGTGGAGCTTGTGGCTTAATTTGAATCAACACGGGGAAAC
TTACTAGGGCCAGATGT-TTTATAAGACTGACAGGCTACG--GGTCTTTCAGGATTTAAC
TATTGGTGGTGCATGGCC-GT--TGGTGGTG-CGTGGGTTGACCTGTCTAGCGTTG--AT
TCAGATAACGAGCGAGACTATCACCAATTAATG-------TCG-ATTG--ACTCGAAAGA
GTGTAATT-----GTTCTAATTGGGACTCCTTGCG---TCTAAGCAGG-GGGAAGAGGGT
AGCAATAACAGGTCCGTGATGTCCTTTAGATGCCCTGGGCTGCACGCGCGCTACAATGTG
AGGGTCAAAGAG--TTACGATCCTCGATAGGGT--GAGATAATCTCATAATACCT-CACG
TACCTGGGATTGACGGTTGTAATGACTGTCATGAACT-AGGAATCCCTTGT-AAGCGTGT
GTCAACAACGCACGCT-GAATACGTCCATGCCCTTTGTACACACCGCCCGTC-GCTCCTA
CTGAT-GGATGATTCGGCAAAATCACTGGAGAATCCCAG------TCAAAGGTGA-----
TTGAACCATACTATCTAGAGGAAGGAGAAGTCGTAACAAGGTAACG--------------
------------------------------------------------------------
------------------------------------------------------------
------------------------------------------------------------
---------------------------------------------------
>SnyTab12CryCavC_AY063290
------------------------------------------------------------
------------------------------------------AGGAAGCACACTTAGGTC
ATAGATTAAGCCATGCAAGTGTTAGT--TCAGGCAA-CG-----AAACTGCGAACAGCTC
ATTAATACGCTCAGAATCTAATTGGCAGCGACCCAGATGAGCGAGGGGTCTTAGATTAGG
CTAGCAGCAGTAA-TTCTGGTGCTAATACATGCGATT-GTTTCATCGG-AAGTGAATTAC
GGTG---GAAAAGTTGACCGA-----AAGGCATGCCATTCGATTGAGCGACCTATCAGCT
--TGTACTTAGGGTCTTGGCCTAGGTAGGCTATCACGGGTAACGGGCG-GTTACCGTCGG
ACTGCCGGAGAAGGCGCCTGAGAGATAGCGACTATAT-CTACGGATAGCAGCAGGCGCGA
AACTTACCCACTC--GAG--ACATTCGGAG-GTGGTAATGACCAGTTTCAAGACAGCTCC
AT-----ACGGGGTTGCTTGAATAGGACCACATTTTTCCAGTGTGGTGAAA-CCTAGCAG
AGGGCCAGT-CTGGTGCCAGCAGCTGCGGTAATTCCAGCTCTGCGAGTTTGCT-CCCATA
ATGTTGCAGTTAAAACGCCCGTAGTCTGAAATTTG-------------------------
--------------------A------------------A-------------AATAAGC
GGTCA-CAA---------------------------------------------------
-------------------------------------------------------A--CC
GCGTTCACTGCGAACAAATCAGGACGCTTAGTGTAAGGC----CTGCTTGTATGACTGA-
GCGCAGTATGATA-----------------------------------------------
------------------------------------------------------------
------------------------------------------------------------
-----------------A---TTTTACCTAAG------GGT---------AAGATCAAAG
AGAGCCACTGGGGGTAGATCTATTTCATGGCGAGCGGTGGAATGTTATGACCCATG-AGA
GAGGAACTAAGGCGAAAGCATCTACCTAGGGGGTTTCTGTCGATCAAGGGCGAGAGTAGG
AGTATCCAACCGGATTAGA--GACCCGGGTAGTTC-CTACTGTAAACGATGCCGACTGGG
GCTTA-----------TCCATTT---GTATGGGT-AGGAT-CCGACGAGAAATCAT-AGT
TTTTGGG-CTCTGGGGGAACT--ACGACC----GCAAGGCTGAAA-CTTGAAGGAATTGA
CGGAAGGGCACA--CC-AGGGGTGGAGCTTGTGGCTTAATTTGAATCAACACGGGGAAAC
TTACTAGGGCCAGATGT-TTTATAAGACTGACAGGCTACG--GGTCTTTCAGGATTTAAC
TATTGGTGGTGCATGGCC-GT--TGGTGGTG-CGTGGGTTGACCTGTCTAGCGTTG--AT
TCAGATAACGAGCGAGACTATCACCAATTAATG-------TCG-ATTG--ACTCGAAAGA
GTGTAATT-----GTTCTAATTGGGACTCCTTGCG---TCTAAGCAGG-GGGAAGAGGGT
AGCAATAACAGGTCCGTGATGTCCTTTAGATGCCCTGGGCTGCACGCGCGCTACAATGTG
AGGGTCAAAGAG--TTACGATCCTCGATAGGGT--GAGATAATCTCATAATACCT-CACG
TACCTGGGATTGACGGTTGTAATGACTGTCATGAACT-AGGAATCCCTTGT-AAGCGTGT
GTCAACAACGCACGCT-GAATACGTCCCTGCCCTTTGTACACACCGCCCGTC-GCTCCTA
CTGAT-GGATGATTCGGCAAAATCACTGGAGAATCCCAG------TCAAAGGTGA-----
TTGAACCATACTATCTAGAGGAAGGAGAAGTCGTAACAAGGTAACG--------------
------------------------------------------------------------
------------------------------------------------------------
------------------------------------------------------------
---------------------------------------------------
>SnyTab12CryCavD_AY063291
------------------------------------------------------------
------------------------------------------AGGAAGCACACTTAGGTC
ATAGATTAAGCCATGCAAGTGTTAGT--TCAGGCAA-CG-----AAACTGCGAACAGCTC
ATTAATACGCTCAGAATCTAATTGGCAGCGACCCAGATGAGCGAGGGGTCTTAGATTAGG
CTAGCAGCAGTAA-TTCTGGTGCTAATACATGCGATT-GTTTCATCGG-AAGTGAATTAC
GGTG---GAAAAGTTGACCGA-----AAGGCATGCCATTCGATTGAGCGACCTATCAGCT
--TGTACTTAGGGTCTTGGCCTAGGTAGGCTATCACGGGTAACGGGCG-GTTACCGCCGG
ACTGCCGGAGAAGGCGCCTGAGAGATAGCGACTATAT-CTACGGATAGCAGCAGGCGCGA
AACTTACCCACTC--GAG--ACATTCGGAG-GTGGTAATGACCAGTTTCAAGACAGCTCC
AT-----ACGGGGTTGCTTGAATAGGACCACATTTTTCCAGTGTGGTGAAA-CCTAGCAG
AGGGCCAGT-CTGGTGCCAGCAGCTGCGGTAATTCCAGCTCTGCGAGTTTGCT-CCCATA
ATGTTGCAGTTAAAACGCCCGTAGTCTGAAATTTG-------------------------
--------------------A------------------A-------------AATAAGC
GGTCA-CAA---------------------------------------------------
-------------------------------------------------------A--CC
GCGTTCACTGCGAACAGATCAGGACGCTTAGTGTAAGGC----CTGCTTGTATGACTGA-
GCGCAGTATGATA-----------------------------------------------
------------------------------------------------------------
------------------------------------------------------------
-----------------A---TTTTACCTAAG------GGT---------AAGATCAAAG
AGAGCCACTGGGGGTAGATCTATTTCATGGCGAGCGGTGGAATGTTATGACCCATG-AGA
GAGGAACTAAGGCGAAAGCATCTACCTAGGGGGTTTCTGTCGATCAAGGGCGAGAGTAGG
AGTATCCAACCGGATTAGA--GACCCGGGTAGTTC-CTACTGTAAACGATGCCGACTGGG
GCTTA-----------TCCATTT---GTATGGGT-AGGAT-CCGACGAGAAATCAT-AGT
TTTTGGG-CTCTGGGGGAACT--ACGACC----GCAAGGCTGAAA-CTTGAAGGAATTGA
CGGAAGGGCACA--CC-AGGGGTGGAGCTTGTGGCTTAATTTGAATCAACACGGGGAAAC
TTACTAGGGCCAGATGT-TTTATAAGACTGACAGGCTACG--GGTCTTTCAGGATTTAAC
TATTGGTGGTGCATGGCC-GT--TGGTGGTG-CGTGGGTTGACCTGTCTAGCGTTG--AT
TCAGATAACGAGCGAGACTATCACCAATTAATG-------TCG-ATTG--ACTCGAAAGA
GTGTAATT-----GTTCTAATTGGGACTCCTTGCG---TCTAAGCAGG-GGGAAGAGGGT
AGCAATAACAGGTCCGTGATGTCCTTTAGATGCCCTGGGCTACACGCGCGCTACAATGTG
AGGGTCGAAGAG--TTACGATCCTCGATAGGGT--GAGATAATCTCATAATACCT-CACG
TACCTGGGATTGACGGTTGTAATGACTGTCATGAACT-AGGAATCCCTTGT-AAGCGTGT
GTCAACAACGCACGCT-GAATACGTCCCTGCCCTTTGTACACACCGCCCGTC-GCTCCTA
CTGAT-GGATGATTCGGCAAAATCACTGGAGAATCCCAG------TCAAAGGTGA-----
TTGAACCATACTATCTAGAGGAAGGAGAAGTCGTAACAAGGTAACG--------------
------------------------------------------------------------
------------------------------------------------------------
------------------------------------------------------------
---------------------------------------------------
>SnyTab12CryCavE_AY063292
------------------------------------------------------------
------------------------------------------AGGAAGCACACTTAGGTC
ATAGATTAAGCCATGCAAGTGTTAGT--TCAGGCAA-CG-----AAACTGCGAACAGCTC
ATTAATACGCTCAGAATCTAATTGGCAGCGACCCAGATGAGCGAGGGGTCTTAGATTAGG
CTAGCAGCAGTAA-TTCTGGTGCTAATACATGCGATT-GTTTCATCGG-AAGTGAATTAC
GGTG---GAAAAGTTGACCGA-----AAGGCATGCCATTCGATTGAGCGACCTATCAGCT
--TGTACTTAGGGTCTTGGCCTAGGTAGGCTATCACGGGTAACGGGCG-GTTACCGCCGG
ACTGCCGGAGAAGGCGCCTGAGAGATAGCGACTATAT-CTACGGATAGCAGCAGGCGCGA
AACTTACCCACTC--GAG--ACATTCGGAG-GTGGTAATGACCAGTTTCAAGACAGCTCC
AT-----ACGGGGTTGCTTGAATAGGACCACATTTTTCCAGTGTGGTGAAA-CCTAGCAG
AGGGCCAGT-CTGGTGCCAGCAGCTGCGGTAATTCCAGCTCTGCGAGTTTGCT-CCCATA
ATGTTGCAGTTAAAACGCCCGTAGTCTGAAATTTG-------------------------
--------------------A------------------A-------------AATAAGC
GGTCA-CAA---------------------------------------------------
-------------------------------------------------------A--CC
GCGTTCACTGCGAACAGATCAGGACGCTTAGTGTAAGGC----CTGCTTGTATGACTGA-
GCGCAGTATGATA-----------------------------------------------
------------------------------------------------------------
------------------------------------------------------------
-----------------A---TTTTACCTAAG------GGT---------AAGATCAAAG
AGAGCCACTGGGGGTAGATCTATTTCATGGCGAGCGGTGGAATGTTATGACCCATG-AGA
GAGGAACTAGGGCGAAAGCATCTACCTAGGGGGTTTCTGTCGATCAAGGGCGAGAGTAGG
AGTATCCAACCGGATTAGA--GACCCGGGTAGTTC-CTACTGTAAACGATGCCGACTGGG
GCTTA-----------TCCATTT---GTATGGGT-AGGAT-CCGACGAGAAATCAT-AGT
TTTTGGG-CTCTGGGGGAACT--ACGACC----GCAAGGCTGAAA-CTTGAAGGAATTGA
CGGAAGGGCACA--CC-AGGGGTGGAGCTTGTGGCTTAATTTGAATCAACACGGGGAAAC
TTACTAGGGCCAGATGT-TTTATAAGACTGACAGGCTACG--GGTCTTTCAGGATTTAAC
TATTGGTGGTGCATGGCC-GT--TGGTGGTG-CGTGGGTTGACCTGTCTAGCGTTG--AT
TCAGATAACGAGCGAGACTATCACCAATTAATG-------TCG-ATTG--ACTCGAAAGA
GTGTAATT-----GTTCTAATTGGGACTCCTTGCG---TCTAAGCAGG-GGGAAGAGGGT
AGCAATAACAGGTCCGTGATGTCCTTTAGATGCCCTGGGCTACACGCGCGCTACAATGTG
AGGGTCGAAGAG--TTACGATCCTCGATAGGGT--GAGATAATCTCATAATACCT-CACG
TACCTGGGATTGACGGTTGTAATGACTGTCATGAACT-AGGAATCCCTTGT-AAGCGTGT
GTCAACAACGCACGCT-GAATACGTCCCTGCCCTTTGTACACACCGCCCGTC-GCTCCTA
CTGAT-GGATGATTCGGCAAAATCACTGGAGAATCCCAG------TCAAAGGTGA-----
TTGAACCATACTATCTAGA-----------------------------------------
------------------------------------------------------------
------------------------------------------------------------
------------------------------------------------------------
---------------------------------------------------
>SpiSp1HodSjo_AB032226
------------------------------------------------------------
-----------------------------------------AAGGAAGCACACTAAGGCC
ATAGATTAAGCCATGCAAGTGCTAGT--TCAGGCAA-CG-----AAACTGCGAACAGCTC
ATTAATACGCTCAGAACCTATTTGGTTTCGGCCC-------AGCAGGGTCCTAT--ATGG
ATAGCAGTGGTAA-TTCTAGTGCTAATACATGCGGAC-TAAACACCCT-ATTCGAATAGA
GGTG---TGGACTT-GACCAT-----TTGGCGTACCATTCGGTTGAGCGCCCTATCAGCT
--TGTTCGTAGTATCTTTTACTATGAAGGCTATCACGGGTAACGGGCG-GTTGCCGTCGG
ACTGCCGGAGAGGGCGCCTGAGAGATAGCGGCCATCC-CCATGGGGAGCAGCAGGCGCGA
AACTTACCCACTC--GCC--AACGGCGGAG-GTGGTAATGGCCCGTTCAATC-GCGTCG-
-C--------AAGACCGGCTGATAGGGTTACAATTTTCCATTGTAGCGTAA-CCTAGGAG
AGGGCCAGTTCTGGTGCCAGCAGCTGCGGTAATTCCAGCTCTCCAAGTTTGCT-CCCA--
ATGCTACATTTAAAACGCCCGTAGTCGGAACACG--------------------------
------------------------------------------------------AAGCTC
GCGTA-------------------------------------------------------
----------------------------------------------------------GA
GCGTTCACCGTGATTAAATCAGCATGCTTAGAGTAGTTC----GTAACTGAATGACTCA-
GCGCGGTATGAGA-----------------------------------------------
------------------------------------------------------------
------------------------------------------------------------
-----------------T---CTTTACTTTTGCAAAAAAGT---------CAGATCAAAG
AGAGCCATCGGGGGTAAATCTATTTCATGGCGAGCGGCGGAATGTGTTGACCCATG-AGA
GAGAAACGAATGCGAAAGCATTTACCTAGAGGGTTTCTGTCGATCAAGGGCGAGAGTCGC
AGGATCCAACCGGATTAGA--GACCCGGGTAGTTG-CGACCTTAAACTATGCCGACGGGG
CCACA-----------TCTTT---------TGGTGGGGTT-CTAAGCGAAAGCCTG-AGT
CGCTGGGCTAT-GGGGGAACT--ACGCTC----GCAAGACTGAAA-CTTGAAGGAATTGA
CGGAAGGGCACA--CCA-GGGGTGGATACTGTGGCTCAATCTGACTCAACGCGGAGAAAC
TTACCAGGACCAGATAT-TTTTAATGACTGACCAGCTAAA--GACTGTTCAGGATATGAT
TTTTGGTGGTGCATGGCC-GT--TGGTGGTG-CGTGGATTGATCTGTCATACGTCG--AT
TCAGATAACGAGCGAGACTACCACTGACTATCTAGT-----CATCTGCTCTTTGGAGTTG
TTTGTCTT--------CTAGTCAGGACTCCAGGC---GTTTAAGCCTG-CGGAAGAGGGT
AGCACTAACAGGTCCGTTATGTCCTTTAGATGCTCTGGGCTGCACGCGTTCTACAATGCT
AGAATCATCGGGA---TGCTAACCTGAGAAGGT--ATGCTACTCCCTTAATCTCT-AGCG
TAGTTGGGATTGACGATTGTAATCATCGTCATGAACC-AGGAATCCCTTGT-AAACGTGT
ATCAACATTGCACGTT-GAATACGTCCCTGCCCTTT------------------------
------------------------------------------------------------
------------------------------------------------------------
------------------------------------------------------------
------------------------------------------------------------
------------------------------------------------------------
---------------------------------------------------
>SteNel3CryDomA_DQ855403
------------------------------------------------------------
---------------TTAGGATCCACCTGGTTGATTCTGCCAAGGAAGCACACTTCGGTC
ATAGATTAAGCCATGCAAGTGTTAGT--TCAAGTAA-CG-----AAACTGCGAATAGCTC
ATTAATACGCTCAGAATCTATTTGGCAGCAACTTT--------CCAGGTTTTAG-ATGG-
ATAGCAGCAGTAA-TTCTGGTCCTAATACATGCCATT-GTTTCATCGG-AAGTGAAATAC
GATG---GAAAAGTTGACCGG-----AGGGCAAGCCAATCGATTGAGCGACCTATCAGCT
--TGTACTTAGGGTCTTTACCTAGGTAGGCTATCACGGGTAACGGGCG-GTTACCGTCGG
ACTGCCGGAGAAGGCGCCTGAGAGACAGCGACTATAT-CTACGGGTAGCAGCAGGCGCGA
AACTTACCCACTC--GAG--ACTTTCGGAG-GTGGTAATGACCAGTTTCAAGTCAGCTCC
TC-----ACGGGGTTGCTTGCGTAGGATTACACTTTTCCAGTGTAGTGAAA-CCTAGCAG
AGGGCCAGT-CTGGTGCCAGCAGCTGCGGTAATTCCAGCTCTGCTAGTTTGCT-CCCATA
TTGTTGCAGTTAAAACGCCCGTAGTCGGAATTACA-------------------------
--------------------T------------------T------------GTCTATGC
GGCCT-CCA---------------------------------------------------
-------------------------------------------------------G--CC
GCATTCACTGTGAACAAATCAGAACGCTTAGCGTAAGG-----CTACTTGAATGACTCA-
GCGCAGTATGATA-----------------------------------------------
------------------------------------------------------------
------------------------------------------------------------
-----------------T---GTTTACCTTTG------G-T---------AAGATCAAAG
AGAGCCAGCGGGGGTAGATCTATTTCATGGCGAGCGGTGGAATGCAATAACCCATG-AGA
GAGAAACGAAGGCGAAGGCATCTACCTAGTAGGTTTCTGTCGATCAAGGGCGAGAGTAGG
AGTATCCAACCGGATTAGA--GACCCGGGTAGTTC-CTACCTTAAACGATGCCGACAGGG
GCTTA-----------TCCTCAA---GTGAGGGT-AGGAC-CTTAGGAGAAATCAT-AGT
TCTTGGG-CTCTGGGGGAACT--ACGACC----GCAAGGCTGAAA-CTTGAAGGAATTGA
CGGAAGGGCACA--CC-AGGGGTGGAGCTTGTGGCTTAATTTGAATCAACACGGGGAAAC
TTACCAGGACCAGATGT-TCTGTATGACTGACAGGCTTCG--GGTCTTTCAGGATTTGAC
TTTTGGTGGTGCATGGCC-GT--TGGTGGTG-CGTGGGTTGACCTGTCTAGCGTTG--AT
TCAGATAACGAGCGAGATTATCGCCAACTAATAC-----CTTGTATTG--ATATCTATCA
GTACAA-G-----GTTCCAATTGGGACTCCCTGCG---TCTAAGCAGGCAGGAAGAGGGT
AGCAATAACAGGTCCGTGATGTCCTTTAGATGCTCTGGGCTGCACGCGCGCTACAATGTG
AGGATCAATGAG--TTACAAACTTGTGAACAGT--GAGTTACTCTCACAATACCT-CACG
TACCTGGGATTGACGGTTGTAATCACCATCATGAACC-AGGAATCCCTTGT-AAGCGTGT
GTCAACAGCGCACGTT-GAATACGTCCCTGCCCTTTGTACACACCGCCCGTAAGCTTCCG
------------------------------------------------------------
------------------------------------------------------------
------------------------------------------------------------
------------------------------------------------------------
------------------------------------------------------------
---------------------------------------------------
>SteNel3CryDomB_DQ855404
------------------------------------------------------------
---------------TTAGGATCCACCTGGTTGATTCTGCCAAGGAAGCACACTTCGGTC
ATAGATTAAGCCATGCAAGTGCTAGT--TCAGGCAA-CG-----AAACTGCGAATAGCTC
ATTAATACGCTCAGAATCTATTTGGCAGCGACCT---------CTAGGTTTAAG-ATGGG
ATAGCAGCAGTAA-TTCTGGTGCTAATACATGCCATT-GTTTCATCGG-AAGTGAAATAC
GATG---GAAAAGTTGACCGG-----CGGGCAAGCCAATCGATTGAGCGACCTATCAGCT
--TGTACTTAGGGTCTTTACCTAGGTAGGCTATCACGGGTAACGGGCG-GTTACCGTCGG
ACTGCCGGAGAAGGCGCCTGAGAGATAGCGACTATAT-CTACGGGTAGCAGCAGGCGCGA
AACTTACCCACTC--GAG--ACTTTCGGAG-GTGGTAATGACCAGTTTCAAGTCAGCTCC
TC-----ACGGGGTTGCTTGCGTAGGATTACACTTTTCCAGTGTAGTGAAA-CCTAGCAG
AGGGCCAGT-CTGGTGCCAGCAGCTGCGGTAATTCCAGCTCTGCTAGTTTGCT-CCCATA
TTGTTGCAGTTAAAACGCCCGTAGTCGGAATTACA-------------------------
--------------------T------------------T------------GTCTATGC
GGCCT-CCA---------------------------------------------------
-------------------------------------------------------G--CC
GCATTCACTGTGAACAAATCAGAACGCTTAGCGTAAGG-----CTACTTGAATGACTCA-
GCGCAGTATGATA-----------------------------------------------
------------------------------------------------------------
------------------------------------------------------------
-----------------T---TTTTACCTTTG------G-T---------AAGATCAAGG
AGAGCCAGCGGGGGTAGATCTATTTCATGGCGAGCGGTGGAATGCAATAACCCATG-AGA
GAGAAACGAAGGCGAAGGCATCTACCTAGTAGGTTTCTGTCGATCAAGGGCGAGAGTAGG
AGTATCGAACCGGATTAGA--GACCCTGGTAGTTC-CTACCTTAAACGATGCCGACAGGG
GCTTA-----------TCCTCAA---GCGAGGGT-AGGAC-CTTAGGAGAAATCAT-AGT
TCTTGGG-CTCTGGGGGAACT--ACGACC----GCAAGGCTGAAA-CTTGAAGGAATTGA
CGGAAGGGCACA--CC-AGGGGTGGAGCTTGTGGCTTAATTTGAATCAACACGGGGAAAC
TTACCAGGACCAGATGT-TCTGTATGACTGACAGGCTTCG--GGTCTTTCAGGATTTGAC
TTTTGGTGGTGCATGGCC-GT--TGGTGGTG-CGTGGGTTGACCTGTCTAGCGTTG--AT
TCAGATAACGAGCGAGATTATCGCCAACTAATAC-----CTTGTAGTG--ATATCTATCA
GTACAA-G-----GTTCCAATTGGGACTCCCTGCG---TCTAAGCAGGCAGGAAGAGGGT
AGCAATAACAGGTCCGTGATGTCCTTTAGATGCTCTGGGCTGCGCGCGCGCTACAATGTG
AGGATCAATGAG--TTACAAACTTGTGAACAGG--GAGTTACTCTCACAATACCT-CACG
TACCTGGGATTGACGGTTGTAATCACCATCATGAACC-AGGAATCCCTTGT-AAGCGTGT
GTCAACAGCGCACGTT-GAATACGTCCCTGCCCTTTGCACACACCGCCCGTAAGCTTCCG
------------------------------------------------------------
------------------------------------------------------------
------------------------------------------------------------
------------------------------------------------------------
------------------------------------------------------------
---------------------------------------------------
>TerMir18RetSpeA_AB183877
------------------------------------------------------------
-----------------------------------------AAGGAAGCACACTTCAGTC
ATAGATTGAGCCATGCAAGTCTACGT--TCAGGTAA-CG-----AAACCGCAGACAGCTC
ATTAATACACTCATAACCTGCAGGATTGCGAC---------TACAC-GTCTTAA--TAGG
ATAGCTGCAGTAA-TTCTGGAGCTAATACTTGCTATT-GTATCA-AGGTAAGTGAAGTAA
GATG---GTAAAGTTGACCCTC---ATGGGCAAGTCCAATGGATGAGTGCTCTATCAGGT
--TTAACCGAGGATCTTGCCCTTGGTGGCCAATAACGGATGACGGGCG-ATTATCGTCGG
ATTGCCGGAGAAGGAGCCTGAGAGACAGCTACTATGC-CTACGGGCAGCAGCAGGCGCGA
AACTTACCCACTC--GAC--GCAGTCGGAG-GTGGTAATGACTAGTTCCAACATTGGTCT
-T-----CGGACCATATT-GGATAGAGTGGCTTTTTAAAGTTGTCAAGCAA-TCTAGCAG
AGGGCCAGT-CTGGTGCCAGCAGCTGCGGTAATTCCAGCTCTGCGAGTTTGCT-CCCATA
TTGTTGCAGTTAAAACGCCCGTAGTCAGAGGTCT--------------------------
-----------------------------------------TT---------ACAGGGAA
GGAC---A----------------------------------------------------
-------------------------------------------------------A--GA
CCGTCCACCGCGAATAAAACAGGATGCTTAGGGTA-GCT----TTTGTTGAATGTTTAA-
GCGCGGTCTGGAG-----------------------------------------------
------------------------------------------------------------
------------------------------------------------------------
-----------------T---ATTTACCTATTTA-GGG--T---------AAGGTCAAAG
AGAGCCAAAGGGGCTGGCGGTATTCCGTGGCGAGCGGTGGAATGCACTGACCCATG-GGA
GACCAACGAAAGCGAAAGCAGGCAGCTATAGGGTTTCTGTCGATCAAGGGCGAGAGTAGG
GGTAGCGAACCGGATTAGA--GACCCGGGTAGTCC-CTACTGTAAACGATGTCGACAAGG
GGTTA-----------TCCG-----TAGTTGGGT-AGTAC-CTGTTGAGAAATCGT-AGT
TAGTGGA-CTCTGGGGGAACT--ACGATC----GCAAGACTGAAA-CTTGAAGGAATTGA
CGGAAGGGCACA--CA-AGGGGTGGAGCCTGTGGCTCAATTTGAATCAACACGGGGAAAC
TTACCAGGACCAGATGA-T-TTGGTGACTGACTGTCTAAA--GGGCATTCAGGAAGGATT
TTTGGGTGGTGCATGGCC-GT--TGGTGGTG-CGTGGGTTGACCTGTCATTCGTTG--AT
TCAGGTAACGAGCGAGACTACCGCCGTCTAC-TA-------TTTATCTAGTATTTCT-AT
ATTAGGTA--------GATCTAGGGGGTACAGCTCGGTTTCAACCGAG-AGGAAGGAGGT
AGCAATAACAGGTCCGTGATGTCCTTTAGATGCCCTGGGCTGCACGCGTGCTACAGTGAG
CTTGATAAAGTG--A-AGCTATCTTGAAAAGGA--GAGCCACT-CACTAATCAGG-CCCG
TGGTTGGGATTGAGGTTTGTAATGAGCCTCATGAACC-AGGAATCCCTTGT-AAGCGTGT
GTCAACAGCGCACGTT-GAATACGTCCCTGCCCTTT------------------------
------------------------------------------------------------
------------------------------------------------------------
------------------------------------------------------------
------------------------------------------------------------
------------------------------------------------------------
---------------------------------------------------
>TerMir18RetSpeB_AB183876
------------------------------------------------------------
-----------------------------------------AAGGAAGCACACTTCAGTC
ATAGATTAAGCCATGCAAGTCTACGT--TCAGGTAA-CG-----AAACCGCAGACAGCTC
ATTAATACACTCATAACCTGCAGGATTGCGAC---------AACAC-GTCTTAA--TAGG
ATAGCTGCAGTAA-TTCTGGAGCTAATACTTGCTATT-GTATCA-AGGTAAGTGAAGTAA
GATG---GTAAAGTTGACCCTC---ATGGGCAAGTCCAATGGATGAGTGCTCTATCAGGT
--TTAACCGAGGATCTTGCCCTTGGTGGCCAATAACGGATGACGGGCG-ATTATCGTCGG
ATTGCCGGAGAAGGAGCCTGAGAGACAGCTACTATGC-CTACGGGCAGCAGCAGGCGCGA
AACTTACCCACTC--GAC--GCAGTCGGAG-GTGGTAATGACTAGTTCCAACATTGGTCT
-T-----CGGACCATATT-GGATAGAGTGGCTTTTTAAAGTTGTCAAGCAA-TCTAGCAG
AGGGCCAGT-CTGGTGCCAGCAGCTGCGGTAATTCCAGCTCTGCGAGTTTGCT-CCCATA
TTGGTGCAGTTAAAACGCCCGTAGTCAGAGGTCT--------------------------
-----------------------------------------TT---------ACAGGGAA
GGAC---A----------------------------------------------------
-------------------------------------------------------A--GA
CCGTCCACCGCGAATAAAACAGGATGCTTAGGGTA-GCT----TTTGTTGAATGTTTAA-
GCGCGGTCTGGAG-----------------------------------------------
------------------------------------------------------------
------------------------------------------------------------
-----------------T---ATTTACCTATTTA-GGG--T---------AAGGTCAAAG
AGAGCCAAAGGGGCTGGCGGTATTCCGTGGCGAGCGGTGGAATGCACTGACCCATG-GGA
GACCAACGAAAGCGAAAGCAGGCAGCTATAGGGTTTCTGTCGATCAAGGGCGAGAGTAGG
GGTAGCGAACCGGATTAGA--GACCCGGGTAGTCC-CTACTGTAAACGATGTCGACAAGG
GGTTA-----------TCCG-----TGGTTGGGT-AGTAC-CTGTTGAGAAATCGT-AGT
TAGTGGA-CTCTGGGGGAACT--ACGATC----GCAAGACTGAAA-CTTGAAGGAATTGA
CGGAAGGGCACA--CA-AGGGGTGGAGCCTGTGGCTCAATTTGAATCAACACGGGGAAAC
TTACCAGGACCAGATGA-T-TTGGTGACTGACTGTCTAAA--GGGCATTCAGGAAGGATT
TTTGGGTGGTGCATGGCC-GT--TGGTGGTG-CGTGGGTTGACCTGTCATTCGTTG--AT
TCAGGTAACGAGCGAGACTACCGCCGTCTAC-TA-------TTTATCTAGTATTTCT-AT
ATTAGGTA--------GATCTAGGGGGTACAGCTCGGTTTCAACCGAG-AGGAAGGAGGT
AGCAATAACAGGTCCGTGATGTCCTTTAGATGCCCTGGGCTGCACGCGTGCTACAGTGAG
CTTGATAAAGTG--A-AGCTATCTTGAAAAGGA--GAGCCACT-CACTAATCAGG-CCCG
TGGTTGGGATTGAGGTTTGTAATGAGCCTCGTGAACC-AGGAATCCCTTGT-AAGCGTGT
GTCAACAGCGCACGTT-GAATACGTCCCTGCCCTTT------------------------
------------------------------------------------------------
------------------------------------------------------------
------------------------------------------------------------
------------------------------------------------------------
------------------------------------------------------------
---------------------------------------------------
>TriSp19Unk_JX512966
------------------------------------------------------------
-----------------------------------------AAGGAAGCACACTTAGGTC
ATAGATTAAGCCATGCAAGTGTTAGT--TCAGGTAA-CG-----AAACTGCGAATAGCTC
ATTAATACGCTCAGAATCTATTTGGCGGCGACCAT--------CA-GGTCTTAA--ATGG
ATAGCAGCAGCAA-CTCTGGTGCTAATACATGCGATT-GTTTCTCCAG-ATGTGAATTAT
GGAG---GAAAAGTTGACCTCTC--TGAGGCACGCCATTCGACTGAGTGACCTATCAGCT
--TGTACTTAGGGTCTTTACCTAGGTAGGCTATCACGGGTAACGGGCG-GTTACCGTCGG
ACTGCCGGAGAAGGCGCCTGAGAGATAGCGACTATAT-CCACGGGTAGCAGCAGGCGCGA
AACTTTCCCACTC--GAG--ACTTTCGGAG-GAGGTAATGACCAGTTCCA-TGGATGCCT
TT-----T---GGTATTGTGGATAGGGGTACAGTTTTCCACTGTACCGAAA-CCTAGCAG
AGGGCCAGT-CTGGTGCCAGCAGCTGCGGTAATTCCAGCTCTGCGAGTTTGCT-CCCATA
TTGTTGCAGTTAAAACGCCCGTAGTCTGAATTGGC-------------------------
--------------------C------------------AGC-------AATGGTCGTAC
GTATT-TA----------------------------------------------------
-----------------------------------------------------------T
ACGTTCACTGTGAACAAATCAGGACGCTTAGAGTATGGC----T-ACATGAATGACTCA-
GCGCAGTATGAAG-----------------------------------------------
------------------------------------------------------------
------------------------------------------------------------
-----------------T---CTTTGTTTTCTTCCGAAAAC---------AAGCTCAAAG
AGAGCCATCGGGGGTGGATCTATCTCATGACGAGTGGTGGAATACTTTGACTCATG-AGA
GAGAATCTGAGGCGAAGGCGTCCACCTAGAGGGTTTCTGTCGATCAAGGGCGAGAGTAGG
AGTATCCAACAGGATTAGA--GACCCTGGTAGTTC-CTACCTTAAACGATGCCGACAGGA
GTTTG-----------TCATTTG---TTAATGGC-AGAAT-CTTTGGAGAAATCAT-AGT
TCTTGGG-CTCTGGGGGAACT--ACGACC----GCAAGGCTGAAA-CTTGAAGGAATTGA
CGGAAGGGCACA--CC-AGGGGTGGAGCCTGTGGCTTAATTTGAATCAACACGGGGAAAC
TTACCAGGACCAGATGT-TTTTTATGACTGACAGGCTTTG--GGTCTTTCAGGATATTGC
TTTTGGTGGTGCATGGCC-GT--TGGTGGTG-CGTGGGTTGACCTGTCTAGCGTTG--AT
TCAGCTAACGAGCGAGATTATCGCCAATTATTTACCTCCTCCGGGTTT----CTAGG---
TTGAGGTT--------CTAATTGGGACTCCCTGCGA--TTTTAGCAGG-TGGAAGAGGGT
AGCAATAACAGGTCCGTGATGCCCTTTAGATGCTCTGGGCTGCACGCGTGCTACAATGTT
AGGATCAATAGGA-TATGCAAACCTGAGAGGGT--GAGCTACTCTTATAATCCCT-AACG
TAGTTGGGATTGACGTTTGTAATCAGCGTCATGAACC-AGGAATCCCTTGT-AAATGTGT
GTCAACAACGCACGTT-GAATACGTCCCTGCCCTTTGTACACACCGCCCGTC-GCTCCTA
CCGATTGGATGACTCGGTGAAATCACCGGATGC--TTAC---GAGCAGAAAGTGA-----
TTAAATCACGTTATCTAGAGGAAGGAGAAGTCGTAA------------------------
------------------------------------------------------------
------------------------------------------------------------
------------------------------------------------------------
---------------------------------------------------
>TriAgi20RetFlaA_KC285195
------------------------------------------------------------
-----------------------------------------AAGGAAGCACACTTAGGTC
AGGGACTAAGCCATGCAAGTGCTAGT--TAAAGTAA-TG-----AAACTGCGAACAGCTC
ATTAACACACTCAGAATCTAATTGATTGCGAC---------ATTAAAGTCTTAT--ATGG
ATAGTCGGAGTAA-ATCTCGGACTAATACATGCAATT-GTTTCATCAG-AATCGAAATAT
GATG---GAAAAGTTGACCCTC---AGGGGCAAATCATTGGATTGAGTGTCCTATCAGCT
--ATTAAGTAGGGTCTTTACCTATTTAGGCTATTACGGGTAACGGGCG-GTTGCCGTCGG
ACTGCCGGAGAAGGCGCCTGAGAGATAGCGACTATGT-CTACGGACAGCAGCAGGCGCGA
AACTTACCCACTC--GTA--AAGCACGGAG-GTGGTTATGACCAGTTCTAT--ATGAGA-
-G-----TATATCTCAGGTAGATAGGAAGATACACAAAGACTATCTTGAAA-TCGAGCAG
AGGGCCAGT-CTGGTGCCAGCAGCTGCGGTAATTCCAGCTCTGTAAGTGTGCT-CCCATA
TTGTTGCAGTTAAAAAGCCCGTAGTCGGATTTCT--------------------------
------------------------------------------------------AATGAC
TAATT-------------------------------------------------------
------------------------------------------------------------
--ATTCACTGTGAATAAATTAGGACGCTTAAAGTA-TGG----TTGCATGAATACTGTA-
GCGCAGTATGAAA-----------------------------------------------
------------------------------------------------------------
------------------------------------------------------------
-----------------G---ATTTTGCTCTTGT-G-G--C---------AAGATCAAAG
AGAGCCATTGGGGGTATTTCTATTTCATGGCGAGCGGTGAAATGCGTTGACCCATG-GGA
GAGAAACGAAAGCGAAGGCAAATACCCAAAGG-TTTCTGTCGATCAAGGGCGAGAGTAGG
GGGAGCGAACCGGATCAGA--GACCCGGGTAGTCC-CTACTGTAAACGATGTCGACAGGG
GATTG-----------TCTAC-ACTT---TAGGC-AGAAC-CTTAGCAAAAATGAT-AGT
TCATGGA-CTCTGGGGGAACT--ACGACT----GCAAGGCTGAAA-CTTGAAGGAATTGA
CGGAAGGGCACA--CC-AGGGGTGGAGCCTGTGGCCTAATTTGAATCAACACGGGGAAAC
TTACCAGAACCAGATGA-T-TCGATGACTTACATCTAAAA--GAGCTTTAAGGATGGGTT
TGATGGTGGTGCATGGCC-GT--TGGTGGTG-CGTGGGTTGACCTGTCACGAGTCG--AT
TCAGTTAACGAGCGAGACTACCGCCAAATAT-TAG------CCAA-GCTATACATTA-GT
GGAAGCTT--------CTATTTGGGACTACCTGT---TATCAAGCGGG-AGGAAGAGGGT
AGCAATAACAGGTCCGTGATGTCCTTTAGATGCTCTGGGCTGCACGCGTGCTACAATGTG
AATCACAAAGGA---TTTAAAATCCGAAAGGAT--GCATTACTTCTTGAAAGATT-CACG
TAGCTGGGATTGACATTTGGAATCATTGTCATGAACC-AGGAATCCCTTGT-AAATGTAT
GTCAACACCGTACGTT-GAATACGTCCCTGCCCTTTGTACACACCGCCCGTC-GCTCCTA
CCGATTGGACGTTTTGGTGAAAATACTGGACTTCTTT---------GAAAGGTAT-----
TTAAATCAGCTCGTCTAGAGGAAGGAGAAGTCGTAACAAGGTAACG--------------
------------------------------------------------------------
------------------------------------------------------------
------------------------------------------------------------
---------------------------------------------------
>TriAgi20RetFlaB_KC285196
------------------------------------------------------------
-----------------------------------------AAGGAAGCACACTTAGGTC
AGGGACTAAGCCATGCAAGTGCTAGT--TAAAGTAA-TG-----AAACTGCGAACAGCTC
ATTAACACACTCAGAATCTAATTGATTGCGAT---------TGTAATATCTTAT--ATGG
ATAGTCGGAGTAA-ATCTCGGACTAATACATGCAATT-GTTTCATCAG-AATCGAAATAT
GATG---GAAAAGTTGACCCTT---AGGGGCAAATCATTGGATTGAGTGTCCTATCAGCT
--ATTAAGTAGGGTCTTTACCTATTTAGGCTATTACGGGTAACGGGCG-GTTGCCGTCGG
ACTGCCGGAGAAGGCGCCTGAGAGATAGCGACTATGT-CTACGGACAGCAGCAGGCGCGA
ACCTTACCCACTC--GTA--AAGCACGGAG-GTGGTTATGACCAGTTCTAT--ATGAGA-
-G-----TTAATCTCAGGTAGATAGGAAGATACACAAAGACTATCTTGAAA-TCGAGCAG
AGGGCCAGT-CTGGTGCCAGCAGCTGCGGTAATTCCAGCTCTGTAAGTGTGCT-CCCATA
TTGTTGCAGTTAAAAAGCCCGTAGTCGGATTTCA--------------------------
------------------------------------------------------ATTGAC
TAATT-------------------------------------------------------
------------------------------------------------------------
--ATTCACTGTGAATAAATTAGGACGCTTAAAGTA-TGG----TTGCATGAATACTGTA-
GCGCAGTATGAAA-----------------------------------------------
------------------------------------------------------------
------------------------------------------------------------
-----------------G---ATTTTGCTCTTGT-G-G--C---------AAGATCAAAG
AGAGCCATTGGGGGTATTTCTATTTCATGGCGAGCGGTGAAATGCGTTGACCCATG-GGA
GAGAAACGAAAGCGAAGGCAAATACCCAAAGG-TTTCTGTCGATCAAGGGCGAGAGTAGG
GGGAGCGAACCGGATCAGA--GACCCGGGTAGTCC-CTACTGTAAACGATGTCGACAGGG
GATTG-----------TCTAC-TAGT---TAGGC-AGAAC-CTTAGCAAAAATGAT-AGT
TCATGGA-CTCTGGGGGAACT--ACGACT----GCAAGGCTGAAA-CTTGAAGGAATTGA
CGGAAGGGCACA--CC-AGGGGTGGAGCCTGTGGCCTAATTTGAATCAACACGGGGAAAC
TTACCAGAACCAGATGA-T-TCGATGACTTACATCTAAAA--GAGCTTTAAGGATGGGTT
TGATGGTGGTGCATGGCC-GT--TGGTGGTG-CGTGGGTTGACCTGTCACGAGTCG--AT
TCAGTTAACGAGCGAGACTACCGCCAAATAT-TAG------CCAA-GCTATACTTTA-GT
GGAAGCTT--------CTATTTGGGACTACCTGT---TATCAAGCGGG-AGGAAGAGGGT
AGCAATAACAGGTCCGTGATGTCCTTTAGATGCTCTGGGCTGCACGCGTGCTACAATGTG
AATCACAAAGGA---TTTAAAATCCGAAAGGAT--GCATTACTTCTTGAAAGATT-CACG
TAGCTGGGATTGACATTTGGAATCATTGTCATGAACC-AGGAATCCCTTGT-AAATGTAT
GTCAACACCGTACGTT-GAATACGTCCCTGCCCTTTGTACACACCGCCCGTC-GCTCCTA
CCGATTGGACGTTTTGGTGAAAATACTGGACTTCTTT---------GAAAGGTAT-----
TTAAATCAGCTCGTCTAGAGGAAGGAGAAGTCGTAACAAGGTAACG--------------
------------------------------------------------------------
------------------------------------------------------------
------------------------------------------------------------
---------------------------------------------------
>TriAgi21RetChi_GU461590
------------------------------------------------------------
------------------TGAGGATCCAGGTTGATTCTGCCAAGGAAGCACACTTCGGTC
AGGGATTAAGCCATGCAAGTGCTAGT--TAAAGTAA-TG-----AAACTGCGAACAGCTC
ATTAACACACTCAGTATCTAATTGATTGCGAC---------TTTAAAGCCTTAT--ATGG
ATAGTCGGAGTAA-ATCTCGGACTAATACATGCGATT-GTTTCATCAG-AATCGAGATAT
GATG---GAAAAGTTGACCCTT---ACGGGCAAATCATTGGATTGAGTGTCCTATCAGCC
--ATTAAGTAGGGTCTTTACCTATTTAGGCGATTACGGGTAACGGGCG-GTTGCCGTCGG
ACTGCCGGAGAAGGCGCCTGAGAGATAGCGACTATGT-CTACGGACAGCAGCAGGCGCGA
AACTTACCCACTC--GTA--AAGCACGGAG-GTGGTTATGACCAGTTCTAA--ATGGGA-
-G-----CAATTC-CATGTAGATAGGAAGATACACAAAGACTATCTTGAAA-TCGAGCAG
AGGGCCAGT-CTGGTGCCAGCAGCTGCGGTAATTCCAGCTCTGTAAGTGTGCT-CCCATA
TTGTTGCAGTTAAAAAGCCCGTAGTCTGATTTCT--------------------------
------------------------------------------------------ATTGAC
TATTTCTA----------------------------------------------------
----------------------------------------------------------AA
ATATTCACTGTGAATAAATTAGGACGCTTAAAGTA-TGG----TCACACGAATACTTTA-
GCGCAGTATGAAA-----------------------------------------------
------------------------------------------------------------
------------------------------------------------------------
-----------------G---ATTTTGCTCAATC-GAG--C---------AAGATCAAAG
AGAGCCATTGGGGGTATTTCTATTTCATGGCGAGTGGTGAAATACATTGATCCATG-GGA
GAGAAACGAAAGCGAAGGCAAATACCCAAAGGGTTTCTATCGATCAAGGGCGAGAGTAGG
GGGAGCGAACCGGATCAGA--GACCCGGGTAGTCC-CTACTGTAAACGATGTCGACAGGG
GATTG-----------TCCAT-TCAAATATGGGC-AGAAC-CTTAGCAAAAATGAT-AGT
TCATGGA-CTCTGGGGGAACT--ACGACT----GCAAGGCTGAAA-CTTGAAGGAATTGA
CGGAAGGGCACA--CC-AGGGGTGGAGCCTGTGGCCTAATTTGAATCAACACGGGGAAAC
TTACCAGAACCAGATGA-T-TCGATGACTTACATCTAAAA--GAGCTTTAAGGATGGGTT
TGATGGTGGTGCATGGCC-GT--TGGTGGTG-CGTGGGTTGACCTGTCACGAGTCG--AT
TCAGTTAACGAGCGAGACTACCGCCAAATAT-TAG------CCGAGGTTAGACTCTA-AC
GGAGGCTT--------CTATTTGGGACTACTTGT---TTTCAAGCGAG-AGGAAGAGGGT
AGCAATAACAGGTCCGTGATGTCCTTTAGATGCTCTGGGCTGCACGCGTGCTACAATGTG
AATCACAAAGGAAAATTTTTACTTCGAAAGGAT--GCATCACTTCTTCAAAGATT-CACG
TAGCTGGGATTGACATTTGGAATCATTGTCATGAACC-AGGAATCCCTTGT-AAATGTAT
GTCAACACCGTACGTT-GAATACGTCCCTGCCCTTTGTACACACCGCCCGTC-GCTCCTA
CCGATTGGACGTTTTGGTGAAAATACTGGACTTTTTT-A-----AAGGAAGGTAT-----
TTAAATCAGCTCGTCTAGAGGAAGGAGAAGTCGTAACAAGGTAACGGTAGGTGAACCTGC
AGTTG-------------------------------------------------------
------------------------------------------------------------
------------------------------------------------------------
---------------------------------------------------
>CrySec_DQ882635
-----------------------------------------------------------T
GCATGTCTCAGTGCAAGCCACAT-TAAG-GTGAAACCGCGAATGGCTCATTAAATCAGTT
ATGGTTCCTTAGATGGTGG-ACAGTTACTTGGATAACTGTGGTAATTCTAGAGCTAATAC
ATGCAACCGAGTCCCGACCGGAGA-CGGAAGGGACG-CTTTTATTAGATC--AAAACCAA
TCGGTCGCTCACGCGGCCGTTTGCCTTGGTGACT--CTGAATAAATGG-AGGCGGATCGC
-ACGGTCTCCGAACCGG----------CGACGCATCTTTCAAATGTCTGCCTTATCAACT
GTCGATGGTAGGCTCTGCGCCTACCATGGTTGTAACGGGTAACGGGGA-ATCAGGGTTCG
A-TTCCGGAGAGGGAGCCTGAGAAACGGCTACCACAT-CCAAGGAAGGCAGCAGGCGCGC
AAATTACCCACTCCCGGC----ACGGGGAG-GTAGTGACGAAAAATAACGATACGGGACT
CATCCGAGGCCCCGTAATCGGAATGAGCACACTCTAAAGACTTTAACGAGTATCCATTGG
AGGGCAAGT-CTGGTGCCAGCAGCCGCGGTAATTCCAGCTCCAATAGCGTATA-TTAAAG
CTGTTGCGGTTAAAAAGCTCGTAGTCGGACTTGTGTCCCACGCTGCCGGTTCACCGCCCG
TCGGTGTCTAACTGGCACG-CACGTGCGGACGTCCTGCCGGTGGCCCGAGCCGGCGCCCG
CGGGTGAGTTGAGGCGGTGACGTCTCTTCCACCTCGTGTCGTCTCGGTGAGGGCCTACCC
AATCCC---GTCGCGGGTGCTCTTGACCGAGTGTCTCGATGGG------------CCGGC
ACGTTTACTTTGAACAAATTAGAGTGCTTAAAGCAGGCAGCAGCCGCCTGAATACCGAGT
GCATGGAATAATGGAATAGGACCTCGGT--------------------------------
------------------------------------------------------------
------------------------------------------------------------
-----------------TCTATTTTGTTGGTTTTCGGAAGCCCCGAGGTAATGATCAAAA
GGGACAGACGGGGGCATTCGTATTGCGACGTTAGAGGTGAAATTCTTGGATCGTCG-CAA
GACGGACAGAAGCGAAAGCATTTGCCAAGAATGTTTTCTCTGATCAAGAACGAAAGTTAG
AGGTTCGAAGGCGATCAGA--TACCGCCCTAGTTC-TAACCATAAACGATGCCAGCCAGC
AATCCGCCGA---AGTTCCTCCGATGACTCGGCGGGCGGC-TTCCGGGAAACCA--AAGC
TTTTGGG-TTCCGGGGGAAGT--ATGGTT----GCAAAGCTGAAA-CTTAAAGGAATTGA
CGGAAGGGCACC--ACCAGGAGTGGAGCCTGCGGCTTAATTTGACTCAACACGGGAAACC
TCACCAGGCCCAGACAC--CGGGAGGATTGACAGATTGAG-AGCTCTTTCTTGATTCGGT
GGGTGGTGGTGCATGGCC-GT--TCTTAGTT-GGTGGAGCGATTTGTCTGG--TTA--AT
TCCGATAACGAACGAGACTCTAGCCTGCTAAATAGTCGCATCCGGTATCCTCTGCGCTAC
CGGCGACTCTT-AATCTTCTTAGAGGGACAGGCGG----CTTCTAGCC-GCACGAGATTG
AGCAATAACAGGTCTGTGATG-CCCTTAGATGTTCTGGGCCGCACGCGCGCTACACTGAA
GGAATCAGCGTGTC-CTCCCTGGCCGAAAGGTC--CGGGTAACCAGCTGAACCTCCTTCG
TGCTAGGGATTGGGGCTTGCAATTGTTCCCCATGAACGAGGAATTCCCAGT-AAGCGCGA
GTCATAAGCTCGCGTT-GATTACGTCCCTGCCCTTTGTACACACCGCCCGTC-GCTACTA
CCGATTGAATGATTTAGTGAGGTCTTCGGACCGGTGGGCGCGGGGGTCCGCCCCT-----
-----TCGATTCCACCGGGAAGATGCCCGAACTTGATCATTTAGAGGAAGTAAAAGTCGT
AACAAGGTTTCCGT----------------------------------------------
------------------------------------------------------------
------------------------------------------------------------
---------------------------------------------------
>RetFla_JQ972694
-----------CTGGTTGATCCTGCCAGTAGTCATATGCTTGTCTCAAAGATTAAGCCAT
GCATGTCTCAGTGCAAGCCGCAT-TAAG-GTGAAACCGCGAATGGCTCATTAAATCAGTT
ATGGTTCCTTAGATGGTGG-ACAGTTACTTGGATAACTGTGGTAATTCTAGAGCTAATAC
ATGCAACTGAGTCCTGACCGGCGA-CGGAAGGGACG-CTTTTATTAGATC--AAAACCAA
TCGGTCGCTCACGCGGCCGTTTGCCTTGGTGACT--CTGAATAAATTG-AGGCGGATCGC
-ACGGTCTCCGAACCGG----------CGACGCATCTTTCAAATGTCTGCCTTATCAACT
GTCGATGGTAGGCTCTGCGCCTACCATGGTTGTAACGGGTAACGGGGA-ATCAGGGTTCG
A-TTCCGGAGAGGGAGCCTGAGAAACGGCTACCACAT-CCAAGGAAGGCAGCAGGCGCGC
AAATTACCCACTCCCGGC----ACGGGGAG-GTAGTGACGAAAAATAACGATACGGGACT
CATCCGAGGCCCCGTAATCGGAATGAGTACACTCTAAAGACTTTAACGAGTATCCATTGG
AGGGCAAGT-CTGGT---------------------------------------------
------------------------------------------------------------
------------------------------------------------------------
------------------------------------------------------------
------------------------------------------------------------
------------------------------------------------------------
------------------------------------------------------------
------------------------------------------------------------
------------------------------------------------------------
------------------------------------------------------------
------------------------------------------------------------
------------------------------------------------------------
------------------------------------------------------------
------------------------------------------------------------
------------------------------------------------------------
------------------------------------------------------------
------------------------------------------------------------
------------------------------------------------------------
------------------------------------------------------------
------------------------------------------------------------
------------------------------------------------------------
------------------------------------------------------------
------------------------------------------------------------
------------------------------------------------------------
------------------------------------------------------------
------------------------------------------------------------
------------------------------------------------------------
------------------------------------------------------------
------------------------------------------------------------
---------------------------------------------------
>RetFlaB_EF363230
-------------------------------TCATATGCTTGTCTCAAAGATTAAGCCAT
GCATGTCTCAGTGCAAGCCACAT-TAAG-GTGAAACCGCGAATGGCTCATTAAATCAGTT
ATGGTTCCTTAGATGGTGG-ACAGTTACTTGGATAACTGTGGTAATTCTAGAGCTAATAC
ATGCAACTGAGTCCTGACCGGCGA-CGGAAGGGACG-CTTTTATTAGATC--AAAACCAA
TCGGTCGCTCACGCGGCCGTTTGCCTTGGTGACT--CTGAATAAATTG-AGGCGGATCGC
-ACGGTCTCCGAACCGG----------CGACGCATCTTTCAAATGTCTGCCTTATCAACT
GTCGATGGTAGGCTCTGCGCCTACCATGGTTGTAACGGGTAACGGGGA-ATCAGGGTTCG
A-TTCCGGAGAGGGAGCCTGAGAAACGGCTACCACAT-CCAAGGAAGGCAGCAGGCGCGC
AAATTACCCACTCCCGGC----ACGGGGAG-GTAGTGACGAAAAATAACGATACGGGACT
CATCCGAGGCCCCGTAATCGGAATGAGTACACTCTAAAGACTTTAACGAGTATCCATTGG
AGGGCAAGT-CTGGTGCCAGCAGCCGCGGTAATTCCAGCTCCAATAGCGTATA-TTAAAG
CTGTTGCGGTTAAAAAGCTCGTAGTCGGACTTGTGTCCCACGCTGCCGGTTCACCGCCCG
TCGGTGTTTAACTGGCACG-CACGTGCGGACGTCCTGCCGGTGGCCCGAGCCGGCGCCCG
CGGGTGAGGGGAGCGGT--AACGTTCTCACACCCCGGGTCGTCTCGGGGAGGGCCTACAC
AATCCC---GTCGCGG-TGCTCTTGACCGAGTGTCTCGATGGG------------CCGGC
ACGTTTACTTTGAACAAATTAGAGTGCTTAAAGCAGGCAGCAGCCGCCTGAATACCGAGT
GCATGGAATAATGGAATAGGACCTCGGT--------------------------------
------------------------------------------------------------
------------------------------------------------------------
-----------------TCTATTTTGTTGGTTTTCGGAATCCCCGAGGTAATGATCAAAA
GGGACAGACGGGGGCATTCGTATTGCGACGTTAGAGGTGAAATTCTTGGATCGTCG-CAA
GACGGACAGAAGCGAAAGCATTTGCCAAGAATGTTTTCTCTGATCAAGAACGAAAGTTAG
AGGTTCGAAGGCGATCAGA--TACCGCCCTAGTTC-TAACCATAAACGATGCCAGCCAGC
AATCCGCCGA---AGTTCCTCCGATGACTCGGCGGGCGGC-TTCCGGGAAACCA--AAGC
TTTTGGG-TTCCGGGGGAAGT--ATGGTT----GCAAAGCTGAAA-CTTAAAGGAATTGA
CGGAAGGGCACC--ACCAGGAGTGGAGCCTGCGGCTTAATTTGACTCAACACGGGAAACC
TCACCAGGCCCAGACAC--CGGGAGGATTGACAGATTGAG-AGCTCTTTCTTGATTCGGT
GGGTGGTGGTGCATGGCC-GT--TCTTAGTT-GGTGGAGCGATTTGTCTGG--TTA--AT
TCCGATAACGAACGAGACTCTAGCCTGCTAAATAGTCGCATCCGGTATCCTTTGTGCTAC
CGGCGACTCTT-AATCTTCTTAGAGGGACAGGCGG----CTTCTAGCC-GCACGAGATTG
AGCAATAACAGGTCTGTGATG-CCCTTAGATGTTCTGGGCCGCACGCGCGCTACACTGAA
GGAATCAGCGTGTC-CTCCCTGGCCGAAAGGTC--CGGGTAACCCGCTGAACCTCCTTCG
TGCTAGGGATTGGGGCTTGCAATTGTTCCCCATGAACGAGGAATTCCCAGT-AAGCGCGA
GTCATAAGCTCGCGTT-GATTACGTCCCTGCCCTTTGTACACACCGCCCGTC-GCTACTA
CCGATTGAATGATTTAGTGAGGTCTTCGGACCGGTGGGCGCGGGGGTTCGCCCCT-----
-----TCGATTCCACTGGGAAGATGCCCGAACTTGATCATTTAGAGGAAGTAAAAGTCGT
AACAAGGTTTCC------------------------------------------------
------------------------------------------------------------
------------------------------------------------------------
---------------------------------------------------
>RetGra_KM245843
------------------------------------------------------------
------------------------------------------------------------
------------------------------------------------------------
------------------------------------------------------------
------------------------------------------------------------
------------------------------------------------------------
------------------------------------------------------------
------------------------------------------------------------
------------------------------------------------------------
------------------------------------------------------------
------------------------------------------------------------
------------------------------------------------------------
------------------------------------------------------------
------------------------------------------------------------
------------------------------------------------------------
------------------------------------------------------------
------------------------------------------------------------
------------------------------------------------------------
------------------------------------------------------------
------------------------------------------------------------
----------------------------------------------------CACT---G
CCGAGATAGAACTGAGACACTCTACCGAGATGGTGGTAGATACTGAGGGGCGAGACCACC
CGCCCGTTCGCGGGCGGAGTGGACACGCGTCGCACGCCACCGGCACGTGTGCCGGCAAGC
GGTTGTT-------CCGTGACGGTTGGTCGCCATCAGAACACTCCGCGCGGCGTGACGGG
CGTCAGAGCCCCCGAGAAATTGAACGACCTGACGGAAGGACGAAG--CTGATCTCGCAGG
CGGTAGGCCGTGGTACCCATGATGGTTTAAAGGCCCCTAGCAGGGTCGCCAACGGTC--T
TCGCCTTGGTGAGCGGCGCCTTGAACGGTGATGCGGGGCG-CGGTCTGGCGTGACCTCCC
TTGTGGTCGCACGCCGCGCGCC-TCGCGAAACAAAGGACGGACCCGTCCGAAGGTGTCAT
GTGAATGGCTAGTAACG-------------------------------------------
------------------------------------------------------------
------------------------------------------------------------
------------------------------------------------------------
------------------------------------------------------------
------------------------------------------------------------
------------------------------------------------------------
------------------------------------------------------------
------------------------------------------------------------
------------------------------------------------------------
------------------------------------------------------------
---------------------------------------------------
