# Supplementary material for: Differential Ecological Specificity of Protist and Bacterial Microbiomes across a Set of Termite Species
Source: Front Microbiol. 2017 Dec 19;8:2518. doi: 10.3389/fmicb.2017.02518 (PMC5742190; doi:10.3389/fmicb.2017.02518)
Supplement: Supplementary file 7 [file DataSheet7.FASTA]

>ParSym1CryDomA_AB032214
---------------------------------------------AAGGAAGCACACTTT
GGTCATGGATTAAGCCATGCAAGTGTTAGTTCA-----GG---------C-AACGAAACT
GCGAATAGCTCATTAATACGCTCAGAATCTAATTGACGGCGAAC--------CACT----
AGGTT-TTAATT----GGATAGCAGCAGTAA------------TTCTGGTGCTAATACAT
GCGA---------------------------T-TGTTTC-ATCAGATATGATTTATGA--
---------TGGAAAAGTTGACCG-TAA--------------------------------
-----------------------------------GGCACGTCATTCGATTGAGCGACCT
ATCA-GC--TTGTACTTAGGGTCTTTACCTAGGTAGGCTATCACGGGTAACGGG------
-CGGTTACCGTCGGACTGCCGGAGAAGGCGCCTGAGAGATAGCGACTATAT-CCACGGGT
AGCAGCAGGCGCGAAACTTACCCACTC----GAGACTTTCGGAG-GTGGTAATGACCAGT
TTTAGA---TTAACTCT-CTATAGGGTTATT------------------TAAATAGGATT
CGAGTTTTCCACTCGT-GTGCAA-TCTAGCAGAGGGCCAG-TCTGGTGCCAGCAGCTGCG
GTAATTCCAGCTCTGCGAG-TTTGCTCCCATATTGTTGCAGTTAGAACGCCCGTAGTCGG
AATTTCA-----------------------------AGATTATGCCTCT-CCTA------
------------------------------------------------------------
------------------------------------------------------------
------------------------------------------------------------
-----TGGGG--------------------CGTT-CACTGT-GAACAAGTCAGGACGCTT
AAAGTAGG-G-TC-A----CATG-AATGACTTA-GCGCAGTATGATAT------------
------------------------------------------------------------
------------------------------------------------------------
------------------------------------------------------------
------------------------------------------------------------
---------------------------------------------TTTTACC--------
--------TTT-------GG-TAAGATCAAAGAGAG--CCACC-GGGGATAGATCTATTT
CATGGCGAGCGGTGGAAT--GCTCTGACCCATG-AGA-GAGAAACG-AAGGCGAAGG-CA
TCTATCT-AGCGGG-TTTCTATCGATCAAGGGCGAGAGTAGGAGTATCCAACC-GGATCA
GAGACCCGGGTAGTTCCTACCTTAAACGATGCCGACA-GGGGCTTG----------TTAT
-----------TAACTGATAGCAGGACCTT-AGGAG-AAATCA--TAGTTCTT--GG-GC
T---------CT-GGGGGAACTACGACCGCAAGG-CTG-AAACTTGAAGGAATTGACGGA
AGGGCACAC-CA-GGGGTGG-AGCTTGTGGCTTAATTTGAATCAACACGGGG-AAACTTA
CCAGGACCAGATGTTTTGTATGACTGA-CAGGCTAT-AGGTC-TTTCAGGATTTGACTTT
-GGGTGGTGCATGG-CCGTTGGT-------GGTGCGTGGGTTGACCTGTCTAGCGTTGAT
TCAGATAACGAGCGAGATTACCACCAATTATTTACAAATTTGTG----------AT-CTT
---------------------------------------ACACAAAT-------------
---TCT-T-GTTCTAATTGGGACTCCC---TGTG-TTTAAATAGG-AGGAAGAGGGTAGC
AATAACAGGTCCGTGATGTCCTTTAGATGCTCTGGGCTGCACGCGCGCTACAATGTTAGG
ATCAAAGAGAT--------------T---------GTG-AACT-TGAAA-AA--------
--------------GC-AAACTACTCTCTT--AATACC-TAACGTAGTCGGGATTGACGA
TTGTAATCAT-CGTCATGAA-CTAGGAATCCCTTG-TAAATGTGTGTCAACAACGCACGT
T-GAATACGTCCCTGCCCTTT---------------------------------------
------------------------------------------------------------
------------------------------------------------------------
---------------------------------------------------------
>ParSym1CryDomB_AB032215
---------------------------------------------AAGGAAGCACACTTC
GGTCATAGATTAAGCCATGCAAGTGTCAGTTCA-----GGT----TCAGT-CAT-AAACT
GCGAACAGCTCATTAACACACTTAGTATCTATTTGATGGCAATC--------CTTA----
GGATT-TTATAT----GGATAGCAGGAGTAA-------------ACTCGTGCTAATACAT
GCTA---------------------------T-TGTTTC-GCTGGACACGAATTACAG--
---------CGGAAAAGTTGACTT-TGT--------------------------------
-------------------------------AAAAAGCACATCATTCGACTGAGTGACCT
ATCA-GC--CAGTACTTAGGGTCTTTACCTAGGTAAGCTATCACGGGTAACGGG------
-CGGTTACCGTCGTACTGCCGGAGAAGGCGCCTGAGAGATAGCGACTATTC-CTATGGGG
AGCAGCAGGCGCGAAACTTTCCCAATC----TTCAACGAAGGAG-GGGGTAATGACCAGT
TCCAGT---TTTGGC---TTC--GGCCAAGT------------------TGGATAGGGGA
GCAGTTTACCACTGCT-CCGTAA-CCTAGCAGACGGCCAG-TCTGGTGCCAGCAGCTGCG
GTAATTCCAGCTCTGCGAG-TTTGCTCCCATATTGTTGCAGTTAAAACGCCCGTAGTCTG
AATTTGGCG-T-----------------------C-AGCCAATAT---------------
------------------------------------------------------------
------------------------------------------------------------
------------------------------------------------------------
--GTGTATAA--------------------CGTT-CACTGT-GAACAAATCAGGACGCTT
AGGGTAT--G-TT-T----AAGG-AATGACCTA-GCGCAGTATGATTA------------
------------------------------------------------------------
------------------------------------------------------------
------------------------------------------------------------
------------------------------------------------------------
---------------------------------------------CTTTGCCA-GTTC--
------------------GG-CAAGCTCAATGAGAG--CCATC-GGGGGTAGATCTATTT
CGTGGCGAGCGGTGGAAT--GCTTTGACCCATGTGGA-GAGAATCG-AAAGCGAAGG-CA
TCTACCT-AGAGGG-TTTCTGTCGATCAAGGGCGAGAGTAGGAGTATCCAACC-GGATTA
GAGACCCGGGTAGTTCCTACTGTAAACGATGCCGACA-GGGGATTG----------TCTT
-----------TTCTTTAAGGCAGGACCTT-AGGAG-AAATCA--TAGTTCAT--GG-GC
T---------CT-GGGGGAACTACGACCGCAAGG-CTG-AAACTTGAAGGAATTGACGGA
AGGGCACAC-CA-GGGGTGG-AGCCTGTGGCTTAATTTGAATCAACACGGGG-AAACTTA
CCAGGACCAGATGTTG-GTATGACTGA-CTTTCTAA-AGGGA-ATTCAGGATTTGGCTTG
-TGGTGGTGCATGG-CCGTTGGT-------GGTGCGTGGGTTGACCTGTCTAGCGTTGAT
TCAGATAACGAGCGAGATTATCGCCAATTACTTAGTTTGCGGTT----------------
-----------------------------------G----TCTAACCAAAAAC-------
----------TTCTAATTGGGACTCCC---TGTG-TCT-AACAGG-CGGAAGAGGGTAGC
AATAACAGGTCCGTGATGTCCTTTAGATGCTCTGGGCTGCACGCGTGCTACAATGTGAGT
ATCAAACAGAT------------------------TCA-AAGT-CGAAA-GA--------
--------------CC-GTGGTACTCTGTC--AAACAC-TCACGTGGTTGGGATTGACGG
TTGTAATCAC-TGTCATGAA-CCAGGAATCCCTTG-TAAATGTGTGTCAACAGCGCACGT
T-GAATACGTCCCTGCCCTTT---------------------------------------
------------------------------------------------------------
------------------------------------------------------------
---------------------------------------------------------
>ParSym1CryDomC_AB032216
---------------------------------------------AAGGAAGCACACTTC
GGTCATAGATTAAGCCGTGCAAGTGTTAGTTCA-----AG---------C-AACGAAACT
GCGAATAGCTCATTAATACGCTCAGAATCTATTTGGCAGCAACT--------GTCC----
AGGTT-TTAGAT----GGATAGCAGCAGTAA------------TTCTGGTCCTAATACAT
GCCA---------------------------T-TGTTTC-ATCGGAAGTGAAATACGA--
---------TGGAAAAGTTGACCG------------------------------------
--------------------------------GCGGGCAAGCCAATCGATTGAGCGACCT
ATCA-GC--TTGTACTTAGGGTCTTTACCTAGGTAGGCTATCACGGGTAACGGG------
-CGGTTACCGTCGGACTGCCGGAGAAGGCGCCTGAGAGATAGCGACTATAT-CTACGGGT
AGCAGCAGGCGCGAAACTTACCCACTC----GAGACTTTCGGAG-GTGGTAATGACCAGT
TCGAAG---TCAGCTCC-TCACGGGGTTGCG------------------TGAATAGGATT
ACACTTTTCCAGTGTA-GTCGTT-CCTAGCAGAGAGCCAG-TCTGGTGCCAGCAGCTGCG
GTAATGCCAGCTCTGCAAG-CGTGCTCCCATA-TGTTGCAGTTAAAACGCCCGTAGTCGG
AATTACAT-------------------------TT-TGTCTATGCGGCC-TCCA------
------------------------------------------------------------
------------------------------------------------------------
------------------------------------------------------------
------GCCG--------------------CATT-CACTGT-GAACAAATCAGAACGCTT
AGCGTAAG-G-CT-A----CTTG-AATGACTCA-GCGCAGTATGATAT------------
------------------------------------------------------------
------------------------------------------------------------
------------------------------------------------------------
------------------------------------------------------------
---------------------------------------------TTTTACC--------
--------TTT-------GG-TAAGATCAAGGAGAG--CCAGC-GGGGGTAGATCTATTT
CATGGCGAGCGGTGGAAT--GCAATAACCCATG-AGA-GAGAAACG-AAGGCGAAGG-CA
TCTACCT-AGTAGG-TTTCTGTCGATCAAGGGCGAGAGTAGGAGTATCGAACC-GGATTA
GAGACCCTGGTAGTTCCTACCTTAAACGATGCCGACA-GGGGCTTA----------TCCT
-----------CAAGTGAGGGTAGGACCTT-AGGAG-AAATCA--TAGTTCTT--GG-GC
T---------CT-GGGGGAACTACGACCGCAAGG-CTGAAAACTTGAAGGAATTGACGGC
GGGGCACAC-CA-GGGGTGG-AGCTTGTGTGTTGATCT----------------------
-----------TGTCACCTCTGAC-------------GAGTC------------------
--------GCCCGA-GCACTCAT---GCA-GTTGCATGG--------------------T
GCA---------------------------------------------------------
------------------------------------------------------------
--------------------GACTGCC---TGCC-ACGATGCAGG-AGGAAGGACA----
--------GTCCGTGACATACT-----------------------GGCTACAATGTGAGG
AT-AATGGG-T--------------T---------GGG-GCTGCCGAGA-GAG-------
-----------------CGGCTAATCCCTT--AATCCC-TCACGTACCTGGGATTGACGG
TCGGGAGGGC-CGTCATGAA-CCAGGAATCCCTAG-TAAGCGTGTGTCAACAACGCACGC
T-GAATACGTCCCTGCCCTTT---------------------------------------
------------------------------------------------------------
------------------------------------------------------------
---------------------------------------------------------
>DevSp2CrySecA_FN377763
----------------------------------------------AGGAAGCACACTTT
GGTCATGGATTAAGCCATGCAAGTGTTAGTTCA-----GG---------C-AACGAAACT
GCGAATAGCTCATTAATACGCTCAGAATCTAATTGACGGCAACC--------TCA-----
AGGTT-CTAGTT----GGATAGCAGCAGCAA------------TTCTGGTGCTAATACAT
GCTA---------------------------T-TGTTTC-ATCAGATACGAATTATGA--
---------TGGAAAAGTTGACCG-CAA--------------------------------
-----------------------------------GGCACGTCATTCGATTGAGCGACCT
ATCA-GC--TTGTACTTAGGGTCTTTACCTAGGTAGGCTATCACGGGTAACGGG------
-CGGTTACCGTCGGACTGCCGGAGAAGGCGCCTGAGAGATAGCGACTATAC-CCACGGGT
AGCAGCAGGCGCGAAACTTACCCACTC----GAGACATTCGGAG-GTGGTAATGACCAGT
TTTAGA---TTAACCCT-TT-TAGGGTTGTT------------------TAAATAGGACT
CTAGTTTTCCACTAGT-GTGAAA-CCTAGCAGAGGGCCAG-TCTGGTGCCAGCAGCTGCG
GTAATTCCAGCTCTGCGAG-TTTGCTCCCATATTGTTGCAGTTAAAACGCCCGTAGTCGG
AATTTTC-----------------------------AAGCCAAGCCTCT-TTCG------
------------------------------------------------------------
------------------------------------------------------------
------------------------------------------------------------
------GGGG--------------------CGTT-CACTGT-GAACAAATCAGGACGCTT
AAAGTAGG-G-TC-A----CATG-AATGACTTA-GCGCAGTATGATAT------------
------------------------------------------------------------
------------------------------------------------------------
------------------------------------------------------------
------------------------------------------------------------
---------------------------------------------TTTTACC--------
--------TAT-------GG-TAAAATCAAAGAGAG--CCACC-GGGGATAGATCTATTT
CATGGCGAGCGGTGGAAT--GCTTTGACCCATG-AGA-GAGAAACG-AAGGCGAAGG-CA
TCTATCT-AGCGGG-TTTCTATCGATCAAGGGCGAGAGTAGGAGTATCCAACC-GGATCA
GAGACCCGGGTAGTTCCTACCTTAAACGATGCCGACA-GGGGCTTG----------TTAT
C----------TAATTGATAGCAGGACCTT-AGGAG-AAATCA--TAGTTCTT--GG-GC
T---------CT-GGGGGAACTACGACCGCAAGG-CTG-AAACTTGAAGGAATTGACGGA
AGGGCACAC-CA-GGGGTGG-AGCTTGTGGCTTAATTTGAATCAACACGGGG-AAACTTA
CCAGGACCAGGTGTTTTGTATGACTGA-CAGGCTAT-CGGTC-TTTCAGGATTAAACTTT
-GGGTGGTGCATGG-CCGTTGGT-------GGTGCGTGGGTTGACCTGTCTAGCGTTGAT
TCAGATAACGAGCGAGATTATCACCAATTATCTACGGATTTGTG----------AT-CTT
----------------------------------------CACAACA-------------
---TT--C-GTTCTAATTGGGACTCCC---TGTG-TTTAAATAGG-AGGAAGAGGGTAGC
AATAACAGGTCCGTGATGTCCTTCAGATGCTCTGGGCTGCACGCGCGCTACAATGTTAGG
ATCAAAGAGAC--------------T---------ACG-AACT-TGAAA-GG--------
--------------CG-GAGTAACTCTCTT--AATACC-TAACGTAGTTGGGATTGACGA
TTGTAATCAT-CGTCATGAA-CCAGGAATCCCTTG-TAAATGTGTGTCAACAACGCACGT
T-GAATACGTCCCTGCCCTTTGTACACACCGCCCGTCGCTCCTACCGA-TGAATGATTCG
GTGAAATTACTCGACTCTT--------------TTATG-G----GA--------------
---------------------AAGGTAATTAAATCAAATTATTTAGAGGAAGGAGAAGTC
GTAACAAGGTAACG-------------------------------------------
>CadVer3CryCav_DQ855405
----------------------------------------------AGGAAGCACACTTC
GGTCATAGATTAAGCCATGCAAGTGTTAGTTCA-----GG---------G-AACGAAACT
GCGAATAGCTCATTTATACGCTCAGAATCTAATTGGCAGCAACC---------GGC----
AGGTTTTAGATG----GGATAGCAGCAGTAA------------TTCTGGTGCTAATACAT
GCAA---------------------------T-TGTTTC-ATCGGAAGTGAATTACGA--
---------TGGAAAAGTTGACCG-CAA--------------------------------
-----------------------------------GGCAAGCCATTCGATTGAGCGACCT
ATCA-GC--TTGTACTTAGGGTCTTTACCTAGGTAGGCTATCACGGGTAACGGG------
-CGGTTACCGTCGGACTGCCGGAGAAGGCGCCTGAGAGATAGCGACTATAT-CCATGGAT
AGCAGCAGGCGCGAAACTTACCCACTCC--GAAGACTTTCGGAG-GTGGTAATGACCAGT
TTTAGA---TTAGCTCT-AAATAGGGCTGTT------------------TAAATAGGATT
CTAGTTTTCCACTAGT-ATGCAA-CCTAGCAGAGGGCCAG-TCTGGTGCCAGCAGCTGCG
GTAATTCCAGCTCTGCGAG-TTTGCTCCCATATTGTTGCAGTTAAAACGCCCGTAGTCTG
AATTTCCAG-TTTTAA---A-----------TATT-GGATTAAGCCTCTTTTTA------
------------------------------------------------------------
------------------------------------------------------------
------------------------------------------------------------
------GAGG--------------------CGTT-CACTGT-GAACAAATCAGAACGCTT
AAAGTATA-T-TAAA----AATG-AATGACTTA-GCGCAGTATGATAT------------
------------------------------------------------------------
------------------------------------------------------------
------------------------------------------------------------
------------------------------------------------------------
---------------------------------------------ATTTACC--------
--------TTT-------GG-TAAAATCAATGAGAG--CCACC-GGGGATAGATCTATTT
CATGGCGAGCGGTGGAAT--GCTTTGACCCATG-AGA-GAGAAACA-AAGGCGAAAG-CA
TCTATCT-AGCGGG-TTTCTATCGATCAAGGGCGAGAGTAGGAGTATCCAACC-GGATCA
GAGACCCGGGTAGTTCCTACCTTAAACGATGTCGACA-AGAGCTTA----------TCAT
TT--------AATCATAATGGTAGGATCTT-AGGAG-AAATCA-TTAGTTCTT--GG-AC
T---------CT-GGGGGAACTACGACCGCAAGG-CTG-AAACTTGAAGGAATTGACGGA
AGGGCACAC-CA-GGGGTGG-AGCTTGTGGCTTAATTTGAATCAACACGGGG-AAACTTA
CCAGGACCAGATGTTTTGTATGACTGA-CAGGCTAT-AGGTC-TTTCAGGATTGAACTTT
-GGGTGGTGCATGG-CCGTTGGT-------GGTGCGTGGGTTGACCTGTCTAGAGTTGAT
TCAGATAACGAGCGAGATTATCACCAATTATTTACAAGGTCTCT-A--------TA-TTC
AATTATA---------------------------TAGAGATTTCTTT-------------
---TT--T-GTTCTAATTGGGACTCCC---TGTG-TTTAAATAGG-TGGAAGAGGGTAGC
AATAACAGGTCCGTGATGTCCTTCAGATGCTCTGGGCTGCACGCGCGCTACAATGTTAGG
ATCAAAGAGTT--------------CA--------ACA-AATT-TGAAA-AA--------
--------------ATTCAGTAACTCTCTT--AATACC-TAACGTAGTTGGGATTGACGA
TTGTAATCAT-CGTCATGAA-CTAGGAATCCCTTG-TAAATGTGTGTCAACAACGCACGT
T-GAATACGTCCCTGCCCTTTGTACACACCGCCCGTCGCTCCTACCGA-TGAATGATTCG
GTGAAATTACTGGACCTCAT-----------TTTTCGG-G----GA--------------
---------------------AAGGTAATTAAATCAAATTATTTAGA-------------
---------------------------------------------------------
>DevSp2CryBreB_FN377764
----------------------------------------------AGGAAGCACACTTT
GGTCATGGATTAAGCCATGCAAGTGTTAGTTCA-----GG---------C-AACGAAACT
GCGAATAGCTCATTAATACGCTCAGAATCTAATTGACGGCGGCC--------GTTA----
GGATC-TTAATT----GGATAGCAGCAGTAA------------TTCTGGTGCTAATACAT
GCGA---------------------------T-TGTTTC-ATCAGATATGATTTATGA--
---------TGGAAAAGTTGACCG-TAA--------------------------------
-----------------------------------GGCACGTCATTCGATTGAGCGACCT
ATCA-GC--TTGTACTTAGGGTCTTTACCTAGGTAGGCTATCACGGGTAACGGG------
-CGGTTACCGTCGGACTGCCGGAGAAGGCGCCTGAGAGATAGCGACTATAT-CCACGGGT
AGCAGCAGGCGCGAAACTTACCCACTC----GAGACTTTCGGAG-GTGGTAATGACCAGT
TTTAGA---TTAACTCT-TTACAGGGTTATT------------------TAAATAGGACT
CGAGTTTTCCACTCGT-GTGCAACTCTAGCAGAGGGCCAG-TCTGGTGCCAGCAGCTGCG
GTAATTCCAGCTCTGCGAG-TTTGCTCCCATATTGTTGCAGTTAAAACGCCCGTAGTCGG
AATTTCG-----------------------------AGATTATGTCCCT-TTCA------
------------------------------------------------------------
------------------------------------------------------------
------------------------------------------------------------
------GGGG--------------------CGTT-CACTGT-GAACAAATCAGGACGCTT
AAAGTAGG-G-TC-A----CATG-AATGACTTA-GCGCAGTATGATAT------------
------------------------------------------------------------
------------------------------------------------------------
------------------------------------------------------------
------------------------------------------------------------
---------------------------------------------TTTTACC--------
--------TAT-------GG-TAAGATCAAAGAGAG--CCAAC-GGGGATAGATCTATTT
CATGGCGAGCGGTGGAAT--GCTCTGACCCATG-AGA-GAGAAACG-AAGGCGAAGG-CA
TCTATCT-AGCGGG-TTTCTATCGATCAAGGGCGAGAGTAGGAGTATCCAACC-GGATCA
GAGACCCGGGTAGTTCCTACCTTAAACGATGCCGACA-GGGGCTTG----------TTAT
-----------TTATTGATAGCAGGACCTT-AGGAG-AAATCA--TAGTTCTT--GG-GC
T---------CT-GGGGGAACTACGACCGCAAGG-CTG-AAACTTGAAGGAATTGACGGA
AGGGCACAC-CA-GGGGTGG-AGCTTGTGGCTTAATTTGAATCAACACGGGG-AAACTTA
CCAGGACCAGATGTTTTGTATGACTGA-CAGGCTAT-AGGTC-TTTCAGGATTTGACTTT
-GGGTGGTGCATGG-CCGTTGGT-------GGTGCGTGGGTTGACCTGTCTAGCGTTGAT
TCAGATAACGAGCGAGATTATCACCAATTATCTACAAATTTGTG----------GT-CCT
---------------------------------------ACACAAAT-------------
---TC--G-GTTCTAATTGGGACTCCC---TGTG-TTTAAATAGG-AGGAAGAGGGTAGC
AATAACAGGTCCGTGATGTCCTTTAGATGCTCTGGGCTGCACGCGCGCTACAATGTTAGG
ATCAAAGAGAT--------------T---------ACG-AACTCTGAAA-GA--------
--------------GT-GTGTTACGCTCTT--AATACC-TAACTTAGTTGGGATTGACGA
TTGTAATCAT-CGTCATGAA-CTAGGAATCCCTTG-TAAATGTGTGTCAACAACGCACGT
T-GAATACGTCCCTGCCCTTTGTACACACCGCCCGTCGCTCCTACCGA-TGAATGATTCG
GTGAAATTACTCGACCTCA--------------TTCGA-G----GA--------------
---------------------AAGGTAATTAAATCAAATTATTTAGAGGAAGGAGAAGTC
GTAACAAGGTAACG-------------------------------------------
>DevSp2CryDudC_FN377765
----------------------------------------------AGGAAGCACACTTT
GGTCATGGATTAAGCCATGCAAGTGTTAGTTCA-----GG---------C-AACGAAACT
GCGAATAGCTCATTAATACGCTCAGAATCTAATTGACGGCGGCC--------GTTA----
GGATC-TTAATT----GGATAGCAGCAGTAA------------TTCTGGTGCTAATACAT
GCGA---------------------------T-TGTTTC-ATCAGATATGATTTATGA--
---------TGGAAAAGTTGACCG-TAA--------------------------------
-----------------------------------GGCACGTCATTCGATTGAGCGACCT
ATCA-GC--TTGTACTTAGGGTCTTTACCTAGGTAGGCTATCACGGGTAACGGG------
-CGGTTACCGTCGGACTGCCGGAGAAGGCGCCTGAGAGATAGCGACTATAT-CCACGGGT
AGCAGCAGGCGCGAAACTTACCCACTC----GAGACTTTCGGAG-GTGGTAATGACCAGT
TTTAGA---TTAACTCT-TTACAGGGTTATT------------------TAAATAGGACT
CGAGTTTTCCACTCGT-GTGCAACTCTAGCAGAGGGCCAG-TCTGGTGCCAGCAGCTGCG
GTAATTCCAGCTCTGCGAG-TTTGCTCCCATATTGTTGCAGTTAAAACGCCCGTAGTCGG
AATTTCG-----------------------------AGATTATGTCCCT-TTCA------
------------------------------------------------------------
------------------------------------------------------------
------------------------------------------------------------
------GGGG--------------------CGTT-CACTGT-GAACAAATCAGGACGCTT
AAAGTAGG-G-TC-A----CATG-AATGACTTA-GCGCAGTATGATAT------------
------------------------------------------------------------
------------------------------------------------------------
------------------------------------------------------------
------------------------------------------------------------
---------------------------------------------TTTTACC--------
--------TAT-------GG-TAAGATCAAAGAGAG--CCACC-GGGGATAGATCTATTT
CATGGCGAGCGGTGGAAT--GCTCTGACCCATG-AGA-GAGAAACG-AAGGCGAAGG-CA
TCTATCT-AGCGGG-TTTCTATCGATCAAGGGCGAGAGTAGGAGTATCCAACC-GGATCA
GAGACCCGGGTAGTTCCTACCTTAAACGATGCCGACA-GGGGCTTG----------TTAT
-----------TTATTGATAGCAGGACCTT-AGGAG-AAATCA--TAGTTCTT--GG-GC
T---------CT-GGGGGAACTACGACCGCAAGG-CTG-AAACTTGAAGGAATTGACGGA
AGGGCACAC-CA-GGGGTGG-AGCTTGTGGCTTAATTTGAATCAACACGGGG-AAACTTA
CCAGGACCAGATGTTTTGTATGACTGA-CAGGCTAT-AGGTC-TTTCAGGATTTGACTTT
-GGGTGGTGCATGG-CCGTTGGT-------GGTGCGTGGGTTGACCTGTCTAGCGTTGAT
TCAGATAACGAGCGAGATTATCACCAATTATCTACAAATTTGTG----------GT-CCT
---------------------------------------ACACAAAT-------------
---TC--G-GTTCTAATTGGGACTCCC---TGTG-TTTAAATAGG-AGGAAGAGGGTAGC
AATAACAGGTCCGTGATGTCCTTTAGATGCTCTGGGCTGCACGCGCGCTACAATGTTAGG
ATCAAAGAGAT--------------T---------ACG-AACTCTGAAA-GA--------
--------------GT-GTGTTACGCTCTT--AATACC-TAACGTAGTTGGGATTGACGA
TTGTAATCAT-CGTCATGAA-CTAGGAATCCCTTG-TAAATGTGTGTCAACAACGCACGT
T-GAATACGTCCCTGCCCTTTGTACACACCGCCCGTCGCTCCTACCGA-TGAATGATTCG
GTGAAATTACTCGACCTCA--------------TTCGA-G----GA--------------
---------------------AAGGTAATTAAATCAAATTATTTAGAGGAAGGAGAAGTC
GTAACAAGGTAACG-------------------------------------------
>DevSp2CryHavD_FN377766
----------------------------------------------AGGAAGCACACTTT
GGTCATAGATTAAGCCATGCAAGTGTTAGTTCA-----GG---------C-AACGAAACT
GCGAATAGCTCATTAATACGCTCAGAATCTAATTGACGGCAACC--------CTCCG---
GGGTT-TTAATT----GGATAGCAGCAGTAA------------TTCTGGTGCTAATACAT
GCCA---------------------------T-TGTTTC-ATCGGATACGAATTACGA--
---------TGGAAAAGTTGACCG-TAA--------------------------------
-----------------------------------GGCACGTCATTCGATTGAGCGACCT
ATCA-GC--TTGTACTTAGGGTCTTTACCTAGGTAGGCTATCACGGGTAACGGG------
-CGGTTACCGTCGGACTGCCGGAGAAGGCGCCTGAGAGATAGCGACTATAT-CCACGGGT
AGCAGCAGGCGCGAAACTTACCCACTC----GAGACTTTCGGAG-GTGGTAATGACCAGT
TTTAAA---TTAGCTCT-TTATAGGGCTGTT------------------TGAATAGGACT
CTAGTTTTCCACTAGT-GTGAAA-CCTAGCAGAGGGCCAG-TCTGGTGCCAGCAGCTGCG
GTAATTCCAGCTCTGCGAG-TTTGCTCCCATATTGTTGCAGTTAAAACGCCCGTAGTCTG
AATTACGAT-T----------------------TT-TGATTATGCTCCT-TTCA------
------------------------------------------------------------
------------------------------------------------------------
------------------------------------------------------------
------GGGG--------------------CGTT-CACTGT-GAACAAATCAGGACGCTT
AAAGTAGG-G-TC-A----CATG-AATGACTTA-GCGCAGTATGATAT------------
------------------------------------------------------------
------------------------------------------------------------
------------------------------------------------------------
------------------------------------------------------------
---------------------------------------------TTTTACC--------
--------TTA-------GG-TAAGATCAAAGAGAA--CCATC-GGGGATAGATCTATTT
CATGGCGAGCGGTGAAAT--GTTTTGACCCATG-AGA-GAGAAACG-AAGGCGAAGG-CA
TCTATCT-AGCGGG-TTTCTATCGATCAAGGGCGAGAGTAGGAGTATCCAACC-GGATCA
GAGACCCGGGTAGTTCCTACCTTAAACGATGCCGACA-GGAGCTTG----------TTAT
C----------TAAATAATAGCAGGATCTT-AGGAG-AAATCA--TAGTTCTT--GG-GC
T---------CT-GGGGGAACTACGACCGCAAGG-CTG-AAACTTGAAGGAATTGACGGA
AGGGCACAC-CA-GGGGTGG-AGCTTGTGGCTTAATTTGAATCAACACGGGG-AAACTTA
CCAGGACCAGATGTTTTGTATGACTGA-CAGGCTAT-AGGTC-TTTCAGGATTTGACTTT
-GGGTGGTGCATGG-CCGTTGGT-------GGTGCGTGGGTTGACCTGTCTAGCGTTGAT
TCAGATAACGAGCGAGATTATCACCAATTAACTACAGATTTCTG-G--------AT-CT-
-------------------------------------TTACAGAACA-------------
---TTT-T-GTTCTAATTGGGACTCCC---TGTG-TTTAAATAGG-AGGAAGAGGGTAGC
AATAACAGGTCCGTGATGTCCTTCAGATGCTCTGGGCTGCACGCGCGCTACAATGTTAGG
ATCAAAGAGTT--------------T---------ACA-ACGTCCGAAA-GAT-------
-------------TTT-GAGATACTCTCTT--AATACCTTAACGTAGTTGGGATTGACGA
TTGTAATCAT-CGTCATGAA-CCAGGAATCCCTTG-TAAATGTGTGTCAACAACGCACGT
T-GAATACGTCCCTGCCCTTTGTACACACCGCCCGTCGCTCCTACCGA-TGAATGATTCG
GTGAAATTACTGGACCCCC-------------CTAAAG-G----GG--------------
---------------------AAGGTAATTAAATCAAATTATTTAGAGGAAGGAGAAGTC
GTAACAAGGTAACG-------------------------------------------
>DevSp2CryLonE_FN377762
----------------------------------------------AGGAAGCACACTTT
GGTCATGGATTAAGCCATGCAAGTGTTAGTTCA-----GG---------C-AACGAAACT
GCGAATAGCTCATTAATACGCTCAGAATCTAATTGACGGCGACT--------CTTCG---
GGGTT-TTAAAT----GGATAGCAGCGGTAA------------TTCTGGTGCTAATACAT
GCTA---------------------------TTTGTTTC-ATCAGATACGAATTATGA--
---------TGGAAAAGTTGACCT-TTA--------------------------------
---------------------------------CGGGCACGTCATTCGATTGAGCGACCT
ATCA-GC--TTGTACTTAGGGTCTTTACCTAGGTAGGCTATCACGGGTAACGGG------
-CGGTTACCGTCGGACTGCCGGAGAAGGCGCCTGAGAGATAGCGACTATAC-CCACGGGT
AGCAGCAGGCGCGAAACTTACCCACTC----GAGACTTTCGGAG-GTGGTAATGACCAGT
TTTAGA---TTAACTCC-TAATGGGGTTGTT------------------TAAATAGGACT
CTAGTTTTCCACTAGT-GTGAAA-CCTAGCAGAGGGCCAG-TCTGGTGCCAGCAGCTGCG
GTAATTCCAGCTCTGCGAG-TTTGCTCCCATATTGTTGCAGTTAAAACGCCCGTAGTCTG
AACTACT--------------------------TA-TGACTATGCTCCT-CCTA------
------------------------------------------------------------
------------------------------------------------------------
------------------------------------------------------------
------GGGG--------------------CGTT-CACTGT-GAACAAATCAGGACGCTT
AAAGTAGG-G-TTAA----CATG-AATGACTTA-GCGCAGTATGATAT------------
------------------------------------------------------------
------------------------------------------------------------
------------------------------------------------------------
------------------------------------------------------------
---------------------------------------------TTTTACC--------
--------TAC-------GG-TAAGATCAATGAGAG--CCACC-GGGGATAGATCTATTT
CATGGCGAGCGGTGGAAT--GCTCTGACCCATG-AGA-GAGAAACG-AAGGCGAAGG-CA
TCTATCT-AGCGGG-TTTCTATCGATCAAGGGCGAGAGTAGGAGTATCCAACC-GGATCA
GAGACCCGGGTAGTTCCTACCTTAAACGATGCCGACA-GGGGCTTG----------TTAT
-----------TCATTAATAGCAGGACCTT-AGGAG-AAATCA--TAGTTCTT--GG-GC
T---------CT-GGGGGAACTACGACCGCAAGG-CTG-AAACTTGAAGGAATTGACGGA
AGGGCACAC-CA-GGGGTGG-AGCTTGTGGCTTAATTTGAATCAACACGGGG-AAACTTA
CCAGGACCAGGTGTTCTGTATGACTGA-CAGGCTAT-AGGTC-TTTCAGGATTGAACTTT
-GGGTGGTGCATGG-CCGTTGGT-------GGTGCGTGGGTTGACCTGTCTAGCGTTGAT
TCAGATAACGAGCGAGATTATCACCAATTATCTACAAACTTCTG----------AA-TTA
T------------------------------------TTACAGAGGT-------------
---TC--T-GTTCTAATTGGGACTCCC---TGTG-TTTAAATAGG-AGGAAGAGGGTAGC
AATAACAGGTCCGTGATGTCCTTCAGATGCTCTGGGCTGCACGCGCGCTACAATGTTAGG
ATCAAAGAGCT--------------T---------ACG-AATT-CGAAA-GA--------
--------------AT-GAGTAACTCTCTT--AATACC-TAACGTAGTTGGGATTGACGA
TTGTAATCAT-CGTCATGAA-CTAGGAATCCCTTG-TAAATGTGTGTCAACAACGCACGT
T-GAATACGTCCCTGCCCTTTGTACACACCGCCCGTCGCTCCTACCGA-TGAATGATTCG
GTGAAATTACTGGACCTTAA------------TTTTAA-G----GA--------------
---------------------AAGGTAATTAAATCAAATTACTTAGAGGAAGGAGAAGTC
GTAACAAGGTAACG-------------------------------------------
>ParSym2CryHavA_FN377801
---------------------------ATCTGGTTGATTCTG-CCAAGGAAGCACACTTA
GGTCATAGATTCAGCCATGCAAGTGTTAGTTCA-----GG---------C-AACGAAACT
GCGAATAGCTCATTAATACGCTCAGAATCTACTTGGCGGCGACC---------ATC----
AGGTT-TTAGTT----GGATAGCAGCAGTAA------------TTCTGGTGCTAATACAT
GCTA---------------------------T-TGTTTC-ATCGGATACGAATTACGA--
---------TGGAAAAGTTGACCG-TAA--------------------------------
-----------------------------------GGCACGCCATTCGATTGAGCGACCT
ATCA-GC--TAGTACTTAGGGTCTTTACCTAGGTAGGCTATCACGGGTAACGGG------
-CGGTTACCGTCGGACTGCCGGAGAAGGCGCCTGAGAGATAGCGACTATAT-CCACGGGT
AGCAGCAGGCGCGAAACTTACCCACTC----GAGACATTCGGAG-GTGGTAATGACCAGT
TTCGGA---TTAGCTCC-TCACGGGGTTATT------------------TGAATAGGATA
CGAGTTTTCCACTCGT-GTGCAA-CCTAGCAGAGGGCCAG-TCTGGTGCCAGCAGCTGCG
GTAATTCCAGCTCTGCGAG-TTTGCTCCCATATTGTTGCAGTTAAAACGCCCGTAGTCTG
AATTTCT-----------------------------TGACTATGCCTCT-TCCG------
------------------------------------------------------------
------------------------------------------------------------
------------------------------------------------------------
------AGTG--------------------CGTT-CACTGT-GAACAAATCAGGACGCTT
AGAGTAGG-G-TT-A----CACG-AATGACTCA-GCGCAGTATGATAT------------
------------------------------------------------------------
------------------------------------------------------------
------------------------------------------------------------
------------------------------------------------------------
---------------------------------------------TTTTACC--------
--------TAT-------GG-TAAGATCAACGAGAG--CCACC-GGGGGTAGATCTATTT
CATGGCGAGCGGTGGAAT--GCTTTGACCCATG-AGA-GAGAAACG-AAGGCGAAGG-CA
TCTACCT-AGCGGG-TTTCTGTCGATCAAGGGCGAGAGTAGGAGTATCCAACC-GGATCA
GAGACCCGGGTAGTTCCTACCTTAAACGATGCCGACA-GGGGCTTG----------TCGT
-----------CTATTGGCGGCAGGACCTT-AGGAG-AAATCA--TAGTTCTT--GG-GC
T---------CT-GGGGGAACTACGACCGCAAGG-CTG-AAACTTGAAGGAATTGACGGA
AGGGCACAC-CA-GGGGTGG-AGCTTGTGGCTTAATTTGAATCAACACGGGG-AAACTTA
CCAGGACCAGGTGTTTTGTATGACTGA-CAGGCTAC-CGGTC-TTTCAGGATTTGACTTT
-GGGTGGTGCATGG-CCGTTGGT-------GGTGCGTGGGTTGACCTGTCTAGCGTTGAT
TCAGATAACGAGCGAGATTATCACCAATTACCTACAAGTCTATG----------GT-TTC
ATATA-------------------------------------------------------
---CT--T-GTTCTAATTGGGACTCCC---TGTG-TCTTAACAGG-AGGAAGAGGGTAGC
AATAACAGGTCCGTGATGTCCTTCAGATGCTCTGGGCTGCACGCGCGCTACAATGTTAGG
ATCAAAGAGAT--------------T---------GCGAAGCT-CGAAA-GG--------
--------------CC-AAGCTACTCTCTC--AATACC-TAACGTAGTTGGGATTGACGG
TTGTAATCAC-CGTCATGAA-CCAGGAATCCCTTG-TAAATGCGTGTCAACAACGCGCGT
T-GAATACGTCCCTGCCCTTTGTACACACCGCCCGTCGCTCCTACCGATTGGATGATTCG
GCGAAATTACTGGACC----------------CTTCGG-G----GG--------------
---------------------AAGGTAATTAAGTCAAATTATCTAGAGGAAGGAGAAGTC
GTAACAAGGTAACGGTAGGTGAACCTGCGG---------------------------
>ParSym2CryHavB_FN377802
---------------------------ACCTGGTTGATTCTG-CCAAGGAAGCACACTCA
GGTCATAGATTAAGCCATGCAAGTGTTAGTTCA-----GG---------C-AACGAAACT
GCGAATAGCTCATTAATACGCTCAGAATCTACTTGGCGCCCACT--------GTCT----
AGGTG-ATAAAT----GGATAGCAGCAGTAA------------TTCTGGTGCTAATACAT
GCTA---------------------------G-TGTTTC-GCCGAATACGAATTACGG--
---------CGGAAAAGTTGACCG-CAA--------------------------------
-----------------------------------GGCACGCCATTCGATTGAGCGACCT
ATCA-GC--TTGTACTTAGGGTCTTTACCTAGGTAGGCTATCACGGGTAACGGG------
-CGGTTACCGTCGGACTGCCGGAGAAGGCGCCTGAGAGATAGCGACTATAT-CCACGGGT
AGCAGCAGGCGCGAAACTTACCCACTC----GAGACTTTCGGAG-GTGGTAATGACCAGT
TTCAGA---TTTGCTCC-TTACGGGGTTGTT------------------TGAATAGGATA
TGAGTTTTCCACTCAT-GTGTAA-TCTAGCAGAGGGTCAG-TCTGGTGCCAGCAGCTGCG
GTAACTCCAGCTCTGCGAG-TTTGCTCCCATATTGTTGCAGTTAAAACGCCCGTAGTCTG
AAGTATT-----------------------------TAAACTAGCCCCT--CCG------
------------------------------------------------------------
------------------------------------------------------------
------------------------------------------------------------
------GGGG--------------------CGTT-CACTGC-GAACAAATCAGGACGCTT
AGAGTAGG-G-TA-T----CACG-AATGACTCA-GCGCAGTATGATAT------------
------------------------------------------------------------
------------------------------------------------------------
------------------------------------------------------------
------------------------------------------------------------
---------------------------------------------TTTTACC--------
--------CAT-------GG-TAAGATCAATGAGAG--CCATC-GGGGGTAGATCTATTT
CATGGCGAGCGGTGGAAT--GCGATGACCCATG-AGA-GAGAAACG-AAGGCGAAGG-CA
TCTACCT-AGCGGG-TTTCTGTCGATCAAGGGCGAGAGTAGGAGTATCCAACC-GGATCA
GAGACCCGGGTAGTTCCTACCTTAAACGATGCCGACA-GGGGCTTG----------TCGT
-----------TCTATAACGGCAGGATCCG-AGGAG-AAATCA--TAGTTCTT--GG-GC
T---------CT-GGGGGGACTACGACCGCAAGG-CTG-AAACTTGAAGGAATTGACGGA
AGGGCACAC-CA-GGGGTGG-AGCTTGTGGCTTAATTTGAATCAACACGGGG-AAACTTA
CCAGGACCAGATGTTTTGTATGACTGA-CAGACTAC-CGGTC-TTTCAGGATTTGACTTT
-GGGTGGTGCATGG-CCGTTGGT-------GGTGCGTGGGTTGACCTGTCTAGCGTTGAT
TCAGATAACGAGCGAGATTATCACCAATTACCTACAACGCGCGA----------GT-CT-
----------------------------------------TCGTGGT-------------
---GT--T-GTTCTAATTGGGACTCCC---TGTG-TACAAATAGG-AGGAAGAGGGTAGC
AATAACAGGTCCGTGATGTCCTTCAGATGCTCTGGGCTGCACGCGCGCTACAATGTTAGG
ATCAAAGAGTT--------------T---------GCA-AAGT-CGTCA-GA--------
--------------CT-AAGCGACCCTCGC--AATACC-TAACGTAGTTGGGATTGATGG
TTGTAATCAC-CATCATGAA-CCAGGAATCCCTTG-TAAATGCGTGTCAACAACGCGCGT
T-GAATACGTCCCTGCCCTTTGTACACACCGCCCGTCGCTCCTACCGA-TAGACGATTCG
GTAAAATTACTCGACC----------------TTACGG-G----GA--------------
---------------------AAGGTGATTAAACCAAATCATTAAGAGGAAGGAGAAGTC
GTAACAAGGTAACGGTAGGTGAACCTGCAG---------------------------
>ParSym4CryCylA_JX975352
---------------------------------------------AAGGAAGCACACTTC
GGTCATAGATTAAGCCATGCAAGTGTCAGTTCA-----GGT----TCAGT-CTCGAAACT
GCGAACAGCTCATTAACACACTTAGTATCTATTTGACGGCGCTC--------C-CA----
AGAGC-TCACAT----GGATAGCAGGAGAAA-------------ACTCGTGCTAATACAT
GCAA---------------------------T-TGTTTC-GCTGGATACGAATTACAG--
---------CGTAAAAGTTGACTT-CGC--------------------------------
-------------------------------AAGAAGCACGTCATTCGACTGAGTGACCT
ATCA-GC--CAGTACTTAGGGTCTTTACCTAGGTAAGCTATCACGGGTAACGGG------
-CGGTTACCGTCGTACTGCCGGAGAAGGCGCCTGAGAGATAGCGACTATTC-CTATGGGG
AGCAGCAGGCGCGGAACTTTCCCAATC----TTCAACGAAGGAG-GGGGTGATGACCAGT
TCTAGT---TTTGGC---CTA--GGCCATAT------------------TGGATAGGGGC
GCAGTTTACCACTGTA-CCGTAA-CCGAGCAGAGGGCCAG-TCTGGTGCCAGCAGCTGCG
GTAATTCCAGCTCTGCGAG-TTTGCTCCCATATTGTTGCAGTTAAAACGCCCGTAGTCTG
AATTTGGCT-C-----------------------C-AGCCAGTAT---------------
------------------------------------------------------------
------------------------------------------------------------
------------------------------------------------------------
--GTGCACAA--------------------CGTT-CACTGT-GAACAAATCAGGACGCTT
AGGGTAT--G-TT-T----AAGG-AATGACCTA-GCGCAGTATGATTA------------
------------------------------------------------------------
------------------------------------------------------------
------------------------------------------------------------
------------------------------------------------------------
---------------------------------------------CTTTGCCA-CTT---
------------------GG-CAAGCTCAATGAGAG--CCATC-GGGGGTAGATCTATTC
CGTGGCGAGCGGTGGAAT--GCTTTGACCCACGTGGA-GAGAGTCG-AAAGCGAAGG-CA
TCTACCT-AGAGGG-TTTCTGTCGATCAAGGGCGAGAGTAGGAGTATCCAACC-GGATTA
GAGACCCGGGTAGTTCCTACTGTAAACGATGCCGACA-GGGGATTG----------TCTC
-----------TTTATAGAGGCAGCACCTT-AGGAG-AAATCA--TAGTTCAT--GG-GC
T---------CT-GGGGGAACTACGACCGCAAGG-CTG-AAACTTGAAGGAATTGACGGA
AGGGCACAC-CA-GGGGTGG-AGCCTGTGGCTTAATTTGAATCAACACGGGG-AAACTTA
CCAGGACCAGATGTTG-GTATGACTGA-CTTTCTAA-AGGGA-ATTCAGGATTTGGCTTG
-TGGTGGTGCATGG-CCGTTGGT-------GGTGCGTGGGTTGACCTGTCTAGCGTTGAT
TCAGATAACGAGCGAGATTATCGCCAATTACTTAGTTTGCAGTT----------------
-----------------------------------G----CTTAACTGCGAAC-------
----------TTCTAATTGGGACTCCC---TGTG-TCT-AACAGG-CGGAAGAGGGTAGC
AATAACAGGTCCGTGATGTCCTTTAGATGCTCTGGGCTGCACGCGTGCTACAATGTGAGC
ATCAAACAGAT------------------------TCA-AAGT-CGAAA-GA--------
--------------CT-GTGGTACTCTGTC--AAACGC-TCACGTGGTTGGGATTGACGG
TTGTAATCAC-TGTCATGAA-CCAGGAATCCCTTG-TAAATGTGTGTCAACAGCGCACGT
T-GAATACGTCCCTGCCCTTTGTACACACCGCCCGTCGCTCCTACCGATTGGATGACTCG
GTGAAATCGCCGGACATTTG--------CG------------------------------
---------------------AAGGCAATTAAACCACGTTATCTAGAGGAAGGAGAAGTC
GTAACAAGGAAGGGCGA----ATTCCACAGTG-------------------------
>SteSp5CryCav_AB458857
---------------------------------------------AAGGAAGCACACTTC
GGTCATAGATTAAGCCATGCAAGTGTTAGTTCA-----GG---------G-AACGAAACT
GCGAATAGCTCATTAATACGCTCAGAATCTAATTGGCAGCAAC---------CGGC----
AGGTT-TTAGAT---GGGATAGCAGCAGTAA------------TTCTGGTGCTAATACAT
GCAA---------------------------T-TGTTTC-ATCGGAAGTGAATTACGA--
---------TGGAAAAGTTGACCG-CAA--------------------------------
-----------------------------------GGCAAGCCATTCGATTGAGCGACCT
ATCA-GC--TTGTACTTAGGGTCTTTACCTAGGTAGGCTATCACGGGTAACGGG------
-CGGTTACCGTCGGACTGCCGGAGAAGGCGCCTGAGAGATAGCGACTATAT-CTACGGGT
AGCAGCAGGCGCGAAACTTACCCACTC----GAGACATTCGGAG-GTGGTAATGACCAGT
TTCAAG---TCAGCTCT-TCA--CAGTTGCT------------------TGAATAGGATT
ACACTTTTCCAGTGTA-GTGAAA-CCTAGCAGAGGGCCAG-TCTGGTGCCAGCAGCTGCG
GTAATTCCAGCTCTGCGAG-TTTGCTCCCATATTGTTGCAGTTAAAACGCCCGTAGTCGG
AATTATA--------------------------TT-TATCTATGCGGCC-ACAA------
------------------------------------------------------------
------------------------------------------------------------
------------------------------------------------------------
------ACCG--------------------CGTT-CACTGT-GAACAAATCAGGACGCTT
AGTGTAGG-GAATAG----TTTG-AATGACTCA-GCGCAGTATGATAT------------
------------------------------------------------------------
------------------------------------------------------------
------------------------------------------------------------
------------------------------------------------------------
---------------------------------------------CTTTACC--------
--------TTT-------GG-TAAGATCAACGAGAG--CCAAC-GGGGGTAGATCTATTT
CATGGCGAGCGGTGGAAT--GCTATAACCCATG-AGA-GAGAAACG-AAGGCGAAGG-CA
TCTACCT-AGCGGG-TTTCTGTCGATCAAGGGCGAGAGTAGGAGTATCCAACC-GGATTA
GAGACCCGGGTAGTTCCTACCTTAAACCATGCCGACA-GGGGCTTA----------TCCT
-----------CTTATGAGGGTAGGACCTT-AGGAG-AAATCA--TAGTTCTT--GG-GC
T---------CT-GGGGGAACTACGACCGCAAGG-CTG-AAACTTGAAGGAATTGACGGA
AGGGCACAC-CA-GGGGTGG-AGCTTGTGGCTTAATTTGAATCAACACGGGG-AAACTTA
CCAGGACCAGATGTTTTAGATGACTGA-CAGGCTGC-AGGTC-TTTCAGGATTTGACTTT
-TGGTGGTGCATGG-CCGTTGGT-------GGTGCGTGGGTTGACCTGTCTAGCGTTGAT
TCAGATAACGAGCGAGATTATCACCAATTAATTACCATGTAAT------------T-CT-
-------------------------------------GAGAAAGATT-------------
---CTT-G-GTTCTAATTGGGACTCCC---TGCG-TCTAAGCAGG-AGGAAGAGGGTAGC
AATAACAGGTCCGTGATGTCCTTTAGATGCCCTGGGCTGCACGCGCGCTACAATGTGAGG
ATCAATGAG-T--------------T---------ACA-AGCCACGAAA-GG--------
--------------GC-AAGTCACTCTCAT--AATCCC-TCACGTACCTGGGATTGACGG
TTGTAATCAC-CGTCATGAA-CCAGGAATCCCTTG-TAAGCGTGTGTCAACAACGCACGT
T-GAATACGTCCCTGCCCTTTGTACACACCGCCCGTCGCTCCTACCGA-TGGATGATTCG
GTGAAATCACTGGAGA----------------ATCCG--C---TTG--------------
---------------------AAGGTGATTAAACCATATTATCTAGAGGAAGGAGAAGTC
GTAACAAGGTAACG-------------------------------------------
>ParSym6CryDudA_AF052696
---------------------------------------------AAGGAAGCACACTTT
GGTCATAGATTAAGCCATGCAAGTGTTAGTTCA-----GG---------C-AACGAAACT
GCGAATAGCTCATTAATACGCTCAGAATCTAATTGACGGCAACC--------CTCC----
GGGTT-TTAATT----GGATAGCAGCAGTAA------------TTCTGGTGCTAATACAT
GCTA---------------------------G-TGTTTC-ATCGAATACGAATTACGA--
---------TGGAAAAGTTGACCG-TAA--------------------------------
-----------------------------------GGCACGTCATTCGATTGAGCGACCT
ATCA-GC--TTGTACTTAGGGTCTTTACCTAGGTAGGCTATCACGGGTAACGGG------
-CGGTTACCGTCGGACTGCCGGAGAAGGCGCCTGAGAGATAGCGACTATAT-CCACGGGT
AGCAGCAGGCGCGAAACTTACCCACTC----GAGACATTCGGAG-GTGGTAATGACCAGT
TTTAAA---TTAGCTCT-TTATAGGGCTGTT------------------TGAATAGGACT
CTAGTTTTCCACTAGT-GTGAAA-CCTAGCAGAGGGCCAG-TCTGGTGCCAGCAGCTGCG
GTAATTCCAGCTCTGCGAG-TTTGCTCCCATATTGTTGCAGTTAAAACGCCCGTAGTCTG
AATTACA--------------------------TC-TGATTATGCTCCT-TTCA------
------------------------------------------------------------
------------------------------------------------------------
------------------------------------------------------------
------GGGG--------------------CGTT-CACTGT-GAACAAATCAGGACGCTT
AAAGTAGG-G-TC-A----CATG-TATGACTTA-GCGCAGTATGATAT------------
------------------------------------------------------------
------------------------------------------------------------
------------------------------------------------------------
------------------------------------------------------------
---------------------------------------------TTTTACC--------
--------TTT-------GG-TAAGATCAAAGAGAA--CCACC-GGGGATAGATCTATTT
CATGGCGAGCGGTGAAAT--GCTTTGACCCATG-AGA-GAGAAACG-AAGGCGAAGG-CA
TCTATCT-AGCGGG-TTTCTATCGATCAAGGGCGAGAGTAGGAGTATCCAACC-GGATCA
GAGACCCGGGTAGTTCCTACCTTAAACTATGCCGACA-GGAGCTTG----------TTAT
C----------TAAATAATAGCAGGATCTT-AGGAG-AAATCA--TAGTTCTT--GG-GC
T---------CT-GGGGGAACTACGACCGCAAGG-CTG-AAACTTGAAGGAATTGACGGA
AGGGCACAC-CA-GGGGTGG-AGCTTGTGGCTTAATTTGAATCAACACGGGG-AAACTTA
CCAGGACCAGATGTTTTGTATGACTGA-CAGGCTAT-AGGTC-TTTCAGGATTTGACTTT
-GGGTGGTGCATGG-CCGTTGGT-------GGTGCGTGGGTTGACCTGTCTAGCGTTGAT
TCAGATAACGAGCGAGATTATCACCAATTGTCTACGAATTTCTG----------AT----
-------------------------------------CCACAGAACA-------------
---TT--T-GTTCTAATTGGGACTCCC---TGTG-TTTAAATAGG-AGGAAGAGGGTAGC
AATAACAGGTCCGTGATGTCCTTCAGATGCTCTGGGCTGCACGCGCGCTACAATGTTAGG
ATCAAAGAGTT--------------T---------ACA-ACGTCCGAAA-GAT-------
-------------TTT-GAGATACTCTCTT--AATACC-TAACGTAGTTGGGATTGACGA
TTGTAATCAT-CGTCATGAA-CCAGGAATCCCTTG-TAAATGTGTGTCAACAACGCACGT
T-GAATACGTCCCTGCCCTTTGTACACACCGCCCGTCGCTCCTACCGA-TGAATGATTCG
GTGAAATTACTGGACCCTC-------------TAAAAG-G----GG--------------
---------------------AAGGTAATTAAATCAAATTATTTAGAGGAAGGAGAAGTC
GTAACAAGGTAACG-------------------------------------------
>ParSym6CryBreB_AF052697
---------------------------------------------AAGGAAGCACACTTC
GGTCATAGATTAAGCCATGCAAGTGTCAGTTCA-----GGT----TTAGT-CTCGAAACT
GCGAACAGCTCATTAACACACTTAGTATCTATTTGACGGCGCTC----------TA----
AAAGC-TAATAT----GGATAGCAGGAGAAA-------------ACTCGTGCTAATACAT
GCAA---------------------------T-TGTTTC-GCTGGATACGAATTACAG--
---------CGGAAAAGTTGACTT-CGC--------------------------------
-------------------------------AAGAAGCACGTCATTCGACTGAGTGACCT
ATCA-GC--CAGTACTTAGGGTCTTTACCTAGGTAAGCTATCACGGGTAACGGG------
-CGGTTACCGTCGTACTGCCGGAGAAGGCGCCTGAGAGATAGCGACTATTC-CTATGGGG
AGCAGCAGGCGCGAAACTTTCCCAATC----TTCATCGAAGGAG-GGGGTAATGACCAGT
TCTAGT---TTTGGC---TTA--GGCCATAT------------------TGGATAGAGAT
ACAGTTTACCACTGTT-TCGCAA-CCTAGCAGAGGGCCAG-TCTGGTGCCAGCAGCTGCG
GTAATTCCAGCTCTGCGAG-TTTGCTCCCATATTGTTGCAGTTAAAACGCCCGTAGTCTG
AATTTGGCA-T-----------------------C-CGCCAGTAT---------------
------------------------------------------------------------
------------------------------------------------------------
------------------------------------------------------------
--GTGTATAA--------------------CGTT-CACTGT-GAACAAATCAGGACGCTT
AGGGTAT--G-TT-T----AAGG-AATGACCTA-GCGCAGTATGATTA------------
------------------------------------------------------------
------------------------------------------------------------
------------------------------------------------------------
------------------------------------------------------------
---------------------------------------------CTTTGCCT-CTTT--
------------------GG-CAAGCTCAATGAGAG--CCATC-GGGGGTAGATCTATTC
CGTGGCGAGCGGTGGAAT--GCTCTGACCCATGTGGA-GAGAGTCG-AAAGCGAAGG-CA
TCTACCT-AGAGGG-TATCTGTCGATCAAGGGCGAGAGTAGGAGTATCCAACC-GGATTA
GAGACCCGGGTAGTTCCTACTGTAAACGATGCCGACA-GGGGATTG----------TCTT
-----------TCATTAAAGGCAGGACCTT-AGGAG-AAATCA--TAGTTCAT--GG-GC
T---------CT-GGGGGAACTACGACCGCAAGG-CTG-AAACTTGAAGGAATTGACGGA
AGGGCACAC-CA-GGGGTGG-AGCCTGTGGCTTAATTTGAATCAACACGGGG-AAACTTA
CCAGGACCAGATGTTG-GTATGACTGA-CTTTCTAA-AGGGA-ATTCAGGATTTGGCTTG
-TGGTGGTGCATGG-CCGTTGGT-------GGTGCGTGGGTTGACCTGTCTAGCGTTGAT
TCAGATAACGAGCGAGATTATCGCCAATTACTTAGTCTGCGGTT----------------
-----------------------------------T----CTGAACCAATGAC-------
----------TTCTAATTGGGACTCCC---TGTG-TCT-AACAGG-CGGAAGAGGGTAGC
AATAACAGGTCCGTGATGTCCTTTAGATGCTCTGGGCTGCACGCGTGCTACAATGTGAGC
ATCAAACAGAT------------------------TCG-ATGT-CGAAA-GA--------
--------------CG-GGGGTACTCTGTC--AAACGC-TCACGTGGTTGGGATTGACGA
TTGTAATCAT-TGTCATGAA-CCAGGAATCCCTTG-TAAATGTGTGTCAACAGCGCACGT
T-GAATACGTCCCTGCCCTTTGTACACACCGCCCGTCGCTCCTACCGATTGGATGACTCG
GTGAAATCGCCAGACGGCTG--------CGC--------------AAGT-----------
----------------GGCTTAAGGCAATTAAACCACGTTATCTAGAGGAAGGAGAAGTC
GTAACAAGGTAACG-------------------------------------------
>ParSym6CryBreC_AF052698
---------------------------------------------AAGGAAGCACACTTA
GGTCATAGATTAAGCCATGCAAGTGTTAGTTCA-----GGG----A-----AACGAAACT
GCGAACAGCTCAGTAATACGCTGAGAATCTAATTGGCAGCGACC---------ATC----
AGGTT-TTAGTT----GGATAGCAGCAGTAA------------TTCTGGTGCTAATACAT
GCAA---------------------------T-TGTTCC-ATCGGAAGTGAAGTACGA--
---------AGGAAAAGTTGACCG------------------------------------
--------------------------------AGAGGCAAGCCATTCGATTGAGCGACCT
ATCA-GC--TTGTACTTAGGGTCTTTACCTAGGTAGGCTATCACGGGTAACGGG------
-CGGTTACCGTCGGACTGCCGGAGAAGGCGCCTGAGAGATAGCGACTATAT-CTACGGGT
AGCAGCAGGCGCGAAACTTACCCACTC----GAGACGTTCGGAG-GTGGTAATGACGAGT
TTCAAG---TCAGCTCC-ATACGGGGTTGCT------------------TGAATAGGATT
ACACATTTCCAGTGTA-GTGAAA-CCTAGCAGAGGCTCAG-TCTGGTGCCAGCAGCTGCG
GTAATTCCAGCTCTGCGAG-TTTGCTCCCATGTTGTTGCAGTTAAAACGCCCGTAGTCTG
AATTTGG------------------------CATC-CGCCAGTATGTGT-----------
------------------------------------------------------------
------------------------------------------------------------
------------------------------------------------------------
------ATAA--------------------CGTT-CACTGT-GAACAAATCAGGACGCTT
AGGGTATG---TT-T----AAGG-AATGACCTA-GCGCAGTATGATTA------------
------------------------------------------------------------
------------------------------------------------------------
------------------------------------------------------------
------------------------------------------------------------
---------------------------------------------CTTTGCCT-------
-------CTTT-------GG-CAAGCTCAATGAGAG--CCATC-GGGGGTAGATCTATTC
CGTGGCGAGCGGTGGAAT--GCTCTGACCCATGTGGA-GAGAGTCG-AAAGCGAAGG-CA
TCTACCT-AGAGGG-TATCTGTCGATCAAGGGCGAGAGTAGGAGTATCCAACC-GGATTA
GAGACCCGGGTAGTTCCTACTGTAAACGATGCCGACA-GGGGATTG----------TCTT
-----------TCATTAAAGGCAGGACCTT-AGGAG-AAATCA--TAGTTCTT--GG-GC
T---------CT-GGGGGAACTACGACCGCAAGG-CTG-AAACTTGAAGGAATTGACGGA
AGGGCACAC-CA-GGGGTGG-AGCTTGTGGCTTAATTTGAATCAACACGGGG-AAACTTA
CCAGGACCAGATGTTT-TAATGACTGA-CAGGCTTC-CGGTC-TTTCAGGATAGGATTTT
-TGGTGGTGCATGG-CCGTTGGT-------GGTGCGTGGGTTGACCTGTCTAGCGTTGAT
TCAGGTAACGAGCGAGATTATCGCCAATTATATACAAGGTGTCTCA--------------
----------------------------------------CCAGACA-------------
---TTATT-GTTCTAATTGGGACTCCC---TGCG---CAAGCAGG-CGGAAGAGGGTAGC
AATAACAGGTCCGTGATGTCCTTTAGATGCTCTGGGCTGCACGCGCGCTACAATGTGAGG
ATCAACGGG-A--------------T---------GCG-AGGC-CGTCA-GG--------
--------------CT-GAGCCACTCTGTC--AATACC-TCACGTAGTTGGGATTGATGT
TTGTAATCAG-CATCATGAA-CCAGGAATCCCTTG-TAAATGCGTGTCAACAGCGCGCGT
T-GAATACGTCCCTGCCCTTTGTACACACCGCCCGTCGCTCCTACCGATTGGATGATTTG
GTGAAATCACTGGATT---------------GCTATGC-A----AA--------------
---------------------AAGGTGATTAAATCATGTTATCTAGAGGAAGGAGAAGTC
GTAACAAGGTAACG-------------------------------------------
>ParSym6CryBreE_AF052699
------------------------------------------------------------
------------------------------------------------------------
-------------------------TATCTATTTGACGGCGCTC----------TA----
AAAGC-TAATAT----GGATAGCAGGAGAAA-------------ACTCGTGCTAATACAT
GCAA---------------------------T-TGTTTC-GCTGGATACGAATTACAG--
---------CGGAAAAGTTGACTT-CGC--------------------------------
-------------------------------AAGAAGCACGTCATTCGACTGAGTGACCT
ATCA-GC--CAGTACTTAGGGTCTTTACCTAGGTAAGCTATCACGGGTAACGGG------
-CGGTTACCGTCGTACTGCCGGAGAAGGCGCCTGAGAGATAGCGACTATTC-CTATGGGG
AGCAGCAGGCGCGAAACTTTCCCAATC----TTCATCGAAGGAG-GGGGTAATGACCAGT
TCTAGT---TTTGGC---TTA--GGCCATAT------------------TGGATAGAGAT
ACAGTTTACCACTGTT-TCGTAA-CCTACCAGAGGGCCAG-TCTGGTGCCAGCAGCTGCG
GTAATTCCAGCTCTGCGAG-TTTGCTCCCATATTGTTGCAGTTAAAACGCCCGTAGTCTG
AATTTGGCA-T-----------------------C-CGCCAGTAT---------------
------------------------------------------------------------
------------------------------------------------------------
------------------------------------------------------------
--GTGTATAA--------------------CGTT-CACTGT-GAACAAATCAGGACGCTT
AGGGTAT--G-TT-T----TAGG-AATGACCTA-GCGCAGTATGATTA------------
------------------------------------------------------------
------------------------------------------------------------
------------------------------------------------------------
------------------------------------------------------------
---------------------------------------------CTTTGCCT-CTTT--
------------------GG-CAAGCTCAATGAGAG--CCATC-GGGGGTAGATCTATTC
CGTGGCGAGCGGTGGAAT--GCTCTGACCCATGTGGA-GAGAGTCG-AAAGCGAAGG-CA
TCTACCT-AGAGGG-TATCTGTCGATCAAGGGCGAGAGTAGGAGTATCCAACC-GGATTA
GAGACCCGGGTAGTTCCTACTGTAAACGATGCCGACA-GGGGATTG----------TCTT
-----------TCATTAAAGGCAGGACCTT-AGGAG-AAATCA--TAGTTCAT--GG-GC
T---------CT-GGGGGAACTACGACCGCAAGG-CTG-AAACTTGAAGGAATTGACGGA
AGGGCACAC-CA-GGGGTGG-AGCCTGTGGCTTAATTTGAATCAACACGGGG-AAACTTA
CCAGGACCAGATGTTG-GTATGACTGA-CTTTCTAA-AGGGA-ATTCAGGATTTGGCTTG
-TGGTGGTGCATGG-CCGTTGGT-------GGTGCGTGGGTTGACCTGTCTAGCGTTGAT
TCAGATAACGAGCGAGATTATCACCAATTAACTA----CAAATT----------------
-----------------------------------T----CTGAATTCTTTACA------
GAAATTCT-GTACTAATTGGGACTCCC---TGTG-TTTAAATAGG-AGGAAGAGGGTAGC
AATAACAGGTCCGTGATGTCCTTCAGATGCTCTGGGCTGCACGCGCGCTACAATGTTAGG
ATCAAAGAGTC--------------T---------ACG-AATC-TGAAA-GA--------
--------------CG-GGGGTACTCTGTC--AAACGC-TCACGTGGTTGGGATTGACGA
TTGTAATCAT-TGTCATGAA-CCAGGAATCCCTTG-TAAATGTGTGTCAACAGCGCACGT
T-GAATACGTCCCTGCCCTTTGTACACACCGCCCGTCGCTCCTACCGATTGGATGACTCG
GTGAAATCGCCGGATAGCT-----------------------------C-----------
----------------GTCTTAAGGCAATTAAACCACGTTATCTAGAGGAAGGAGAAGTC
GTAACAAGGTAACG-------------------------------------------
>ParSym6CryBreD_AF052700
---------------------------------------------AAGGAAGCACACTTC
GGTCATGGATTAAGCCATGCAAGTGTTAGTTCA-----GGC----------AACGAAACT
GCGAATAGCTCATTAATACGCTCAGAATCTATTTGGTGGCGATC--------A-TC----
GGATC-TTAAAT----GGATAGCAGGAGTAA------------TTCTCGTGCTAATACAT
GCGA---------------------------T-TGTTTC-ACCGGACATGATTTACGG--
---------TGGAAAAGTTGAC-----C--------------------------------
-------------------------------ATTAGGCACACCATTCGATTGAGCGACCT
ATCA-GC--TTGTACTTAGGATCTTTACCTAGGTAGGCTATCACCGGTAACGGG------
-CGGTTACCGTCCGACTGCCGGAGAAAGCGCCTGAGAGATAACGACTATAT-CCACCGGT
AGCAGCAGGCGCGAAACTTACCCACTC----GAGACATTCGGAG-GTGGTAATGACCAGT
TCCATG---TCAACCCT-TTA--GGGTTGTT------------------TGGATAGGACC
ACACGTTTCCAGTGTG-GTGCAA-TCTAGCAGAGGGCCAG-TCTGGTGCCAGCAGCTGCG
GTAATTCCAGCTCTGCGAG-TTTGCTCCCATATTGTTGCAGTTAAAACGCCCGTAGTCTG
AATTTGGCA-T-----------------------C-CGCCAGTAT---------------
------------------------------------------------------------
------------------------------------------------------------
------------------------------------------------------------
--GTGTATAA--------------------CGTT-CACTGT-GAACAAATCAGGACGCTT
AGGGTAT--G-TT-T----AAGG-AATGACCTA-GCGCAGTATGATTA------------
------------------------------------------------------------
------------------------------------------------------------
------------------------------------------------------------
------------------------------------------------------------
---------------------------------------------CTTTGCCT-CTTT--
------------------GG-CAAGCTCAATGAGAG--CCATC-GGGGGTAGATCTATTC
CGTGGCGAGCGGTGGAAT--GCTCTGACCCATGTGGA-GAGAGTCG-AAAGCGAAGG-CA
TCTACCT-AGAGGG-TATCTGTCGATCAAGGGCGAGAGTAGGAGTATCCAACC-GGATTA
GAGACCCGGGTATTTCCTACTGTAAACGATGCCGACA-GGGGATTG----------TCTT
-----------TCATTAAAGGCAGGACCTT-AGGAG-AAATCA--TAGTTCAT--GG-GC
T---------GT-GGGGGAAATACGACCGCAAGG-CTG-AAACTTGAAGGAATTGACGGA
AGGGCACAC-CA-GGGGTGG-AGCCTGTGGCTTAATTTGAATCAACACGGGG-AAACTTA
CCAGGACCAGATGTTG-GTATGACTGG-CTTTCTAA-AGGGA-ATTCAGGATTTGGCTTG
-TGGTGGTGCATGG-CCGTTGGT-------GGTGCGTGGGTTGACCTGTCTAGCGTTGAT
TCACATAACGAGCGAGATTATCGCCAATTACTTAGTCTGCGGTT----------------
-----------------------------------T----CTGAACCAATGAC-------
----------TTCTAATTGGGACTCCC---TGTG-TCT-AACAGG-CGGAAGAGGGTAGC
AATAACAGGTCCGTGATGTCCTTTAGTTGCTCTGGGCTGCACGCGTGCTACAATGTGAGC
ATCAAACAGAT------------------------TCG-ATGT-CGAAA-GA--------
--------------CA-GGGGTACTCTGTC--AAACGC-TCACGTGGTTGGGATTGACGA
TTGTAATCAT-TGTCATGAA-CCAGGAATCCCTTG-TAAATGTGTGTCAACAGCGCACGT
T-GAATACGTCCCTGCCCTTTGTACACACCGCCCGTCGCTCCTACCGATTGGATGACTCG
GTGAAATCGCCGGATAGCT----------------------------CC-----------
----------------GTCTTAAGGCAATTAAACCACGTTATCTAGAGGAAGGAGAAGTC
GTAACAAGGTAACG-------------------------------------------
>CthMac4ProSim_JX975349
--------------------------------------------------------CTTC
GGTCATAGATTAAGCCATGCAAGTGACAGTTCC-----GGC----TCGGT-C-CAAAACT
GCGAACAGCTCATTAACACACTCAGTACCTCATTGATGGCGACC--------CTTA----
GGGTC-TTATAT----GGATAGCAGGAGAAA-------------ACTCGTGCTAATACAT
GCGA---------------------------T-TGTTCC-GTCGGAATTGAATTACGT--
---------CGGAAAAGTTAACTT------------------------------------
-------------------------------TACTAGTACATCATTCGGTTGAGTGACCT
ATCA-GC--CTGTACTTAGGGCCTTTACCTAGGTAAGCAATCACGGGTAACGGG------
-CGGTTACCGTCGTACTGCCGGAGAAGGCGCCTGAGAGATAGCGACTATAC-CTATGGGT
AGCAGCAGGCGCGAAACTTTCCCAATC----TTCAACGAAGGAG-GGGGTAATGACCAGT
TTTATA---CGCCTCTT-TA---TGGGGATG------------------TAAATAGGATT
GCAGCTTCCAACTGCA-GCGTAA-CCTAGCAGAGGGCCAG-TCTGGTGCCAGCAGCTGCG
GTAATTCCAGCTCTGCGGG-TTTGCTCCCATATTGTTGCAGTTAAAACGCCCGTAGTCTG
AAATAGACG-T-----------------------A-TGTCTGCAATAT------------
------------------------------------------------------------
------------------------------------------------------------
------------------------------------------------------------
--------------------------------TT-CACTGT-GAATAAATCAGGACGCTT
AGGGTACG-G-CTAC----CGGG-AATGACCTA-GCGCAGTATGAGGA------------
------------------------------------------------------------
------------------------------------------------------------
------------------------------------------------------------
------------------------------------------------------------
---------------------------------------------CTTTGCCC-ATTG--
------------------GG-TAAGCTCAATGAGAG--CCATC-GGGGGTAGATCTATTC
CATGGCGAGCGGCGGAAT--GCTTTGACCCATGTGGA-GAGGAACG-AACGCGAAGG-CA
TCTACCT-AGAGGG-TTTCTGTCGATCAAGGGCGAGAGTGGAAGTATCCAACC-GGATCA
GAGACCCGGGTAGTTTCCACTGTAAACGATGCCGACA-GGGGATTG----------TTCT
-----------TCCATAAGAGCAGGACTTC-CGGAG-AAATCA--TAGTTCAT--GG-GC
T---------CT-GGGGGAACTACGACCGCAAGG-CTG-AAACTTGAAGGAATTGACGGA
AGGGCACAC-CA-GGGGTGG-AGCCTGTGGCTTAATTTGAATCAACACGGGG-AAACTTA
CCAGGACCAGATGTTG-TTATGACTGA-CTTTNTAA-AGGGA-ATTCAGGATTTGACTTG
-TGGTGGTGCATGG-CCGTTGGT-------GGTGCGTGGGTTGACCTGTCTAGCGTTGAT
TCAGATAACGAGCGAGATTATCGCCAATTACTAATGTTCCCCTT----------------
----------------------------------------TAAAGTGGATA---C-----
---------ATTCTAATTGGGACTCCC---TGCG-TCT-AGCAGG-CGGAAGAGGGTAGC
AATAACAGGTCCGTGATGTCCTTTAGATGCTCTGGGCTGCACGCGTGCTACAATGTGAGT
TACAAACAGAT------------------------TCA-ACCC-CGAGA-GG--------
--------------GA-GTGGTACTCTGTC--AACAGC-TCACGTGGTTGGGATTGACGG
TTGGAATCAC-CGTCATGAA-CCAGGAATCCCTTG-TAAACGTGTGTCAACAGCGCACGT
T-GAATACGTCCCTGCCCTCTGTACACACCGCCCGTCGCTCCTACCGATTGGATGACTCG
GTGAAGTCGCTGGACCTTAG-------------------G----GG--------------
---------------------AAGGCAATTAAACCACGTTATCTAGAGGAAGGAGAAGTC
GTAACAAGGAAGGGCGA----ATTCCACAGT--------------------------
>CthMic4ProSim_JX975350
------------------------------------ACTGTG--GAATTCGCCCTTCTTC
GGTCATAGATTAAGCCATGCAAGTGTTAGTTCA-----GGT----TCAGT-C-TGAAACT
GCGAACAGCTCATTAACACACTCAGTATCTATTTGATGGCGGAT--------AT-A----
AGTCT-TTACAT----GGATAGCAGGAGAAA-------------ACTCGTGCTAATACAT
GCGA---------------------------T-TGTTTC-GCCGGAAATGAAATACGG--
---------TGGAGAAGTTGACTT------------------------------------
-------------------------------TAAGAGTACATCATTCGATTGAGTGACCT
ATCA-GC--CAGTACTTAGGGTCTTTACCTAGGTAAGCAATCACGGGTAACGGG------
-CGGTTGCCGTCGTACTGCCGGAGAAGGCGCCTGAGAGATAGCGACTATAC-CTATGGGT
AGCAGCAGGCGCGAAACTTCCCCAATC----TTCAAAGAAGGAG-GGGGTAATGACCAGT
TTCATT---TTACCTTC------GGGTAGTT------------------TGAATAGGGGT
TCAGTTTATAACTGGG-CCGCAA-CCTAGCAGAGGGCCAG-TCTGGTGCCAGCAGCTGCG
GTAATTCCAGCTCTGCGAG-TTTGCTCCCATATTGTTGCAGTTAAAACGCCCGTAGTCGG
AGTTTGGCG-T-----------------------A-TGCCAATATGAAA-----------
------------------------------------------------------------
------------------------------------------------------------
------------------------------------------------------------
-AACGAAAAA--------------------CGTT-CACTGT-GAACAAATCAGGACGCTC
AGGGTATG-G-TT-G----CATG-TATGACCTA-GCGCAGTATGATAT------------
------------------------------------------------------------
------------------------------------------------------------
------------------------------------------------------------
------------------------------------------------------------
---------------------------------------------TTTTGCCT-TTTT--
------------------GG-CAAGATCAAGGAGAG--CCATC-GGGGGTAGATCTATTC
CACGGCGAGCGGTGGAAT--GCTTTGACCCATGTGGA-GAGAGACG-AAAGCGAAGG-CA
TCTACCT-AGAGGG-TTTCTGTCGATCAAGGGCGAGAGTAGGAGTATCCAACC-GGATCA
GAGACCCGGGTAGTTCCTACTGTAAACAATGCCGACA-GGGGATTG----------TCTC
-----------TTTTTAGAGGCAGGACNTT-AGGAG-AAATCA--TAGTTCAT--GG-GC
T---------CT-GGGGGAACTACGACCGCAAGG-CTG-AAACTTGAAGGAATTGACGGA
AGGGCACAC-CA-GGGGTGG-AGCCTGTGGCTTAATTTGAATCAACACGGGG-AAACTTA
CCAGGACCAGATGTTG-GTATGACTGA-CTTTCTAA-AGGGA-ATTCGGGATTTGACTTG
-TGGTGGTGCATGG-CCGTTGGT-------GGTGCGTGGGTTGACCTGTCTAGCGTTGAT
TCAGATAACGAGCGAGATTATCGCCAATTACTAAGACCAAGCTG----------------
----------------------------------------TCTAACTGTCAGTT------
---TGAGT-TTTTTAATTGGGACTCCC---TGCG-TCT-AGCAGG-CGGAAGAGGGTAGC
AATAACAGGTCCGTGATGTCCTTTAGATGCTCTGGGCTGCACGCGTGCTACAATGTGAGT
ATCAAACAGTT------------------------TTG-AAAC-CGAAA-GG--------
--------------CT-GAAAAACTCTGTC--AAACAC-TCACGTAGTTGGGATCGACGG
TTGTAATCAC-CGTCGTGAA-CCAGGAATCCCTTG-TAAATGTGTGTCAACAGCGCACGT
T-GAATACGTCCCCGCCCTTTGTACACACCGCCCGTCGCTCCTACCGATTGGATGACTCG
GTGAAATTACTGGACTCTTA--------CGAG-------G----GG--------------
---------------------AAGGTAATTTAATCACGTTATCTAGAGGAAGGAGAAGTC
GTAACAAGG------------------------------------------------
>ParSym4RetVirB_JX183280
--------------------------------------------CAAGGAAGCACACTCA
GGCCATAGATTAAGCCATGCAAGTGTTAGTTCA-----GG---------C-AACGAAACT
GCGAACAGCTCATTAATACGCTCAGAACCTATTTGGTTTCGGCC--------C---TGCA
GGGTC-CTAAAT----GGATAGCAGTGGTAA------------TTCCAGTGCTAATACAT
GCAG---------------------------T-ATATCC-ACCTTAAATGACTTAAGG--
---------TGAGGACATGACCTT-T-A--------------------------------
-----------------------------------GGCGTACCATTCGGTTGAGCGCCCT
ATCA-GC--TTGTGCGCAGTATCTTTTACTGTGCAGGCTATCACGGGTAACGGG------
-CGGTTATCGTCGGACTGCCGGAGAGGGCGCCTGAGAGACAGCGGCCATCT-CCACGGAA
AGCAGCAGGCGCGAAACTTACCCACTC----GCCAACGGCGGAG-GTGGTAATGGCCAGT
TCCA----------------------TCGTGTCGT---AAGACC---GGCGGATAGGATA
ACGCTTTTTCAGCGTT-GTGAAA-TCTAGGAGAGGGCCAGTTCTGGTGCCAGCAGCTGCG
GTAATTCCAGCTCTCCAAG-TTTGCTCCCA--ATGCTACACTTAAAACGCCCGTAGTCTG
AATTCGAAG-----------------------------------------CT--------
------------------------------------------------------------
------------------------------------------------------------
------------------------------------------------------------
-CGCATAGAG--------------------CGTT-CACCGT-GAACAAATCAGAATGCTT
AGAGTAGT---TCAT---AACTG-AATGACTCC-GCGCGGTATGAGAT------------
------------------------------------------------------------
------------------------------------------------------------
------------------------------------------------------------
------------------------------------------------------------
---------------------------------------------CTTTACCCC------
------------GCAAGGGG-TCAGATCAAAGAGAG--CGATC-GGGGGTTGACCTATTT
CATGGCGAGCGGCGGAAT--GTGTTGACCCATG-AGA-GAGGAACG-AATGCGAAGG-CA
TCAACCT-AGAGCG-TTTCTGTCGATCAAGGGCGAGAGTCGCAGGATCCAACC-GGATTA
GAGACCCGGGTAGTTGCGACCTTAAACTATGCCGACG-GGGCCACG----------TCC-
----------------ACGGGCGGGGTCCT-AAGCG-AAAGCC-TGAGTCTTT--GG-GC
TG---------T-GGGGGAACTACGACCGCAAGG-CTG-AAACTTGAAGGAATTGACGGA
AGGGCACAC-CA-GAAGTGG-ATACTGTGGCTCAATCTGACTCAACGCGGAG-AAACTTA
CCAGGACCAGATATTTTTAATGACTGA-CCAGCTAA-AGACT-GTTCAGGATATGATTTT
-TGGTGGTGCATGG-CCGTTGGT-------GGTGCGTGGATTGATCTGTCATGCGTCGAT
TCAGATAACGAGCGAGACTACCACCGATTACTTAGTCATCCGCT----------------
-------------------------------------CTGCTGAGCG-------------
--CGATGT-CTTCTAATCGGGACTCCC---TGCG-TTTAAGCAGG-CGGAGGAGGGTAGC
AATAACAGGTCCGTGATGTCCTTTAGATGCTCTGGGCTGCACGCGTTCTACAATGCTGGA
ACCATCGGGAT------------------------GCT-AACC-TGAGA-AG--------
--------------GT-ATGCTACTCCCTT--AATCTC-CAGCGTAGTTGGGATTGACGG
TTGTAATCAC-CGTCATGAA-CCAGGAATTTCTTG-TAAACGTGTATCAACATTGCACGT
T-GAATACGTCCCTGCCCTTTGTACACACCGCCCGTCGCTCCTACCGA-TGGATGGATTG
GTGAAATTGTTGGAGCTTCG-------------------G----CG--------------
---------------------AAGGCAATTAAGCCTGTTGATCTAGAGGAAGGAGAAGTC
GTAACAAGGTATCT-------------------------------------------
>TriTry7RetSan_X79559
---------------------------------------------AAGGAAGCACACTTC
GGTCATAGATTAAGCCATGCAAGTGTTAGTTCA-----GG---------T-AACGAAACT
GCGAATAGCTCATTAATACGCTCAGAATCTATTTGACGGCAACC--------TTTC----
AGGTT-TTAAAT----GGATAGCAGCAGCAA------------CTCTGGTGCTAATACAT
GCGA---------------------------T-TGTTTC-TCCAGAAGTGAATTATGG--
---------AGGAAAAGTTGACCT-CTT--------------------------------
-------------------------------ACGAGGCACGTCATTCGACTGAGTGACCT
ATCA-GC--TAGTACTTAGGGTCTTTACCTAGGTAGGCTATCACGGGTAACGGG------
-CGGTTACCGTCGGACTGCCGGAGAAGGCGCCTGAGAGATAGCGACTATAT-CCACGGGT
AGCAGCAGGCGCGAAACTTTCCCACTC----GAGACTTTCGGAG-GAGGTAATGACCAGT
TTCA-----TATAAAGC-TTA--TGCTTTTG------------------TGAATAGGATC
ACACTTTTCCAGTGTG-GTGAAA-CCTAGCAGAGGGCCAG-TCTGGTGCCAGCAGCTGCG
GTAATTCCAGCTCTGCGAG-TTTGCTCCCATATTGTTGCAGTTAAAACGCCCGTAGTCTG
AATTGGTCA-GC--A-------------------A-TGGCCTTACGTAT-TTT-------
------------------------------------------------------------
------------------------------------------------------------
------------------------------------------------------------
---------A--------------------CGTT-CACTGT-GAACAAATCAGGACGCTT
AGAGTATG-G-TTA-----CAAG-AATGACTCA-GCGCAGTATGAAGT------------
------------------------------------------------------------
------------------------------------------------------------
------------------------------------------------------------
------------------------------------------------------------
---------------------------------------------CTTTGTTT-TTTTC-
-------GGAA-------AA-CAAGCTCAACGAGAG--CCATC-GGGGGTAGATCTATCT
CATGACGAGCGGTGGAAT--ACGGTGACTCATG-AGA-GAGAATCG-GAGGCGAAGG-CG
TCTACCT-AGAGGG-TTTCTGTCGATCAAGGGCGAGAGTAGGAGTATCCAACC-GGATTA
GAGACCCTGGTAGTTCCTACCTTAAACGATGCCGACA-GGAGTTTG----------TCAT
-----------TTTATAATGGCAGAATCTT-TGGAG-AAATCA--TAGTTCTT--GG-GC
T---------CT-GGGGGAACTACGACCGCAAGG-CTG-AAACTTGAAGGAATTGACGGA
AGGGCACAC-CA-GGGGTGG-AGCCTGTGGCTTAATTTGAATCAACACGGGG-AAACTTA
CCAGGACCAGATGTTTTTTATGACTGA-CAGGCTTT-GGGTC-TTTCAGGATATGATTTT
-TGGTGGTGCATGG-CCGTTGGT-------GGTGCGTGGGTTGACCTGTCTAGCGTTGAT
TCAGCTAACGAGCGAGATTATCGCCAATTATATACTGCGCCCTG----------GT-TC-
----------------------------------------CAGGGTA-------------
--TTTGCA-GTTCTAATTGGGACTCCC---TGCGATTTTAGCAGG-CGGAAGAGGGTAGC
AATAACAGGTCCGTGATGTCCTTTAGATGCTCTGGGCTGCACGCGTGCTACAATGTTAGG
ATCAATAGGAA------------------------GCT-AATC-TGAAA-GG--------
--------------AT-GAGCCACTCTTAT--AATCCC-TAACGTAGTTGGGATTGACGT
TTGTAATCAG-CGTCATGAA-CCAGGAATCCCTTG-TAAATGTGTGTCAACATCGCACGT
T-GAATACGTCCCTGCCCTTTGTACACACCGCCCGTCGCTCCTACCGATTGGATGACTCG
GTGAAATCACCGGATTTCGT------------TATCGA-A----AG--------------
---------------------AAAGTGATTAAATCACGTTATCTAGA-------------
---------------------------------------------------------
>DinFim8RetFlaA_AY137593
------------------------------------------------------------
------------------------------------------------------------
-------------------------------------AGTGACG--------TTA-----
------CTACTC----GGATAGCCGTAGTAA------------TTCTAGAGCTAATACGT
GCGTAAGCGCCTGACTGCGTGAGCGGAAGGGC-CGTGTTTATTAGATCGAAAACCAGCTT
TGCAT------GGGTGGGCAACCGTCCATGCATG--------CTTTATGGTGAGTCATGA
TAATC--------GTCGTATCGACCTCG----GTCGATTGTTCATTCAAATTTCTAACCT
ATCA-AC--CTGACGTTAAGGTAGTGTCTTAGAGTAGTCGTGACGGGTGACGGG------
-GAATCAGGGTTCGA-TACCGGAGAGGGCGCATGAGAAATGGCGACCATCA-CTAAGGTG
AGCGGCAGGCGCGCAAATTACCCACTGGCAATTAATTTGCTGAG-GTAGTGACAAAAAAT
ACCGAT---ATCGGGCT-T-------TGGTTCGACAAT-----------TGGAATGGGGT
GGGTGCAAATAGCCCG-CCGAGCAACCATTAGAGGGCAAG-TCTGGTGCCAGCAGCCGCG
GTAATTCCAGCTCTAATAG-TGTATACTAACGTTGCTGATGTTAAAAAGCTCGTAGTTGG
ATTTAAGATGGAGCTTTT------------------CGTCCCTGTGTTT-TTTGTAGTCT
TGGA---------CTGCTGGTGGGTGGCCTGCTTTTTCGTCGTGGGTTGATTCATGATCC
CGG-CGGGGGAGGGGTGCCTATTGGCGCTGAGGTTGCCGCAAGG-ATTGCTTCGTCAATT
-------------TTATTTTCGAATTGTCTT-GGTCCA-CTTTGGTGTGG-TTACTGAGG
CGGTCCGGAA--------------------GGTT-TACTTT-GAAGAAAATGGAGTGTTC
AAAGCAGGCG-TCTCGC-AGCTG-AACACATTA-GCATGGAATAATAAAATAGGACATC-
-AGTGGGGTGCTCGCCGGCTTCGT---------TTTTTTCCCC----GTATGTTTT----
---------------------CTTTGTTGGGCAGGTTGTTG------TTCATTTCGGT--
-------------------------------------------------GAGTG-----G
CAGTCT--------------------------------G-TTTGATGG-GACGTGCGGGG
GAGCGTTGATGTC-GGGGTGCTCCTGCTTTTTTGT-ATGCATCCGTTTTGTTGGTTTTCA
-------GGAG--CTGGTGT-AATGATTAATAGGGA--CTGTC-GGGGGCATTAGTATTG
CATTGTCAGAGGTGAAAT--TCTTGGATTTATG-CAA-GACTAACT-AGTGCGAAAG-CA
TTTGCCA-AGGATG-TTTTCATTAATCAAGAACGAAAGTGAGGGGATCGAAGA-CGATCA
GAAACCGTCGTAGTCCTCGCCATAAACTATACCGTCT-AGGGATTGGGGG-TTGACCTTT
AT------ACATAGTCTCCTTTAGCACCTT--AGGG-AAACCA--AAGTTTTC--GG-GT
T---------CA-TGGGGGAGTATGGCCGCAAGA-CTG-AAACTTAAAGAAATTGACGGA
AGGGCACCACCA-GATGTGG-AGCATGCGGCTCAATTCGACTCAACACGGGG-AAACTTA
TCAGGTTCGGACACGG-TGAGGATTGA-CAGATTGA-TAGCTCTTTCTTGATTCCGTGGG
-TGGTGGTGCATGG-TCGTTCTT-------AGTTGGTGGGGTGGCTTGTCTG--CTTAAT
TGCGATAACGAACGAGACCTCGGTCTGCTAACTAACGGCGCCCCATG-------------
--------------------------GCTCGCAAGTGTTGTGGGGTGG------------
--TTACCG-TTCCTTAGAGAGACTACC--------GTTGAGAAAC-GGGGGAAGTGAGGC
AATAACAGGTCCGTTATGCCCTT-AGATAATCTGAACCGCACGCGTACTACTCTGGCCGT
CTCAGAGGGTT--------------TG--T-----CCT-GGCT-TGGAA-GA--------
--------------GT-TGGGTAATCCTTTT-AGTAGC-GGCCGTGCTGGGGATCGGTTT
TTGTAATTCTGAACCGTGAA-CGCGGAATATCTCG-TAAGTGCAGTTCATCAGACTGCGC
T-GATTACGTCCCTGCCCTTTGTACACACCGCCCGTCGCTCCTACCGA-TGAATGATCAG
GTGAAATGCTCGGATGCCGC-------------AGCCG-T----GGCGTGCTCGCGA--G
GGTGCGCTGCGGCCGCGACAAAAGAGCAGTAAATCTTATTATTTAGAGGAAGGAGAAGTC
GTAA-----------------------------------------------------
>DinGra8RetFlaA_AY137594
------------------------------------------------------------
------------------------------------------------------------
-------------------------------------AGTGACG--------TTA-----
------CTACTC----GGATAGCCGTAGTAA------------TTCTAGAGCTAATACGT
GCGTAAGCGCCTGACTGCGTGAGCGGAAGGGC-CGTGTTTATTAGATCGAAAACCAGCTT
TGTAT------GGGTGGGCAACCGTCCATGCATG--------CTTTATGGTGAGTCATGA
TAATC--------GTCGTATCGACCTCG----GTCGATTGTTCATTCAAATTTCTAACCT
ATCA-AC--CTGACGTTAAGGTAGTGTCTTAGAGTAGTCGTGACGGGTGACGGG------
-GAATCAGGGTTCGA-TACCGGAGAGGGCGCATGAGAAATGGCGACCATCA-CTAAGGTG
AGCAGCAGGCGCGCAAATTACCCACTGGCAATTAATTTGCTGAG-GTAGTGACAAAAAAT
ACCAAT---ATCGGGCT-T-------CGGTTCGACAAT-----------TGGAATGGGGC
GGGTGCAAACAGCTCG-CCGAGCAACCATTAGAGGGCAAG-TCTGGTGCCAGCAGCCGCG
GTAATTCCAGCTCTAATAG-TGTATACTAACGTTGCTGATGTTAAAAAGCCCGTAGTTGG
ATTTGAGATGGGGCTATT------------------CGTCTCTGTGTTT-TTTGTTGGGC
CGGA---------TTGCTGGCGGGTGGCTTCCTTTTCGGTTGAGGGTTGATTCATGATCC
CAG-CCGGGGAGGGGTGCCTGTTGGCGCCGGTTCAGCCGCAGAG-ATTGCCTCGTCAATT
T-----------ATTTTTTTCGAATTGGCGT-GGTCCT-CTTAATTGGGGTTTACTGCGT
TGGTCCGGGA--------------------GTTT-TACTTT-GAAGAAAATGGAGTGTTC
AAAGCAAGCG-TTTCGC-AGCTG-AACACATTA-GCATGGAATAATAAAATAGGACATC-
-AGTGAGGTGTTCGCCGGCCTTGG---------TTTTGTTCGTTGTAGTTTCCCGG----
---------------------CTTTGTCGGCTTCGTTTCGT------CCCATTTCGGT--
-------------------------------------------------GGGCGGGG-CG
GGGTTT--------------------------------ACTTTGTTGGTGCTGCAGCGGC
GGCTGGGGATGTC-GGGGCGTCTCTGCTTTTTTTTGATGCATCCGTTTTGTTGGTTTTCA
-------GGAG--CTGGTGT-AATGATTAATAGGGA--CTGTC-GGGGGCATTAGTATTG
CATTGTCAGAGGTGAAAT--TCTTGGATTTATG-CAA-GACTAACT-AGTGCGAAAG-CA
TTTGCCA-AGGATG-TTTTCATTAATCAAGAACGAAAGTGAGGGGATCGAAGA-CGATCA
GAAACCGTCGTAGTCCTCGCCATAAACTATACCGTCT-TCGGATTGGGGGTTTGACTCTT
TT------ACATAGTCTCCTTTAGCACGAA--AGCG-AAAGCGTTAAGTTTTC--GG-GT
T---------CA-TGGGGGAGTATGGCCGCAAGA-CTG-AAACTTAAAGAAATTGACGGA
AGGGCACCACCA-GATGTGG-AGCATGCGGCTCAATTCGACTCAACACGGGG-AAACTTA
TCAGGTTCGGACACGG-TGAGGATTGA-CAGATTGA-TAGCTCTTTCTTGATTCCGTGGG
-TGGTGGTGCATGG-TCGTTCTT-------AGTTGGTGGGGTGGCTTGTCTG--CTTAAT
TGCGATAACGAACGAGACCTCGGTCTGCTAAATAAAGGCGTGCCACG-------------
--------------------------GCATGAAAGTGTTGTGGCATGG------------
--TCACCT-TTTCTTAGAGAGACTACC--------GTTGAGAAAC-GGGGGAAGTGGGGC
AATAACAGGTCCGTTATGCCCTT-AGATAATCTGAACCGCACGCGTACTACTATAGCCGC
CTCAACGAGTT--------------TG--T-----CCT-GGCC-CGGAA-GG--------
--------------GT-TGGGTAATCTTTGG-AGTAGC-GGCTGTGCTGAGGATCGGTTT
TTGTAATTCTGAACCGTGAA-CGCGGAATATCTCG-TAAGTGCAGTTCATCAGACTGCGC
T-GATTACGTCCCTGCCCTTTGTACACACCGCCCGTCGCTCCTACCGA-TGAATGATCAG
GTGAAATGCTCGGATGGAGC-------------AGCTG-T----GGCTTCCCTCTCG--G
GGGGTGCTGCGGCCGCTTTAGAAGAGCAGTAAATCTTATTATTTAGAGGAAGGAGAAGTC
GTAA-----------------------------------------------------
>DinSp8RetFla_AY137592
------------------------------------------------------------
------------------------------------------------------------
-------------------------------------AGTGACG--------TTA-----
------CTACTC----GGATAGCCGTAGTAA------------TTCTAGAGCTAATACGT
GCGTAAAAGCCTGACTGCGTGAGCGGAAGGGC-CGTGTTTATTAGATCGAAAACCAGCTT
TGCTT------GGGTGGGCAACCGTCCTTGCATG--------CTTTCTGGTGAGTCATGA
TAATC--------GTCGTATCGACCTTG---TGTCGATTGTTCATTCAAATTTCTAACCT
ATCA-AC--CTGACGTTAAGGTAGTGTCTTAGGGTAGTCGTGACGGGTGACGGG------
-GAATCAGGGTTCGA-TACCGGAGAGGGCGCATGAGAAATGGCGAC--------------
---------------AATTACCCACTGGCAATTAATTTGCTGAG-GTAGTGACAAAAAAT
ACCGAT---ATCGGGCT-T-------TGGTTCGACAAT-----------TGGAATGGGGT
GGGTGCAAATAGCCCG-CCGAGCAACCATTAGAGGGCAAG-TCTGGTGCCAGCAGCCGCG
GTAATTCCAGCTCTAATAG-TGTATACTAACGTTGCTGATGTTAAAAAGCTCGTAGTTGG
ATTTAAGATGGAGCTTTT------------------CGTCCCTGTG-TT-TTTGTAGTCT
TGGA---------CTGCTGGTGGGAGGCTTACTTTTCCGTCGTGGGTTGATTCATGATCC
CGG-CGGGGGAGGGGTGCTCATTGGCGCTGAGATTGCCGCAGGG-ATTGCTTCGTCAATT
-------------TTATTTTCGAATTGTCTT-GGTCCA-CTTTGGTGTGG-TTACTGAGG
CGGTCCGGAA--------------------GGTT-TACTTT-GAAGAAAATGGAGTGTTC
AAAGCAGGCG-TCTCGC-AGCTG-AACACATTA-GCATGGAATAATAAAATAGGACATC-
-AGTGGGGTACTCGCCGGCTTCGT---------TTTTTTCCCCTG-TATGTTTTTT----
---------------------CTTTGTCGGGCAGGTTGTTA------TTCATTTCGGT--
-------------------------------------------------GGATG-----G
CAGCTT--------------------------------G-TTTGGTGGAGGCGTGCGGGG
G-GCGTTGATGTC-GGGGCGCCCCTGCTTTTTTGT-ATGCATCCGTTTTGTTGGTTTTCA
-------GGAG--CTGGTGT-AATGATTAATAGGGA--CTGTC-GGGGGCATTAGTATTG
CATTGTCAGAGGTGAAAT--TCTTGGATTTATG-CAA-GACTAACT-AGTGCGAAAG-CA
TTTGCCA-AGGATG-TTTTCATTAATCAAGAACGAAAGTGAGGGGATCGAAGA-CGATCA
GAAACCGTCGTAGTCCTCGCCATAAACTATACCGTCT-AGGGATTGGGGG-TTGACCTTT
AT------ACATAGTCTCCTTTAGCACCTT--AGGG-AAACCA--AAGTTTTC--GG-GT
T---------CA-TGGGGGAGTATGGCCGCAAGA-CTG-AAACTTAAAGAAATTGACGGA
AGGGCACCACCA-GATGTGG-AGCATGCGGCTCAATTCGACTCAACACGGGG-AAACTTA
TCAGGTTCGGACACGG-TGAGGATTGA-CAGATTGA-TAGCTCTTTCTTGATTCCGTGGG
-TGGTGGTGCATGG-TCGTTCTT-------AGTTGGTGGGGTGGCTTGTCTG--CTTAAT
TGCGATAACGAACGAGACCTCGGTCTGCTAACTAACGGCGTTCCATG-------------
--------------------------GCTCGCAAGTGTTGTGGGATGG------------
--TTACCG-TTCCTTAGAGAGACTACC--------GTTGAGAAAC-GGGGGAAGTGAGGC
AATAACAGGTCCGTTATGCCCTT-AGATAATCTGAACCGCACGCGTACTACTATGGCCGT
TTCAACGAGTT--------------TG--T-----CCT-GGCC-TGGAA-GG--------
--------------GT-TGGGTAATCTTTGG-AGTAGC-GGCCGTGCTGGGGATCGGTTT
TTGTAATTCTGAACCGTGAA-CGCGGAATATCTCG-TAAGCGCAGTTCATCAGACTGCGC
T-GATTACGTCCCTGCCCTTTGTACACACCGCCCGTCGCTCCTACCGA-TGAATGATCAG
GTGAAATGCTCGGATGCTCC-------------AACTG-T----GGCGTGCT-GCGA---
GGTGCGTTGCGGCCGGGACAGAAGAGCAGTAAATCTTATTATTTAGAGGAAGGAGAAGTC
GTAA-----------------------------------------------------
>ParSym1RetSpeD_AB032204
---------------------------------------------GAGGAACGCTATTAC
GGTTAAAGATTAAGCCATGCAAGTGCTAGTTCA-----GG---------T-AACGAAACT
GCGAACAGCTCATTAACACGCTCAGAACCCATTTGGTTTCAGCC--------C---AATA
GGGCT-CTACAT----GGATAGCGGCAGTAA------------TTCTGGCGCTAATACAT
GCGA---------------------------C-ATAACC-ATCTTAAGTGAGTTAAGA--
---------TGAGGACATGACCTT-ATA--------------------------------
-----------------------------------GGCGTACCATTCGGTTGAGCGCCCT
ATCA-GC--TTCTATGTAGTATCTTTTACTATGTAGGCTATCACGGGTAACGGG------
-CGGTTACCGTCGGACTGCCGGAGAAGGTGCCTGAGAGACAGCAGCTATTT-CTATGGAA
AGCAGCAGGCGCGAAACTTACCCACTC----GCCAATGGCGGAG-GTGGTTATGACCAGT
TCCA----------------------TCGTATCGC---AAGATC---GGCGGATAGGTTC
ATACTTTTCCAGTATG-GAGCAA-TCTAGCAGAGGGCCAGTTCTGGTGCCAGCAGCTGCG
GTAATTCCAGCTCTGCTAA-TCGCGTTCCA--ATGTTTAATTTAAAACGCTCGTAGTCGG
AATGAAAAG-----------------------------------------CT--------
------------------------------------------------------------
------------------------------------------------------------
------------------------------------------------------------
-CGAGTAGAG--------------------CGTT-CACCGT-GATCAAATCAGAATGCTT
AGAGTAGT---TCAT---AACTG-AATGACTCA-GCACGGTATGAGAC------------
------------------------------------------------------------
------------------------------------------------------------
------------------------------------------------------------
------------------------------------------------------------
---------------------------------------------TTTTACCCC------
------------TAACGGGG-TCAGATCAAAGAGAG--CCATC-GGGGGTAAATCTATTT
CATGGCGAGCGGCGGAAT--GTGTTGACCCATG-AGA-GAGAAACG-GATGCGAAAG-CG
TTTACCT-AGAGGG-TTTCTGTCGATCAAGAGCGAGAGTGAAAGGATTCAAGA-GGATTA
GAGACCCTCGTAATTTTCACCTTAAACGATGGCGACG-GAGCGTTG----------TGC-
----------------TATTGCAGCGTTCT-AAGCG-AAAGCT-CAAG---AA--GG-CC
TA---------T-TGGGGAACTACGACCGCAAGG-CTG-AAACTTGAAGGAATTGACGGA
AGGGCACAC-AATGGGGTGG-ATACTGTGGCTCAATCTGACTCAACGCGGAG-AAACTTA
CCAAGTCAAAAGGTTTTTAATGACTGA-CCGGCTAA-AGACC-GTTCAGGATATGACCAC
-TGGTGGTGCATGGCCCGTTGGT-------GATTCGTGAAGCGATTTGTCATACGTCGAT
TCAGATAACGGGTGAGACTACCACCAATTATCTAGGCGTGCGCT----------------
--------------------------------------TGTTAAGCG-------------
--TTGCGT-CTTCTAATCGGGACTCCC---TGCG-TTCAAGTAGG-CGGAAGAGGGTAGC
AATAACAGGTCCGTGATGTCCTTTAGATGCTTTGGGCTGCACGCGTTCTACAATGCTTGC
ACCAATGGGAT------------------------GCT-AACC-TGAGA-GG--------
--------------GT-TTGCTACTCCATT--AATCGC-ATGCGTGATTGGGATTGAGCG
TTGTAATCAC-GCTCATGAA-CTAGGAATCCCTTG-TAAGCGTACGTCAACATCATACGT
T-GAATATG---------------------------------------------------
------------------------------------------------------------
------------------------------------------------------------
---------------------------------------------------------
>ParSym1RetSpeE_AB032205
---------------------------------------------AAGGAAGCACACTAA
GACCGTAGATTAAGCCATGCAAGTGTTAGTTCA-----GG---------C-AACGAAACT
GCGAACAGCTCATTAATACGCTCAGAACCTATTTGGTTTCGACC--------C---GCAA
GGGTA-CTAAAG----GGATAGCAGGGGTAA------------TTCCCGTGCTAATACCT
GCAA---------------------------T-TTATCC-ACCTTAAGTGAGTTAAGG--
---------TGAGGACGTGACCAT-T-T--------------------------------
-----------------------------------GGCATACCATTCGGTTGGGCGCCCT
ATCA-GC--TTGTCCGCAGTATCTTTTACTGTGGAGGCAATCACGGGTAACGGG------
-CGGTTATCGTCGGACTGCCGGAGAAGGCGCCTGAGAGACAGCGGCTATTC-CCATGGGA
AGCAGCAGGCGCGAAACTTACCCACTC----TTCAACGAAGGAG-GTGGTAACGGTCAGT
TTCA----------------------CTTTATCGC---AAGATA---AGCGAATAGGCTC
ACACTTTGCTAGTGTG-GGGTAA-CCTAGGAGAGGGCCAGTTCTGGTGCCAGCAGCTGCG
GTAATTCCAGCTCTCCGAG-TTTGCTCCC---TTGTTTCGTTTAAAACGCTCGTAGTTTG
AGGTTAAAG-----------------------------------------CT--------
------------------------------------------------------------
------------------------------------------------------------
------------------------------------------------------------
-CGGATAGAG--------------------CGTT-CACCGT-GACCAAATCAGAATGCTT
AAAGTAGT---TCAT---AACTG-AATGACTCA-GCACGGTATGAGAT------------
------------------------------------------------------------
------------------------------------------------------------
------------------------------------------------------------
------------------------------------------------------------
---------------------------------------------TTTTACCCC------
------------TTCGGGGG-TCAGATCAAAGAGAG--CCATC-GGGGGTAGATCTATTT
CATGGCGAGCGGCGGAAT--GTGTTGACCCATG-AGA-GAGAAACG-AATGCGAAAG-CA
TCTACCT-AGAGGG-TTTCTGTCGATCAAGAGCGAGAGCCGCAGGATCCAACC-GGATTA
GAGACCCGGGTAGTTGCGGCCTTAAACTATGTCGACG-GGGCCACA----------TCT-
----------------ACGGGTGGGGTCCT-AAGCG-AAAGCT-TGAGTCGTT--GG-AC
TA---------C-GGGGGAACTACGACCGCAAGG-CTG-AAACTTGAAGGAATTGACGGA
AGGGCACAC-CT-GGGGTGG-ATACTGTGGCTCAATCTGACTCAACGCGGAG-AAACTTA
CCAGGACCAGATATTTTTAATGACTGA-CCAGCTAA-AGACT-GTTCAGGATATGATTTT
-TGGTGGTGCATGG-CCGTTGGT-------GGTGCGTGGATTGATCTGTCATGCGTCGAT
TCAGATAACGAGCGAGACTACCACCGACTACCTAGAGAGCCGCT----------------
-------------------------------------CTGACGAGCG-------------
--TGTTCT-CTTCTAGTCGGGACTCCC---TGCG-TTTAAGCAGG-CGGAAGAGGGTAGC
AATAACAGGTCCGTGATGTCCTTTAGATGCTCTGGGCTGCACGCGTTCTACAATGCTAGA
ATCACAGGGAA------------------------GCT-AACC-CGAGA-GG--------
--------------GT-ATGCTACTCCCTT--AATCTC-TAGCGTAGTTGGGATTGACGA
TTGTAATCAT-CGTCATGAA-CCAGGAATCCCTTG-TAAACGTGTATCAACATTGCGCGT
T-GAATACG---------------------------------------------------
------------------------------------------------------------
------------------------------------------------------------
---------------------------------------------------------
>ParSym1RetSpeF_AB032206
---------------------------------------------AAGGAAGCACACTTC
GGTCATAGATTAAGCCATGCAAGTGTTAGTTCA-----GG---------T-AACGAAACT
GCGAATAGCTCATTAATACGCTCAGAATCTAATCTAGGACAATCT-------TTTA----
TGGTT-TTAAAT----GGATAGCAGAGGTAA------------CTCCTGTGCTAATACAT
GCGA---------------------------T-TGTTTC-TCCAGAAGTGAAATACGG--
---------AGGAAAAGTTGACCT-CAA--------------------------------
-------------------------------ACGAGGCGCCTAGTTCGATTGAGTGACCT
ATCA-GC--TTGTACTTAGGATCTTTACCTAGGTAGGCTATCACGGGTAACGGG------
-CGGTTACCGTCGTACTGCCGGAGAAGGCGCCTGAGAGATAGCGACCATAT-CTACGGGT
AGCAGCAGGCGCGAAACTTTCCCACTC----GAGACATTCGGAG-GAGGTAATGACCAGT
TTCA-----TTTGGACT-TAT--AAATCCGG------------------TGAATAGGATG
ACGTTTTGATAGCGTC-GTGAAA-TCTAGCAGAGGGCCAG-TCTGGTGCCAGCAGCTGCG
GTAATTCCAGCTCTGCGAG-TTTGCTCCCATATTGTTGCAGTTAAAACGCCCGTAGTCTG
AACTGACTC-CGCAA-------------------G-GAGTCGTATGTCC-AT--------
------------------------------------------------------------
------------------------------------------------------------
------------------------------------------------------------
---------T--------------------CGTT-CACTGC-GAATAAATCAGAACGCTT
AGAGTATG-G-TATC----TAGG-AATGACTCA-GCGCAGTATGATAT------------
------------------------------------------------------------
------------------------------------------------------------
------------------------------------------------------------
------------------------------------------------------------
---------------------------------------------CTTTATTT-TTTTC-
-------GGAA-------AA-TAAGATCCGTGAGAA--TCATC-GGGGGTAGATCTATTT
CATGGCGAGTGGTGAAAT--ACTTTGACCCATG-AGA-GAGAACCA-GAGGCGAAGG-CT
TCTACCT-AGAGGG-TTTCTACCGATCAAGGGCGAGAGTAGGAGTATCCAACC-GGATTA
GAGACCCGGGTAGTTCCTACTATAAACGATGCCGACA-AGGAATTG----------TTAT
-----------TTCAAAATAGCAGTTTCGC-AGGAG-AAATCA--TAGTTCTT--GG-GC
T---------CT-GGGGGAACTACGACCGCAAGG-CTG-AAACTTGAAGGAATTGACGGA
AGGGCACAC-CA-GGGGTGG-AGCCTGTGGCTTAATTTGAATCAACACGGGG-AAACTTA
CCAGGACCAGATGTTTTTTAAGACTGA-CATATTAA-AGATA-TTTCAGGATATTGCTTT
-TGGTGGTGCATGG-CCGTTGGT-------GGTGCGTGGGTTGACCTGTCTAGCGTTGAT
TCAGCTAACGAGCGAGATTATCACTAATTACTTACTTACCTATT-T--------AT-AA-
----------------------------------------TAGCGT--------------
------AA-GTTCTAATTAGGACTCCC---TGCGATTTTAGCAGG-CGGAAGAGGGTGGC
AATAACAGGTCCGTGATGTCCTTTAGATGCTCTGGGCTGCACGCGTGCTACAATGTTAGG
ATCAATAAGAA------------------------GCT-AACC-CGACA-GG--------
--------------GC-ACGCTACTCTTAT--AATCCC-TAACGTAGTTGGGATTGATGT
TTGTAATCAA-TATCATGAA-CCAGGAATCCCTTG-TAAATGTGTGTCAACAGCGCACGT
T-GAATACG---------------------------------------------------
------------------------------------------------------------
------------------------------------------------------------
---------------------------------------------------------
>PyrSp8RetFla_AY137595
------------------------------------------------------------
------------------------------------------------------------
-------------------------------------AGTGACG--------TTA-----
------CTACTC----GGATAGCCGTAGTAA------------TTCTAGAGCTAATACGT
GCGCAAACGCCCTACTATGTGAATGGAAGGGC-CGTGTTTATTAGATCGAAAACCAGCGC
CTCGT---TCGGTGTGGGCAACCGCACTGGCGGG------GGACACTTGTTGAGTCATGA
TAATC--------GTCGTATCGACTTTT----GTCGATTTTTCATTCAAATTTCTAACCT
ATCA-AC--CTGACGTTAAGGTCGTGTCTTAGAGTAGTCGTGACGGGTGACGGG------
-GAATCAGGGTTCGA-TGCCGGAGATGGGGCCTGAGAAATGGCCACAATTG-CTAAGGTG
AGCAGCAGGCGCGCAAATTACCCACTGGCAATAACATTGCTGAG-GTAGTGACAAAAAAT
ACCGAT---ATCGGACT-A-------TGGTTCGACAAT-----------TGGAATGGGTT
GGGTACAAATAGCCCA-GCGAGCAACCATTAGAGGGCAAG-TCTGGTGCCAGCAGCCGCG
GTAATTCCAGCTCTAATAG-TGTATACTAACGTTGCTGATGTTAAAAAGCTCGTAGTTGG
ATTTAAGATGGAGCTATT------------------CGTCTCTGTGTTT-TTTGTTGGTC
CGGGT--------TTGCTGTCTGGATGTCTTTTCTTCTGCCGTGGGTTGTTTCAAGATCC
CGGTTGGAGGGGGAGCGCTGGGTGGCGCCGGGTTGGCCGCAGAG-ATTGCTTCGTCAATA
------------AATTTTTTCGAATTGTCGT-TGTCCT-CTTAATTGAGG--TATGGCGT
CGGTCCGGAA--------------------GGTC-TACTTT-GAAGAAAATGGAGTGTTC
AAAGCAGGCG-TTTCGC-AGCTG-AACACATTA-GCATGGAATAATAAAATAGGACATC-
-AGTGGGGCTTTCGCCGGCCTTGT---------TACTCGGTTT----ACTTTTTTTATTC
AA-------------------CTTTCGTCGGGTGGGGGCTG------GTTAGCTCGAA--
-------------------------------------------------AGGGTTAATTG
GTTTTTT-----------ATGCGGC-------------GGGAGGAGAGGGGTAGATTGAG
GAATGAGGATGTC-GGGGGGTCTCTGCTTTTTTTG-ATGCATCCGTTTTGTTGGTTTTCA
-------GGAG--CTGGTGT-AATGATTAATAGGGA--CTGTC-GGGGGAGTTAGAATTT
CGATGTCAGAGGTGAAAT--TCATGGATTTTCG-AAA-GTCTAACT-AATGCGAAAG-CA
TTCTTCA-AGGATG-TTTTCATTAATCAAGAACGAAAGTGAGGGGATCGAAGA-CGATCA
GAAACCGTCGTAGTCCTCGCCATAAACTATACCGTCT-CGGGATTGGGGG-TTGACTCAA
AT------ACATAGTCTCCTTTAGCACCGC--AGGG-AAACCA--AAGTTTCC--GG-GT
T---------CA-TGGGGGAGTATGGCCGCAAGA-CTG-AAACTTAAAGAAATTGACGGA
AGGGCACCACCA-GATGTGG-AGCATGCGGCTCAATTCGACTCAACACGGG--AAACTTA
TCAGGTTCGGACACGG-TGAGGATTGA-CAGATTGA-TAGCTCTTTCTTGATTCCGTGGG
-TGGTGGTGCATGG-TCGTTCTT-------AGTTGGTGGGGTGGCTTGTCTG--CTTAAT
TGCGATAACGAACGAGACCTCTCT-TGATAACTAGTGGGGCGCCACG-------------
--------------------------GCTCGAAAGTGTCGTGGTGTTG------------
--TTACCA-CTTCTTATAAAGACTACC--------GTTGAGAAAC-GGGGGAAGTGAGGC
AATAACAGGTCCGTTATGCCCTT-AGATAATCTGAACCGCACGCGTACTACTCTAGTTGC
CTCAGAGCGCT--------------TG--C-----CCG-GGCC-CGGAA-GG--------
--------------GT-TGGGTACTCGTTTG-AATAGC-AACTGTGCTGGGGATCGGTTT
TTGTAATTCTGAACCGTGAA-CGCGGAATATCTCG-TAAGTGCAGTTCATCAGACTGCGC
T-GATTACGTCCCTGCCCTTTGTACACACCGCCCGTCGCTCCTACCGA-TGAATGATCAG
GTGAAATGCTCGGATGGGGC-------------AGTGG-C----GGCGGGTCTCTCG--G
GATCCGCTGCAACCGCTCCAGAAGAGCAGTAAATCTTATTATTTAGAGGAAGGAGAAGTC
GTAA-----------------------------------------------------
>TriSp9RetFlaA_KC494352
CCCAATGTGGAATTCGCCCTTTGCGCTACCTGGTTGATCCTG-CCAAGGAAGCACACTTA
GGTCAGGGACTAAGCCATGCAAGTGCTAGTTAA-----AG---------T-AATGAAACT
GCGAACAGCTCATTAACACACTCAGAATCTAATTGATTGCGACA--------TT-A----
AAGTC-TTATAT----GGATAGTCGGAGTAA------------ATCTCGGACTAATACAT
GCAA---------------------------T-TGTTTC-ATCAGAATCGAAATATGA--
---------TGGAAAAGTTGACCCTCAG--------------------------------
----------------------------------GGGCAAATCATTGGATTGAGTGTCCT
ATCA-GC--TATTAAGTAGGGTCTTTACCTATTTAGGCTATTACGGGTAACGGG------
-CGGTTGCCGTCGGACTGCCGGAGAAGGCGCCTGAGAGATAGCGACTATGT-CTACGGAC
AGCAGCAGGCGCGAAACTTACCCACTC----GTAAAGCACGGAG-GTGGTTATGACCAGT
TCTATA---TGAGAGTA---------TA-TCTCAGG-------------TAGATAGGAAG
ATACACAAAGACTATC-TTGAAA-TCGAGCAGAGGGCCAG-TCTGGTGCCAGCAGCTGCG
GTAATTCCAGCTCTGTAAG-TGTGCTCCCATATTGTTGCAGTTAAAAAGCCCGTAGTCGG
ATTTCTAAT-GACTAAT-------------------------------------------
------------------------------------------------------------
------------------------------------------------------------
------------------------------------------------------------
------------------------------TATT-CACTGT-GAATAAATTAGGACGCTT
AAAGTATG-G-TT-----GCATG-AATACTGTA-GCGCAGTATGAAAGA-----------
------------------------------------------------------------
------------------------------------------------------------
------------------------------------------------------------
------------------------------------------------------------
---------------------------------------------TTTTGCTCTTGTG--
------------------G--CAAGATCAAAGAGAG--CCATC-GGGGGTATTTCTATTT
CATGGCGAGCGGTGAAAT--GCGTTGACCCATG-GGA-GAGAAACG-AAAGCGAAGG-CA
AATACCC-AAAGGG-TTTCTGTCGATCAAGGGCGAGAGTAGGGGGAGCGAACC-GGATCA
GAGACCCGGGTAGTCCCTACTGTAAACGATGTCGACA-GGGGATTG----------TCTA
CA------------CTTTAGGCGGAACCTT-AGCAA-AAATGA--TAGTTCAT--GG-AC
T---------CT-GGGGGAACTACGACTGCAAGG-CTG-AAACTTGAAGGAATTGACGGA
AGGGCACACNCA-GGGGTGG-AGCCTGTGGCCTAATTTGAATCAACACGGGG-AAACTTA
CCAGAACCAGATGATT-CGATGACTTA-CATCTAAA-AGAGC-TTTAAGGATGGGTTTGA
-TGGTGGTGCATGG-CCGTTGGT-------GGTGCGTGGGTTGACCTGTCACGAGTCGAT
TCAGTTAACGAGCGAGACTACCGCCAAATATTAGCCAA-GCT-A----------------
-----------------------------------TACATTAGTG---------------
----GAAG-CTTCTATTTGGGACTACC---TGTT-ATCAAGCGGG-AGGAAGAGGGTAGC
AATAACAGGTCCGTGATGTCCTTTAGATGCTCTGGGCTGCACGCGTGCTACAATGTGAAT
CACAAAGGA---------------TT---------TAA-AATC-CGAAA-GG--------
--------------AT-GCATTACTTCTTG--AAAGAT-TCACGTAGCTGGGATTGACAT
TTGGAATCAT-TGTCATGAA-CCAGGAATCCCTTG-TAAATGTATGTCAACACCGTACGT
T-GAATACGTCCCTGCCCTTTGTACACACCGCCCGTCGCTCCTACCGATTGGACGTTTTG
GTGAAAATACTGGACTTCTT-------------TGA------------------------
---------------------AAGGTATTTAAATCAGCTCGTCTAGAGGAAGGAGAAGTC
GTAACAAGGTAACGGTAGGTGAACCTGCAGAAGGATCAAAGGGCGAATTCCACAGTG
>TriSp9RetFlaB_KC494354
CCCAATGTGGAATTCGCCCTTTGCGCTACCTGGTTGATCCTG-CCAAGGAAGCACACTTA
GGTCAGGGACTAAGCCATGCAAGTGCTAGTTAA-----AG---------T-AATGAAACT
GCGAACAGCTCATTAACACACTCAGAATCTAATTGATTGCGACA--------TT-A----
AAGTC-TTATAT----GGATAGTCGGAGTAA------------ATCTCGGACTAATACAT
GCAA---------------------------T-TGTTTC-ATCAGAATCGAAATATGA--
---------TGGAAAAGTTGACCCTCAG--------------------------------
----------------------------------GGGCAAATCATTGGATTGAGTGTCCT
ATCA-GC--TATTAAGTAGGGTCTTTACCTATTTAGGCTATTACGGGTAACGGG------
-CGGTTGCCGTCGGACTGCCGGAGAAGGCGCCTGAGAGATAGCGACTATGT-CTACGGAC
AGCAGCAGGCGCGAAACTTACCCACTC----GTAAAGCACGGAG-GTGGTTATGACCAGT
TCTATA---TGAGAGTA---------TA-TCTCAGG-------------TAGATAGGAAG
ATACACAAAGACTATC-TTGAAA-TCGAGCAGAGGGCCAG-TCTGGTGCCAGCAGCTGCG
GTAATTCCAGCTCTGTAAG-TGTGCTCCCATATTGTTGCAGTTAAAAAGCCCGTAGTCGG
ATTTCTAAT-GACTAAT-------------------------------------------
------------------------------------------------------------
------------------------------------------------------------
------------------------------------------------------------
------------------------------TATT-CACTGT-GAATAAATTAGGACGCTT
AAAGTATG-G-TT-----GCATG-AATACTGTA-GCGCAGTATGAAAGA-----------
------------------------------------------------------------
------------------------------------------------------------
------------------------------------------------------------
------------------------------------------------------------
---------------------------------------------TTTTGCTCTTGTG--
------------------G--CAAGATCAAAGAGAG--CCATT-GGGGGTATTTCTATTT
CATGGCGAGCGGTGAAAT--GCGTTGACCCATG-GGA-GAGAAACG-AAAGCGAAGG-CA
AATACCC-AAAGGG-TTTCTGTCGATCAAGGGCGAGAGTAGGGGGAGCGAACC-GGATCA
GAGACCCGGGTAGTCCCTACTGTAAACGATGTCGACA-GGGGATTG----------TCTA
CA------------CTTTAGGCAGAACCTT-AGCAA-AAATGA--TAGTTCAT--GG-AC
T---------CT-GGGGGAACTACGACTGCAAGG-CTG-AAACTTGAAGGAATTGACGGA
AGGGCACAC-CA-GGGGTGG-AGCCTGTGGCCTAATTTGAATCAACACGGGG-AAACTTA
CCAGAACCAGATGATT-CGATGACTTA-CATCTAAA-AGAGC-TTTAAGGATGGGTTTGA
-TGGTGGTGCATGG-CCGTTGGT-------GGTGCGTGGGTTGACCTGTCACGAGTCGAT
TCAGTTAACGAGCGAGACTACCGCCAAATATTAGCCAA-GCT-A----------------
-----------------------------------TACATTAGTG---------------
----GAAG-CTTCTATTTGGGACTACC---TGTT-ATCAAGCGGG-AGGAAGAGGGTAGC
AATAACAGGTCCGTGATGTCCTTTAGATGCTCTGGGCTGCACGCGTGCTACAATGTGAAT
CACAAAGGA---------------TT---------TAA-AATC-CGAAA-GG--------
--------------AT-GCATTACTTCTTG--AAAGAT-TCACGTAGCTGGGATTGACAT
TTGGAATCAT-TGTCATGAA-CCAGGAATCCCTTG-TAAATGTATGTCAACACCGTACGT
T-GAATACGTCCCTGCCCTTTGTACACACCGCCCGTCGCTCCTACCGATTGGACGTTTTG
GTGAAAATACTGGACTTCTT-------------TGA------------------------
---------------------AAGGTATTTAAATCAGCTCGTCTAGAGGAAGGAGAAGTC
GTAACAAGGTAACAGTAGGTGAACCTGCAGAAGGATCAAAGGGCGAATTCCACAGTG
>TriSp9RetFlaC_KC494357
CCCAATGTGGAATTCGCCCTTTGCGCTACCTGGTTGATCCTG-CCAAGGAAGCACACTTA
GGTCAGGGACTAAGCCATGCAAGTGCTAGTTAA-----AG---------T-AATGAAACT
GCGAACAGCTCATTAACACACTCAGAATCTAATTGATTGCGATT--------GT-A----
ATATC-TTATAT----GGATAGTCGGAGTAA------------ATCTCGGACTAATACAT
GCAA---------------------------T-TGTTTC-ATCAGAATCGAAATATGA--
---------TGGAAAAGTTGACCCTCAG--------------------------------
----------------------------------GGGCAAATCATTGGATTGAGTGTCCT
ATCA-GC--TATTAAGTAGGGTCTTTACCTATTTAGGCTATTACGGGTAACGGG------
-CGGTTGCCGTCGGACTGCCGGAGAAGGCGCCTGAGAGATAGCGACTATGT-CTACGGAC
AGCAGCAGGCGCGAAACTTACCCACTC----GTAAAGCACGGAG-GTGGTTATGACCAGT
TCTATA---TGAGAGTT---------AA-TCTCAGG-------------TAGATAGGAAG
ATACACAAAGACTATC-TTGAAA-TCGAGCAGAGGGCCAG-TCTGGTGCCAGCAGCTGCG
GTAATTCCAGCTCTGTAAG-TGTGCTCCCATATTGTTGCAGTTAAAAAGCCCGTAGTCGG
ATTTCAATT-GACTAAT-------------------------------------------
------------------------------------------------------------
------------------------------------------------------------
------------------------------------------------------------
------------------------------TATT-CACTGT-GAATAAATTAGGACGCTT
AAAGTATG-G-TT-----GCATG-AATACTGTA-GCGCAGTATGAAAGA-----------
------------------------------------------------------------
------------------------------------------------------------
------------------------------------------------------------
------------------------------------------------------------
---------------------------------------------TTTTGCTCTTGTG--
------------------G--CAAGATCAAAGAGAG--CCATT-GGGGGTATTTCTATTT
CATGGCGAGCGGTGAAAT--GCGTTGACCCATG-GGA-GAGAAACG-AAAGCGAAGG-CA
AATACCC-AAAGGG-TTTCTGTCGATCAAGGGCGAGAGTAGGGGGAGCGAACC-GGATCA
GAGACCCGGGTAGTCCCTACTGTAAACGATGTCGACA-GGGGATTG----------TCTA
CT------------AGTTAGGCAGAACCTT-AGCAA-AAGTGA--TAGTTCAT--GG-AC
T---------CT-GGGGGAACTACGACTGCAAGG-CTG-AAACTTGAAGGAATTGACGGA
AGGGCACAC-CA-GGGGTGG-AGCCTGTGGCCTAATTTGAATCAACACGGGG-AAACTTA
CCAGAACCAGATGATT-CGATGACTTA-CATCTAAA-AGAGC-TTTAAGGATGGGTTTGA
-TGGTGGTGCATGG-CCGTTGGT-------GGTGCGTGGGTTGACCTGTCACGAGTCGAT
TCAGTTAACGAGCGAGACTACCGCCAAATATTAGCCAA-GCT-A----------------
------------------------------------ACTTTAGTG---------------
----GAAG-CTTCTATTTGGGACTACC---TGTT-ATCAAGCGGG-AGGAAGAGGGTAGC
AATAACAGGTCCGTGATGTCCTTTAGATGCTCTGGGCTGCACGCGTGCTACAATGTGAAT
CACAAAGGA---------------TT---------TAA-AATC-CGAAA-GG--------
--------------AT-GCATTACTTCTTG--AAAGAT-TCACGTAGCTGGGATTGACAT
TTGGAATCAT-TGTCATGAA-CCAGGAATCCCTTG-TAAATGTATGTCAACACCGTACGT
T-GAATACGTCCCTGCCCTTTGTACACACCGCCCGTCGCTCCTACCGATTGGACGTTTTG
GTGAAAATACTGGACTTCTT-------------TGA------------------------
---------------------AAGGTATTTAAATCAGCTCGTCTAGAGGAAGGAGAAGTC
GTAACAAGGTAACGGTAGGTGAACCTGCAGAAGGATCAAAGGGCGAATTCCACAGTG
>TriSp9RetFlaD_KC494355
CCCAATGTGGAATTCGCCCTTTGCGCTACCTGGTTGATCCTG-CCAAGGAAGCACACTTA
GGTCAGGGACTAAGCCATGCAAGTGCTAGTTAA-----AG---------T-AATGAAACT
GCGAACAGCTCATTAACACACTCAGAATCTAATTGATTGCGATT--------GT-A----
ATATC-TTATAT----GGATAGTCGGAGTAA------------ATCTCGGACTAATACAT
GCAA---------------------------T-TGTTTC-ATCAGAATCGAAATATGA--
---------TGGAAAAGTTGACCCTCAG--------------------------------
----------------------------------GGGCAAATCATTGGATTGAGTGTCCT
ATCA-GC--TATTAAGTAGGGTCTTTACCTATTTAGGCTATTACGGGTAACGGG------
-CGGTTGCCGTCGGACTGCCGGAGAAGGCGCCTGAGAGATAGCGACTATGT-CTACGGAC
AGCAGCAGGCGCGAAACTTACCCACTC----GTAAAGCACGGAG-GTGGTTATGACCAGT
TCTATA---TGAGAGTT---------AA-TCTCAGG-------------TAGATAGGAAG
ATACACAAAGACTATC-TTGAAA-TCGAGCAGAGGGCCAG-TCTGGTGCCAGCAGCTGCG
GTAATTCCAGCTCTGTAAG-TGTGCTCCCATATTGTTGCAGTTAAAAAGCCCGTAGTCGG
ATTTCAATT-GACTAAT-------------------------------------------
------------------------------------------------------------
------------------------------------------------------------
------------------------------------------------------------
------------------------------TATT-CACTGT-GAATAAATTAGGACGCTT
AAAGTATG-G-TT-----GCATG-AATACTGTA-GCGCAGTATGAAAGA-----------
------------------------------------------------------------
------------------------------------------------------------
------------------------------------------------------------
------------------------------------------------------------
---------------------------------------------TTTTGCTCTTGTG--
------------------G--CAAGATCAAAGAGAG--CCATT-GGGGGTATTTCTATTT
CATGGCGAGCGGTGAAAT--GCGTTGACCCATG-GGA-GAGAAACG-AAAGCGAAGG-CA
AATACCC-AAAGGG-TTTCTGTCGATCAAGGGCGAGAGTAGGGGGAGCGAACC-GGATCA
GAGACCCGGGTAGTCCCTACTGTAAACGATGTCGACA-GGGGATTG----------TCTA
CT------------AGTTAGGCAGAACCTT-AGCAA-AAATGA--TAGTTCAT--GG-AC
T---------CT-GGGGGAACTACGACTGCAAGG-CTG-AAACTTGAAGGAATTGACGGA
AGGGCACAC-CA-GGGGTGG-AGCCTGTGGCCTAATTTGAATCAACACGGGG-AAACTTA
CCAGAACCAGATGATT-CGATGACTTA-CATCTAAA-AGAGC-TTTAAGGATGGGTTTGA
-TGGTGGTGCATGG-CCGTTGGT-------GGTGCGTGGGTTGACCTGTCACGAGTCGAT
TCAGTTAACGAGCGAGACTACCGCCAAATATTAGCCAA-GCT-A----------------
------------------------------------ACTTTAGTG---------------
----GAAG-CTTCTATTTGGGACTACC---TGTT-ATCAAGCGGG-AGGAAGAGGGTAGC
AATAACAGGTCCGTGATGTCCTTTAGATGCTCTGGGCTGCACGCGTGCTACAATGTGAAT
CACAAAGGA---------------TT---------TAA-AATC-CGAAA-GG--------
--------------AT-GCATTACTTCTTG--AAAGAT-TCACGTAGCTGGGATTGACAT
TTGGAATCAT-TGTCATGAA-CCAGGAATCCCTTG-TAAATGTATGTCAACACCGTACGT
T-GAATACGTCCCTGCCCTTTGTACACACCGCCCGTCGCTCCTACCGATTGGACGTTTTG
GTGAAAATACTGGACTTCTT-------------TGA------------------------
---------------------AAGGTATTTAAATCAGCTCGTCTAGAGGAAGGAGAAGTC
GTAACAAGGTAACGGTAGGTGAACCTGCAGAAGGATCAAAGGGCGAATTCCACAGTG
>TriSp9RetFlaE_KC494360
CCCAATGTGGAATTCGCCCTTTGCGCTACCTGGTTGATCCTG-CCAAGGAAGCACACTTA
GGTCAGGGACTAAGCCATGCAAGTGCTAGTTAA-----AG---------T-AATGAAACT
GCGAACAGCTCATTAACACACTCAGAATCTAATTGATTGCGACA--------TT-A----
AAGTC-TTATAT----GGATAGTCGGAGTAA------------ATCTCGGACTAATACAT
GCAA---------------------------T-TGTTTC-ATCAGAATCGAAATATGA--
---------TGGAAAAGTTGACCCTCAG--------------------------------
----------------------------------GGGCAAATCATTGGATTGAGTGTCCT
ATCA-GC--TATTAAGTAGGGTCTTTACCTATTTAGGCTATTACGGGTAACGGG------
-CGGTTGCCGTCGGACTGCCGGAGAAGGCGCCTGAGAGATAGCGACTATGT-CTACGGAC
AGCAGCAGGCGCGAAACTTACCCACTC----GTAAAGCACGGAG-GTGGTTATGACCAGT
TCTATA---TGAGAGTA---------TA-TCTCAGG-------------TAGATAGGAAG
ATACACAAAGACTATC-TTGAAA-TCGAGCAGAGGGCCAG-TCTGGTGCCAGCAGCTGCG
GTAATTCCAGCTCTGTAAG-TGTGCTCCCATATTGTTGCAGTTAAAAAGCCCGTAGTCGG
ATTTCTAAT-GACTAAT-------------------------------------------
------------------------------------------------------------
------------------------------------------------------------
------------------------------------------------------------
------------------------------TATT-CACTGT-GAATAAATTAGGACGCTT
AAAGTATG-G-TT-----GCATG-AATACTGTA-GCGCAGTATGAAAGA-----------
------------------------------------------------------------
------------------------------------------------------------
------------------------------------------------------------
------------------------------------------------------------
---------------------------------------------TTTTGCTCTTGTG--
------------------G--CAAGATCAAAGAGAG--CCATT-GGGGGTATTTCTATTT
CATGGCGAGCGGTGAAAT--GCGTTGACCCATG-GGA-GAGAAACG-AAAGCGAAGG-CA
AATACCC-AAAGGG-TTTCTGTCGATCAAGGGCGAGAGTAGGGGGAGCGAACC-GGATCA
GAGACCCGGGTAGTCCCTACTGTAAACGATGTCGACA-GGGGATTG----------TCTA
CA------------CTTTAGGCAGAACCTT-AGCAA-AAATGA--TAGTTCAT--GG-AC
T---------CT-GGGGGAACTACGACTGCAAGG-CTG-AAACTTGAAGGAATTGACGGA
AGGGCACAC-CA-GGGGTGG-AGCCTGTGGCCTAATTTGAATCAACACGGGG-AAACTTA
CCAGAACCAGATGATT-CGATGACTTA-CATCTAAA-AGAGC-TTTAAGGATGGGTTTGA
-TGGTGGTGCATGG-CCGTTGGT-------GGTGCGTGGGTTGACCTGTCACGAGTCGAT
TCAGTTAACGAGCGAGACTACCGCCAAATATTAGCCAA-GCT-A----------------
-----------------------------------TACATTAGTG---------------
----GAAG-CTTCTATTTGGGACTACC---TGTT-ATCAAGCGGG-AGGAAGAGGGTAGC
AATAACAGGTCCGTGATGTCCTTTAGATGCTCTGGGCTGCACGCGTGCTACAATGTGAAT
CACAAAGGA---------------TT---------TAA-AATC-CGAAA-GG--------
--------------AT-GCATTACTTCTTG--AAAGAT-TCACGTAGCTGGGATTGACAT
TTGGAATCAT-TGTCATGAA-CCAGGAATCCCTTG-TAAATGTATGTCAACACCGTACGT
T-GAATACGTCCCTGCCCTTTGTACACACCGCCCGTCGCTCCTACCGATTGGACGTTTTG
GTGAAAATACTGGACTTCTT-------------TGA------------------------
---------------------AAGGTATTTAAATCAGCTCGTCTAGAGGAAGGAGAAGTC
GTAACAAGGTAACGGTAGGTGAACCTGCAGAAGGATCAAAGGGCGAATTCCACAGTG
>TriSp9RetFlaF_KC494356
CCCAATGTGGAATTCGCCCTTTGCGCTACCTGGTTGATCCTG-CCAAGGAAGCACACATA
GGTCAGGGACCAATCCATGCAAGTGCTAGTTAA-----AG---------T-AATGAAACT
GCGAACAGCTCATTAACACACTCGGAATCAAATTGATTGCGACA--------TT-A----
AAATC-TTATAT----GGATAGTTTGAGTAA------------ATCTCGGACCAATACAT
GCAA---------------------------T-TGTTTC-ATCAGAATCGAAATATGA--
---------TGTAAAAGTTGACTCTTAG--------------------------------
----------------------------------GGGCAAATCATTGGATTGAGTGTCTA
ATCA-GC--TATTAAGTAGGGTCTTTACCTATTTAGGCTATTACGGGTAGCGGG------
-CAGTTGCCGTCGAACTGCCGGAGAAGGCGCCTGAAAGATAGCGACTATGT-CTACGGAC
AGCAGCAGGGGCAAAACTTACCCACTC----GTAAAGCACGAAG-GTGGTTATGACCAGT
TCTATA---TGAGAGTT---------AA-TCTCAGG-------------TAGATAGGAAG
ATACACAAAGACTATC-TTGAAA-TCGAGCAGAGGGCCAG-TCTGGTGCCAGCAGCTGCG
GTAATTCCAGCTCTGTAAG-TGTGCCCTCATATTGTTGCAGTTAAAAAGCCCGTAGTCGG
ATTTCAATT-GACTAAT-------------------------------------------
------------------------------------------------------------
------------------------------------------------------------
------------------------------------------------------------
------------------------------TATT-CAATGT-GAATAAATTAGAACGCTT
AAAGTATG-G-TT-----GCATG-AATACTGTA-TCGCATTATGAAAGA-----------
------------------------------------------------------------
------------------------------------------------------------
------------------------------------------------------------
------------------------------------------------------------
---------------------------------------------TGTTGCTCTTGTGG-
---------------------CAAGATCAAAGAGAG--CCATT-GGGGTTATTTCAATTT
CCTGGCGATCGGTGAAAT--GCGTTAACCCATG-GGA-GAGACACG-AAAGCGAAGG-CA
AATACAC-AAAGGG-GTTCTGTCGATCAAGAGCGAGAGTAAGGGGAGCGAACC-GGATCA
GAGACCCCGGTAGTCCCTACTTTAAACGATATCGACA-GGGGATTG----------TCTA
CT------------AGTTAGGCAGAACCTT-AGGAA-AAATGA--TCGTTCAT--GGNAC
T---------CT-GGGGAAACTACGACTGCAAGG-CTG-AAACTTGAAGGAATTGACGGA
AGGGTACAC-CA-GGGGTGG-AGCTTGTAGCCTAATTTGAATCAGCACGGGG-AAACTTA
CCAGAACAAGATGATT-TGATGACTTA-TATCTAAA-AGAGC-TTTAAGGAAGGGTTTGA
-TGGTGGTGCATGG-CCGTTGGT-------GGTGCGTGGGTTGACCTGTCACGAGTCGAT
TCAGTTAACGAGCAATACTACCGCCAAATATTAGCCAA-GCT-A----------------
-----------------------------------TACATTAGTG---------------
----AAAG-CTTCTTATTGGGACTACC---TGTT-ATCAAGCGGG-AGGAAGAGGGTAGC
AATAACAGGTCCGTTATGTCCTTTAGATGATCTGGGGTGCACGCGTGCTACAATGTGAAT
CACAAAGGA---------------TT---------TAA-AATC-CTAAA-GG--------
--------------AT-GCATTACTTCTTG--AAAGAT-TCACGTAGCTTGGATTGATAT
TTGGAATTAT-TGTCATGAA-CCAGGAATCCCTTG-GAAATGTATGTCAACACCGTACGT
T-GAATACGTCCCTGCCCTTTGTACACACC-CCGGTCGCTCCTACCGATTGGAGGTTTTG
GTCAAAATACTGGACTTGTT-------------TGA------------------------
---------------------AAGGTATTTACATCAGCTCGTCTAGAGGGAGGAGAAGTC
GTAACAAGGTATCGGTAGGTGAACCTGCAGAAGGATCAAAGGGCGAATTCCACAGTG
>TriSp9RetFlaG_KC494359
CCCAATGTGGAATTCGCCCTTTGCGCTACCTGGTTGATCCTG-CCAAGGAAGCACACTTA
GGTCAGGGACTAAGCCATGCAAGTGCTAGTTAA-----AG---------T-AATGAAACT
GCGAACAGCTCATTAACACACTCAGAATCTAATTGATTGCGATT--------GT-A----
ATATC-TTATAT----GGATAGTCGGAGTAA------------ATCTCGGACTAATACAT
GCAA---------------------------T-TGTTTC-ATCAGAATCGAAATATGA--
---------TGGAAAAGTTGACCCTTAG--------------------------------
----------------------------------GGGCAAATCATTGGATTGAGTGTCCT
ATCA-GC--TATTAAGTAGGGTCTTTACCTATTTAGGCTATTACGGGTAACGGG------
-CGGTTGCCGTCGGACTGCCGGAGAAGGCGCCTGAGAGATAGCGACTATGT-CTACGGAC
AGCAGCAGGCGCGAAACTTACCCACTC----GTAAAGCACGGAG-GTGGTTATGACCAGT
TCTATA---TGAGAGTT---------AA-TCTCAGG-------------TAGATAGGAAG
ATACACAAAGACTATC-TTGAAA-TCGAGCAGAGGGCCAG-TCTGGTGCCAGCAGCTGCG
GTAATTCCAGCTCTGTAAG-TGTGCTCCCATATTGTTGCAGTTAAAAAGCCCGTAGTCGG
ATTTCAATT-GACTAAT-------------------------------------------
------------------------------------------------------------
------------------------------------------------------------
------------------------------------------------------------
------------------------------TATT-CACTGT-GAATAAATTAGGACGCTT
AAAGTATG-G-TT-----GCATG-AATACTGTA-GCGCAGTATGAAAGA-----------
------------------------------------------------------------
------------------------------------------------------------
------------------------------------------------------------
------------------------------------------------------------
---------------------------------------------TTTTGCTCTTGTG--
------------------G--CAAGATCAAAGAGAG--CCATT-GGGGGTATTTCTATTT
CATGGCGAGCGGTGAAAT--GCGTTGACCCATG-GGA-GAGAAACG-AAAGCGAAGG-CA
AATACCC-AAAGGG-TTTCTGTCGATCAAGGGCGAGAGTAGGGGGAGCGAACC-GGATCA
GAGACCCGGGTAGTCCCTACTGTAAACGATGTCGACA-GGGGATTG----------TCTA
CA------------CTTTAGGCAGAACCTT-AGCAA-AAATGA--TAGTTCAT--GG-AC
T---------CT-GGGGGAACTACGACTGCAAGG-CTG-AAACTTGAAGGAATTGACGGA
AGGGCACAC-CA-GGGGTGG-AGCCTGTGGCTTAATTTGAATCAACACGGGG-AAACTTA
CCAGAACCAGATGATT-CGATGACTTA-CATCTAAA-AGAGC-TTTAAGGATGGGTTTGA
-TGGTGGTGCATGG-CCGTTGGT-------GGTGCGTGGGTTGACCTGTCACGAGTCGAT
TCAGTTAACGAGCGAGACTACCGCCAAATATTAGCCAA-GCT-A----------------
-----------------------------------TACATTAGTG---------------
----GAAG-CTTCTATTTGGGACTACC---TGTT-ATCAAGCGGG-AGGAAGAGGGTAGC
AATAACAGGTCCGTGATGTCCTTTAGATGCTCTGGGCTGCACGCGTGCTACAATGTGAAT
CACAAAGGA---------------TT---------TAA-AATC-CGAAA-GG--------
--------------AT-GCATTACTTCTTG--AAAGAT-TCACGTAGCTGGGATTGACAT
TTGGAATCAT-TGTCATGAA-CCAGGAATCCCTTG-TAAATGTATGTCAACACCGTACGT
T-GAATACGTCCCTGCCCTTTGTACACACCGCCCGTCGCTCCTACCGATTGGACGTTTTG
GTGAAAATACTGGACTTCTT-------------TGA------------------------
---------------------AAGGTATTTAAATCAGCTCGTCTAGAGGAAGGAGAAGTC
GTAACAAGGTAACGGTAGGTGAACCTGCAGAAGGATCAAAGGGCGAATTCCACAGTG
>TriSp9RetFlaH_KC494353
CCCAATGTGGAATTCGCCCTTTGCGCTACCTGGTTGATCCTG-CCAAGGAAGCACACTTA
GGTCAGGGACTAAGCCATGCAAGTGCTAGTTAA-----AG---------T-AATGAAACT
GCGAACAGCTCATTAACACACTCAGAATCTAATTGATTGCGATT--------GT-A----
ATATC-TTATAT----GGATAGTCGGAGTAA------------ATCTCGGACTAATACAT
GCAA---------------------------T-TGTTTC-ATCAGAATCGAAATATGA--
---------TGGAAAAGTTGACCCTTAG--------------------------------
----------------------------------GGGCAAATCATTGGATTGAGTGTCCT
ATCA-GC--TATTAAGTAGGGTCTTTACCTATTTAGGCTATTACGGGTAACGGG------
-CGGTTGCCGTCGGACTGCCGGAGAAGGCGCCTGAGAGATAGCGACTATGT-CTACGGAC
AGCAGCAGGCGCGAAACTTACCCACTC----GTAAAGCACGGAG-GTGGTTATGACCAGT
TCTATA---TGAGAGTT---------AA-TCTCAGG-------------TAGATAGGAAG
ATACACAAAGACTATC-TTGAAA-TCGAGCAGAGGGCCAG-TCTGGTGCCAGCAGCTGCG
GTAATTCCAGCTCTGTAAG-TGTGCTCCCATATTGTTGCAGTTAAAAAGCCCGTAGTCGG
ATTTCAATT-GACTAAT-------------------------------------------
------------------------------------------------------------
------------------------------------------------------------
------------------------------------------------------------
------------------------------TATT-CACTGT-GAATAAATTAGGACGCTT
AAAGTATG-G-TT-----GCATG-AATACTGTA-GCGCAGTATGAAAGA-----------
------------------------------------------------------------
------------------------------------------------------------
------------------------------------------------------------
------------------------------------------------------------
---------------------------------------------TTTTGCTCTTGTG--
------------------G--CAAGATCAAAGAGAG--CCATT-GGGGGTATTTCTATTT
CATGGCGAGCGGTGAAAT--GCGTTGACCCATG-GGA-GAGAAACG-AAAGCGAAGG-CA
AATACCC-AAAGGG-TTTCTGTCGATCAAGGGCGAGAGTAGGGGGAGCGAACC-GGATCA
GAGACCCGGGTAGTCCCTACTGTAAACGATGTCGACA-GGGGATTG----------TCTA
CT------------AGTTAGGCAGAACCTT-AGCAA-AAATGA--TAGTTCAT--GG-AC
T---------CT-GGGGGAACTACGACTGCAAGG-CTG-AAACTTGAAGGAATTGACGGA
AGGGCACAC-CA-GGGGTGG-AGCCTGTGGCCTAATTTGAATCAACACGGGG-AAACTTA
CCAGAACCAGATGATT-CGATGACTTA-CATCTAAA-AGAGC-TTTAAGGATGGGTTTGA
-TGGTGGTGCAAGG-CCGTTGGT-------GGTGCGTGGGTTGACCTGTCACGAGTCGAT
TCAGTTAACGAGCGAGACTACCGCCAAATATTAGCCAA-GCT-A----------------
------------------------------------ACTTTAGTG---------------
----GAAG-CTTCTATTTGGGACTACC---TGTT-ATCAAGCGGG-AGGAAGAGGGTAGC
AATAACAGGTCCGTGATGTCCTTTAGATGCTCTGGGCTGCACGCGTGCTACAATGTGAAT
CACAAAGGA---------------TT---------TAA-AATC-CGAAA-GG--------
--------------AT-GCATTACTTCTTG--AAAGAT-TCACGTAGCTGGGATTGACAT
TTGGAATCAT-TGTCATGAA-CCAGGAATCCCTTG-TAAATGTATGTCGACACCGTACGT
T-GAATACGTCCCTGCTCTTTGTACACACCGCCCGTCGCTCCTACCGATTGGACGTTTTG
GTGAAAATACTGGACTTCTT-------------TGA------------------------
---------------------AAGGTATTTAAATCAGCTCGTCTAGAGGAAGGAGGAGTC
GTAACAAGGTAACGGTAGGTGAACCTGCAGAAGGATCAAAGGGCGAATTCCACAGTG
>TriSp9RetFlaI_KC494358
CCCAATGTGGAATTCGCCCTTTGCGCTACCTGGTTGATCCTG-CCAAGGAAGCACACTTA
GGTCAGGGACTAAGCCATGCAAGTGCTAGTTAA-----AG---------T-AATGAAACT
GCGAACAGCTCATTAACACACTCAGAATCTAATTGATTGCGATT--------GT-A----
ATATC-TTATGT----GGATAGTCGGAGTAA------------ATCTCGGACTAATACAT
GCAA---------------------------T-TGTTTC-ATCAGAATCGAAATATGA--
---------TGGAAAAGTTGACCCTTAG--------------------------------
----------------------------------GGGCAAATCATTGGATTGAGTGTCCT
ATCA-GC--TATTAAGTAGGGTCTTTACCTATTTAGGCTATTACGGGTAACGGG------
-CGGTTGCCGTCGGACTGCCGGAGAAGGCGCCTGAGAGATAGCGACTATGT-CTACGGAC
AGCAGCAGGCGCGAAACTTACCCACTC----GTAAAGCACGGAG-GTGGTTATGACCAGT
TCTATA---TGAGAGTT---------AA-TCTCAGG-------------TAGATAGGAAG
ATACACAAAGACTATC-TTGAAA-TCGAGCAGAGGGCCAG-TCTGGTGCCAGCAGCTGCG
GTAATTCCAGCTCTGTAAG-TGTGCTCCCATATTGTTGCAGTTAAAAAGCCCGTAGTCGG
ATTTCAATT-GACTAAT-------------------------------------------
------------------------------------------------------------
------------------------------------------------------------
------------------------------------------------------------
------------------------------TATT-CACTGT-GAATAAATTAGGACGCTT
AAAGTATG-G-TT-----GCATG-AATACTGTA-GCGCAGTATGAAAGA-----------
------------------------------------------------------------
------------------------------------------------------------
------------------------------------------------------------
------------------------------------------------------------
---------------------------------------------TTTTGCTCTTGTG--
------------------G--CAAGATCAAAGAGAG--CCATT-GGGGGTATTTCTATTT
CATGGCGAGCGGTGAAAT--GCGTTGACCCATG-GGA-GAGAAACG-AAAGCGAAGG-CA
AATACCC-AAAGGG-TTTCTGTCGATCAAGGGCGAGAGTAGGGGGAGCGAACC-GGATCA
GAGACCCGGGTAGTCCCTACTGTAAACGATGTCGACA-GGGGATTG----------TCTA
CT------------AGTTAGGCAGAACCTT-AGCAA-AAATGA--TAGTTCAT--GG-AC
T---------CT-GGGGGAACTACGACTGCAAGG-CTG-AAACTTGAAGGAATTGACGGA
AGGGCACAC-CA-GGGGTGG-AGCCTGTGGCCTAATTTGAATCAACACGGGG-AAACTTA
CCAGAACCAGATGATT-CGATGACTTA-CATCTAAA-AGAGC-TTTAAGGATGGGTTTGA
-TGGTGGTGCATGG-CCGTTGGT-------GGTGCGTGGGTTGACCTGTCACGAGTCGAT
TCAGTTAACGAGCGAGACTACCGCCAAATATTAGCCAA-GCT-A----------------
-----------------------------------TACATTAGTG---------------
----GAAG-CTTCTATTTGGGACTACC---TGTT-ATCAAGCGGG-AGGAAGAGGGTAGC
AATAACAGGTCCGTGATGTCCTTTAGATGCTCTGGGCTGCACGCGTGCTACAATGTGAAT
CACAAAGGA---------------TT---------TAA-AATC-CGAAA-GG--------
--------------AT-GCATTACTTCTTG--AAAGAT-TCACGTAGCTGGGATTGACAT
TTGGAATCAT-TGTCATGAA-CCAGGAATCCCTTG-TAAATGTATGTCAACACCGTACGT
T-GAATACGTCCCTGCCCTTTGTACACACCGCCCGTCGCTCCTACCGATTGGACGTTTTG
GTGAAAATACTGGACTTCTT-------------TGA------------------------
---------------------AAGGTATTTAAATCAGCTCGTCTAGAGGAAGGAGAAGTC
GTAACAAGGTAACGGTAGGTGAACCTGCAGAAGGATCAAAGGGCGAATTCCACAGTG
>TriSp10RetLucA_AB434785
---------------------------------------------AAGGAAGCACACTTC
GGTCAGGGATTAAGCCATGCAAGTGCTAGTTAA-----AG---------T-AATGAAACT
GCGAACAGCTCATTAACACACTCAGTATCTAATTGATTGCGACA--------TT-A----
ATGTC-TTATAT----GGATAGTCGGAGTAA------------ATCTCGGACTAATACAT
GCAA---------------------------T-TGTTTC-ATCGGAAACGAGATATGA--
---------TGGAAAAGTTGACCCGTAA--------------------------------
----------------------------------GGGCAAATCATTGGATTGAGTGTCCT
ATCA-GC--CATTAAGTAGGGTCTTTACCTATTTAGGCTATTACGGGTAACGGG------
-CGGTTGCCGTCGGACTGCCGGAGAAGGCGCCTGAGAGATAGCGACTATGT-CTACGGAC
AGCAGCAGGCGCGAAACTTACCCACTC----GTAAAGCACGGAG-GTGGTTATGACCAGT
TCTATA---TGGGAGCA---------A--TTCCAGG-------------TAGATAGGGAG
ATACACAAAGACTATC-ATGAAA-TCGAGCAGAGGGCCAG-TCTGGTGCCAGCAGCTGCG
GTAATTCCAGCTCTGTAAG-TGTGCTCCCATATTGTTGCAGTTAAAAAGCCCGTAGTCTG
ATTTCAGTT-GACCATTT------------------------------------------
------------------------------------------------------------
------------------------------------------------------------
------------------------------------------------------------
--CT--AAAA--------------------TATT-CACTGT-GAATAAATTAGGACGCTT
AAAGTATG-G-AG-----ACATG-AATACTTTA-GCGCAGTATGAAAGA-----------
------------------------------------------------------------
------------------------------------------------------------
------------------------------------------------------------
------------------------------------------------------------
---------------------------------------------TTTTGCTCTTATG--
------------------GG-CAAGATCAAAGAGAG--CCATT-GGGGGTATTTCTATTT
CATGGCGAGTGGTGAAAT--ACGTTGACCCATG-GGA-GAGAAACG-AAAGCGAAGG-CA
AATACCC-AAAGGG-TTTCTATCGATCAAGGGCGAGAGTAGGGGGAGCGAACC-GGATCA
GAGACCCGGGTAGTCCCTACTGTAAACGATGTCGACA-GGGGATTG----------TCCA
TGC-----------TTATGGGCAGAACCTT-AGCAA-AAATGA--TAGTTCAT--GG-AC
T---------CT-GGGGGAACTACGACTGCAAGG-CTG-AAACTTGAAGGAATTGACGGA
AGGGCACAC-CA-GGGGTGG-AGCCTGTGGCCTAATTTGAATCAACACGGGG-AAACTTA
CCAGAACCAGATGATT-CGATGACTTA-CATCTAAA-AGAGC-TTTAAGGATGGGTCTTA
-TGGTGGTGCATGG-CCGTTGGT-------GGTGCGTGGGTTGACCTGCCACGAGTCGAT
TCAGTTAACGAGCGAGACTACCGCCAAATATTAGCCGAGGTT-A----------------
-----------------------------------AATTCTAACG---------------
----GAGG-CTTCTATTTGGGACTACC---TGTT-TTCAAGCGGG-AGGAAGAGGGTAGC
AATAACAGGTCCGTGATGTCCTTTAGATGCTCTGGGCTGCACGCGTGCTACAATGTGAAT
CACAAAGGTTA------------ATT---------TTT-ACTT-CGAAA-GA--------
--------------AC-GCATCACTTCTTC--AAAGAT-TCACGTAGCTGGGATTGACAT
TTGGAATCAT-TGTCATGAA-CCAGGAATCCCTTG-TAAATGTATGTCAACACCGTACGT
T-GAATACGTCCCTGCCCTTTGTACGCACCGCCCGTCGCTCCTACCGATTGGACGTTTTG
GTGAAAATACTGGACTTTTT-----------------A-A----GG--------------
---------------------AAGGTATTTAAATCAGCTCGTCTAGAGGAAGGAGAAGTC
GTAACAAGGTAACG-------------------------------------------
>TriSp10RetLucB_AB434786
---------------------------------------------AAGGAAGCACACTTC
GGTCAGGGATTAAGCCATGCAAGTGCTAGTTAA-----AG---------T-AATGAAACT
GCGAACAGCTCATTAACACACTCAGTATCTAATTGATTGCGACA--------TT-A----
ATGTC-TTACAT----GGATAGTCGGAGTAA------------ATCTCGGACTAATACAT
GCAA---------------------------T-TGTTTC-ATCAGAATCGAAATATGA--
---------TGGAAAAGTTGACCCTTAC--------------------------------
----------------------------------GGGCAAATCATTGGATTGAGTGTCCT
ATCA-GC--TATTAAGTAGGGTCTTTACCTATTTAGGCTATTACGGGTAACGGG------
-CGGTTGCCGTCGGACTGCCGGAGAAGGCGCCTGAGAGATAGCGACTATGT-CTACGGAC
AGCAGCAGGCGCGAAACTTACCCACTC----GTGAAGCACGGAG-GTGGTTATGACCAGT
TCTATA---TGGGGCGT---------AAGCCTCAAG-------------TAGATAGGAAG
ATACACAAAGACTATC-TTGAAA-TCGAGCAGAGGGCCAG-TCTGGTGCCAGCAGCTGCG
GTAATTCCAGCTCTGTAAG-TGTGCTCCCATATTGTTGCAGTTAAAAAGCCCGTAGTCGG
ATTTCATAT-GACAATTT------------------------------------------
------------------------------------------------------------
------------------------------------------------------------
------------------------------------------------------------
--TTC-TAAG--------------------TATT-CACTGT-GAATAAATTAGGACGCTT
AAAGTATG-G-TT-----GCATG-AATACTCTA-GCGCAGTATGAAGGA-----------
------------------------------------------------------------
------------------------------------------------------------
------------------------------------------------------------
------------------------------------------------------------
---------------------------------------------TTTTGCTC-ATTG--
------------------GG-CAAGATCAAAGAGAG--CCATT-GGGGGTATTTCTATTT
CATGGCGAGCGGTGAAAT--GCGTTGACCCATG-GGA-GAGAAACG-AAAGCGAAGG-CA
AATACCC-AAAGGG-TTTCTGTCGATCAAGGGCGAGAGTAGGGGGAGCGAACC-GGATCA
GAGACCCGGGTAGTCCCTACTGTAAACGATGTCGACA-GGGGATTG----------TCTG
TTT-----------TTACAGGCAGAACCTT-AGCAA-AAATGA--TAGTTCAT--GG-AC
T---------CT-GGGGGAACTACGACTGCAAGG-CTG-AAACTTGAAGGAATTGACGGA
AGGGCACAC-CA-GGGGTGG-AGCCTGTGGCCTAATTTGAATCAACACGGGG-AAACTTA
CCAGAACCAGATGATT-CGATGACTTA-CATCTAAA-AGAGC-TTTAAGGATGGGTCTGA
-TGGTGGTGCATGG-CCGTTGGT-------GGTGCGTGGGTTGACCTGTCACGAGTCGAT
TCAGTTAACGAGCGAGACTACCGCCAAATATTAGCTAATGCT-A----------------
-----------------------------------GTCTCTAGCA---------------
----AAAG-CTTCTATTTGGGACTACC---TGTT-ATCAAGCAGG-AGGAAGAGGGTAGC
AATAACAGGTCCGTGATGTCCTTTAGATGCTCTGGGCTGCACGCGTGCTACAATGTGAAT
CACAAAGGATA------------TTT---------TAT-ACTT-CGAAA-GA--------
--------------AT-GCATCACTTCTTT--AAAGAT-TCACGTAGCTGGGATTGACAT
TTGGAATCAT-TGTCATGAA-CCAGGAATCCCTTG-TAAATGTATGTCAACACCGTACGT
T-GAATACGTCCCTGCCCTTTGTACACACCGCCCGTCGCTCCTACCGATTGGACGTTTTG
GTGAAAATACTGGACTTTCT-------------CGAA--A----GG--------------
---------------------AAGGTATTTAAATCAGCTCGTCTAGAGGAAGGAGAAGTC
GTAACAAGGTAACG-------------------------------------------
>UnkTri11RetFla_U17508
-------------------------CAACCTGGTTGATCCTG-CCAAGGAAGCACACTGA
GGCCGTAGATTAAGCCATGCAAGTGTTAGTTCA-----GG---------C-AACGAAACT
GCGAACAGCTCATTAATACGCTCAGAACCTATTTGGTTTCGACC--------C---GCAA
GGGTA-CTAAAG----GGATAGCAGGGGTAA------------TTCCCGTGCTAATACCT
GCAA---------------------------T-TTATCC-ACCTNATGTGAGTTAAGG--
---------TGAGGACGTGACCAT-T-T--------------------------------
-----------------------------------GGCATACCATTCGGTTGGGCGCCCT
ATCA-GC--TTGTCGGCAGTATCTTT-ACTGTGGAGGCTATCACGGGTAACGGG------
-CGGTTATCGTCGGACTGCCGGAGAAGGCGCCTGAGAGATAGCGGCTATTC-CCATGGGA
AGCAGCAGGCGCGAAACTTACCCACTC----TTCAACGAAGGAG-GTGGTAACGGCCAGT
TCCA----------------------TACTGTCGC---AAGACG---CGTGGATAGGCTC
ACACTTTCCCAGTGTG-GGGTAA-CCTAGGAGAGGGCCAG-TCTGGTGCCAGCAGCTGCG
GTAATTCCAGCACTCCGAG-TTTGCTCCCA--TTGTTACGTTTAAAACGCCCGTAGTTTG
AGGTT-AAG-----------------------------------------CT--------
------------------------------------------------------------
------------------------------------------------------------
------------------------------------------------------------
-CGGATAGAG--------------------CGTT-CACCGT-GACTAAATCAGGATGCTT
AAAGTAGT---TCAA---AACTG-AATGACTCA-GCACGGTATGAGAT------------
------------------------------------------------------------
------------------------------------------------------------
------------------------------------------------------------
------------------------------------------------------------
---------------------------------------------TTTTACCCC------
------------TTCGGGGG-TCAGATCAAAGAGAG--CCATC-GGGGGTAGATCTATTT
CATGGCGAGCGGCGGAAT--GTGTTGACCCATG-AGA-GAGAAACG-GATGCGAAAG-CG
TCTACCT-AGAGGG-TTTCTGTCGATCAAGGGCGAGAG-------ATCCAACC-GGATTA
GAGACCCGGGTAGTTGCGGCCTTAAACTATGCCGACG-GGGCCACA----------TTT-
----------------CCGAGTGGGGTCCT-AAGCG-AAACGT-TGAGTCGTT--GG-GC
TA---------C-GGGGGAACTACGACCGCAAGG-CTG-AAACTTGAAGGAATTGACGGA
AGGGCACAC-CA-GGGGTGG-ATACTGTGGCTCAATCTGACTCAACGCGAAA-AAACCTA
CCAGGACCAGATATTTTCAATGACTGA-CCAGCTAA-AGACT-GTTCAGGATGTGATTTT
-TGGTGGTGCATGG-CCGTTGGT-------GGTGCGTGGATTGATCTGTCATGCGTCGAT
TCAGATAACGAGCGAGACTACCACCGACTACCTAGGAGTGTACT----------------
-------------------------------------CTGGCGAGTG-------------
--CGTCTT-CTTCTAGTCGGGACTCCC---TGCG-TTTAAGCAGG-CGGAAGAGGGTAGC
AATAACAGGTCCGTGATGTCCTTTAGATGCTCTGGGCTGCACGCGTTCTACAATGCTGGA
ATCACAGGGAT------------------------GCT-AACC-TGA-A-AG--------
--------------GT-TCGCTACTCCTTT--AATCTC-CAGCGTAGTTGGGATTGACGA
TTGTAATCAT-CGTCATGAA-CCAGGAATCCCTTG-TAAACGTGTATCAACATTGCACGT
T-GAATACGTCCCTGCCCTTTGTACACACCGCCCGTCGCTCCTACCGATTGGATGGACCG
GTGAAATTATTGGACCGGCT--------------TGCC-G----GG--------------
---------------------AAGGTAATTAAGCCTGTCGATTTAGAGGAAAGAGAAGTC
GTAACAAGGTATCTGTAGGTGAACCTGCAGAAGGATCAAGCTTGGATC---------
>CalGra12CryBreA_AY063294
----------------------------------------------AGGAAGCACACTTA
GGTCATAGATTAAGCCATGCAAGTGTTAGTTCA-----GG---------GAAACGAAACT
GCGAACAGTTCAGTAATACGCTCAGAATCTAATTGGCAGCGAC---------CATC----
AGGTT-TTAGTT----GGATAGCAGCAGTAA------------TTCTGGTGTTAATACAT
GCAA---------------------------T-TGTTCC-ATCGGAAGTGAAGTACGA--
---------AGGAAAAGTTGACCG-TGA--------------------------------
-----------------------------------GGCAAGTCATTCGATTGAGCGACCT
ATCA-AC--TTGTACTTAGGGTCTTTACCTAGGTAGGCTGTCACGGGTAATGGG------
-CGGTTACCGTCGGACTGCCGGAGAAGGCGCCTGAGAGATAGCGACTATAT-CTACGGGT
AGCAGCAGGCGCGAAACTTACCCACTC----GAGACGTTCGGAG-GTGGTAATGACGAGT
TTCAAG---TCAGCTCC-ATACGGGGTTGCT------------------TGAATAGGATT
ACACATTTCCAGTGTA-GTGAAA-CCTAGCAGAGGCTCAG-TCTGGTGCCAGCAGCTGCG
GTAATTCCAGCTCTGCAAG-TTTGTTCCCATATTGTTGCAGTTAAAACGCCCGTAGTCTG
AATTACA---------------------------A-AGTGTACGCGGCC-ACAA------
------------------------------------------------------------
------------------------------------------------------------
------------------------------------------------------------
------ACCG--------------------CGTT-CACTGT-GAACAAATCAGGACGCTT
AGTGTAAG-G--TTA----CAAG-AATGACACA-GCGCAGTATGAAAT------------
------------------------------------------------------------
------------------------------------------------------------
------------------------------------------------------------
------------------------------------------------------------
---------------------------------------------CTTTACC--------
--------GAA-------GG-TAAGATCAAAGAGAG--CCATC-GGGGGTAGATCTATTT
CATGGCGAGCGGTGGAAT--GCTATAACCCATG-AGA-GAGAAACG-AAGGCGAAGG-CA
TCTACCT-AGCGGG-TTTCTGTCGATCAAGGGTGAGAGTAGGAGTATCGAACT-GGATTA
GAGACCCGGGTAGTTCCTACCTTAAACGATGCCGACA-GGGGCTTA----------TCCT
-----------CAGAAGAGGGTAGGATCCT-AGGAG-AAATCA--TAGTTCTT--GG-GC
T---------CT-GGGGGAACTACGACCGCAAGG-CTG-AAACTTGAAGGAATTGACGGA
AGGGCACAC-CA-GGGGTGG-AGCTTGTGGCTTAATTTGAATCAACACGGGG-AAACTTA
CCAGGACCAGATGTTTTATAGGACTGA-CAGGCTTA-AGGTC-TTTCAGAATTTGACTAT
-TGGTGGTGCATGG-CCGTTGGT-------GGTGCGTGGGTTGACCTGTCTAGCGTTGAT
TCAGATAACGAGCGAGATTGTCACCAATTACTGGTTCTGTCTTC-----------G-CG-
-------------------------------------CAGAAAG----------------
---CAT-A-GTTCGAATTGAGACTCCC---TGCG-TCTAAGCAGG-CGGAAGAAGGTAGC
AATAACAGGTCCGTGATGTCCTTTAGATGCCCTGGGCTGCACGCGCGCTACAATGTGAGG
ATCAAAGAG-T--------------T---------ACT-GGCCACGACA-GG--------
--------------GT-AAGTTACTCTCAT--AAAGCC-TCACGTACCTGGGATTGGTGG
TTGTAATCAG-CACCATGAA-CCAGGAATCCCTTG-TAAGCGTGTGTCAACAACGCACGT
T-GAATACGTCCCCGCCCTTTGTACACACCGCCCGTCGCTCCTACCGA-TGGATGATGCG
GTGAAATCACTAGAGG----------------GTACG--C---TCG--------------
---------------------AAGGTGATTAAACCATATTATCTAGA-------------
---------------------------------------------------------
>CalGra12CryBreB_AY063295
----------------------------------------------AGGAAGCACACTTA
GGTCATAGATTAAGCCATGCAAGTGTTAGTTCA-----GG---------GAAACGAAACT
GCGAACAGCTCAGTAATACGCTGAGAATCTAATTGGCAGCGAC---------CATC----
AGGTT-TTAGTT----GGATAGCAGCAGTAA------------TTCTGGTGCTAATACAT
GCAA---------------------------T-TGTTCC-ATCGGAAGTGAAGTACGA--
---------AGGAAAAGTTGACCG-AGA--------------------------------
-----------------------------------GGCAAGCCATTCGATTGAGCGACCT
ATCA-GC--TTGTACTTAGGGTCTTTACCTAGGTAGGCTATCACGGGTAACGGG------
-CGGTTACCGTCGGACTGCCGGAGAAGGCGCCTGAGAGATAGCGACTATAT-CTACGGGT
AGCAGCAGGCGCGAAACTTACCCACTC----GAGACGTTCGGAG-GTGGTAATGACGAGT
TTCAAG---TCAGCTCC-ATACGGGGTTGCT------------------TGAATAGGATT
ACACATTTCCAGTGTA-GTGAAA-CCTAGCAGAGGGCCAG-TCTGGTGCCAGCAGCTGCG
GTAATTCCAGCTCTGCGAG-TTTGCTCCCATGTTGTTGCAGTTAAAACGCCCGTAGTCTG
AAGTACG---------------------------A-AGTTTGAGCGGCC-ACAA------
------------------------------------------------------------
------------------------------------------------------------
------------------------------------------------------------
------ACCG--------------------CGTT-CACTGT-GAACAAATCAGGACGCTT
AGTGTAAG-G--TTA----CAAG-AATGACACA-GCGCAGTATGAAAT------------
------------------------------------------------------------
------------------------------------------------------------
------------------------------------------------------------
------------------------------------------------------------
---------------------------------------------CTTTACC--------
--------GAA-------GG-TAAGATCAACGAGAG--CCATC-GGGGGTAGATCTATTT
CATGGCGAGCGGTGGAAT--GCTATAACCCATG-AGA-GAGAAACG-AAGGCGAAGG-CG
TCTACCT-AGCGGG-TTTCTGTCGATCAAGGGCGAGAGTAGGAGTATCGAACC-GGATTA
GAGACCCGGGTAGTTCCTACCTTAAACGATGCCGACA-GGGGCTTA----------TCCT
-----------CAGTAGAGGGTAGGATCCT-AGGAG-AAATCA--TAGTTCTT--GG-GC
T---------CT-GGGGGAACTACGACCGCAAGG-CTG-AAACTTGAAGGAATTGACGGA
AGGGCACAC-CA-GGGGTGG-AGCTTGTGGCTTAATTTGAATCAACACGGGG-AAACTTA
CCAGGACCAGATGTTTTATAGGACTGA-CAGGCTTA-AGGTC-TTTCAGGATTTGACTAT
-TGGTGGCGCATGG-CCGTTGGT-------GGTGCGTGGGTTGACCTGTCTAGCGTTGAT
TCAGATAACGAGCGAGATTACCACCAATTACTAGTTCTGTCTT------------G-CG-
-------------------------------------CAGAAAG----------------
---CAT-G-GTCTGAATTGGGACTCCC---TGCG-TCTAAGCAGG-AGGAGGAAGGTAGC
AATAACAGGTCCGTGATGTCCTTTAGATGCCCTGGGCTGCACGCGCGCTACAATGTGAGG
ATCAAAGAG-T--------------T---------ACT-GTCCACGACA-GG--------
--------------GT-AAGTTACTCTGAT--AAAACC-TCACGTACCTGGGATTGGTGG
TTGTAATCAG-CACCATGAA-CCAGGAATCCCTTG-TAAGCGTGTGTCAACAACGCACGT
T-GAATACGTCCCTGCCCTTTGTACACACCGCCCGTCGCTCCTACCGA-TGGATGATTCG
GTGAAATCACTAGAGG----------------GTACG--C---TCG--------------
---------------------AAGGTGATTAAACCATATTATCTAGA-------------
---------------------------------------------------------
>CalGra12CryBreC_AY063296
----------------------------------------------AGGAAGCACACTTA
GGTCATAGATTAAGCCATGCAAGTGTTAGTTCA-----GG---------GAAACGAAACT
GCGAACAGCTCAGTAATACGCTGAGAATCTAATTGGCAGCGAC---------CATC----
AGGTT-TTAGTT----GGATAGCAGCAGTAA------------TTCTGGTGCTAATACAT
GCAA---------------------------T-TGTTCC-ATCGGAAGTGAAGTACGA--
---------AAGAAAAGTTGACCG-AGA--------------------------------
-----------------------------------GGCAAGCCATTCGATTGAGCGACCT
ATCA-GC--TTGTACTTAGGGTCTTTACCTAGGTAGGCTATCACGGGTAACGGG------
-CGGTTACCGTCGGACTGCCGGAGAAGGCGCCTGAGAGATAGCGACTATAT-CTACGGGT
AGCAGCACGCGCGAAACTTACCCACTC----GAGACGTTCGGAG-GTGGTAATGACGAGT
TTCAAG---TCAGCTCC-ATACGGGGTTGCT------------------TGAATAGGATT
ACACATTTCCAGTGTA-GTGAAA-CCTAGCAGAGGGCCAG-TCTGGTGCCAGCAGCTGCG
GTAATTCCAGCTCTGCGAG-TTTGCTCCCATGTTGTTGCAGTTAAAACGCCCGTAGTCTG
AAGTACG---------------------------A-AGTTTGAGCGGCC-ACAA------
------------------------------------------------------------
------------------------------------------------------------
------------------------------------------------------------
------ACCG--------------------CGTT-CACTGT-GAACAAATCAGGACGCTT
AGTGTAAG-G--TTA----CAAG-AATGACACA-GCGCAGTATGAAAT------------
------------------------------------------------------------
------------------------------------------------------------
------------------------------------------------------------
------------------------------------------------------------
---------------------------------------------CTTTACC--------
--------GAA-------GG-TAAGATCAACGAGAG--CCATC-GGAGGTAGATCTATTT
CATGGCGAGCGGTGGAAT--GCTATAACCCATG-AGA-GAGAAACG-AAGGCGAAGG-CA
TCTACCT-AGCGGG-TTTCTGTCGATCAAGGGCGAGAGTAGGAGTATCGAACC-GGATTA
GAGACCCGGGTAGTTCCTACCTTAAACGATGCCGACA-GGGGCTTA----------TCCT
-----------CAGTAGAGGGTAGGATCCT-AGGAG-AAATCA--TAGTTCTT--GG-GC
T---------CT-GGGGGAACTACGACCGCAAGG-CTG-AAACTTGAAGGAATTGACGGA
AGGGCACAC-CA-GGGGTGG-AGCTTGTGGCTTAATTTGAATCAACACGGGG-AAACTTA
CCAGGACCAGATGTTTTATAGGACTGA-CAGGCTTA-AGGTC-TTTCAGGATTTGACTAT
-TGGTGGTGCATGG-CCGTTGGT-------GGTGCGTGGGTTGACCTGTCTAGCGTTGAT
TCAGATAACGAGCGAGATTACCACCAATTACTAGTTCTGTCTT------------G-CG-
-------------------------------------CAGAAAG----------------
---CAT-G-GTCTGAATTGGGACTCCC---TGCG-TCTAAGCAGG-AGGAGGAAGGTAGC
AATAACAGGTCCGTGATGTCCTTTAGATGCCCTGGGCTGCACGCGCGCTACAATGTGAGG
ATCAAAGAG-T--------------T---------ACT-GTCCACGACA-GG--------
--------------GT-AAGTTACTCTGAT--AAAACC-TCACGTACCTGGGATTGGTGG
TTGTAATCAG-CACCATGAA-CCAGGAATCCCTTG-TAAGCGTGTGTCAACAACGCACGT
T-GAATACGTCCCTGCCCTTTGTACACACCGCCCGTCGCTCCTACCGA-TGGATGATTCG
GTGAAATCACTAGAGG----------------GTACG--C---TCG--------------
---------------------AAGGTGATTAAACCATATTATCTAGA-------------
---------------------------------------------------------
>DevLep2NeoCasA_FN377759
----------------------------------------------AGGAAGCACACTTT
GGTCATGGATTAAGCCATGCAAGTGTTAGTTCA-----GG---------C-AACGAAACT
GCGAATAGCTCATTAATACGCTCAGAATCTAATTGACGGCGACT--------CTTCG---
GGGCC-TTAAAT----GGATAGCAGCAGTAA------------TTCTGGTGCTAATACAT
GCTA---------------------------TTTGTTTC-ATCAGATACGAATTATGG--
---------TGGAAAAGTTGACCT-TATG-------------------------------
-----------------------------------GGCACGTCATTCGATTGAGCGACCT
ATCA-GC--TTGTACTTAGGGTCTTTACCTAGGTAGGCTATCACGGGTAACGGG------
-CGGTTACCGTCGGACTGCCGGAGAAGGCGCCTGAGAGATAGCGACTATAT-CCACGGGT
AGCAGCAGGCGCGAAACTTACCCACTC----GAGACTTTCGGAG-GTGGTAATGACCAGT
TTTAGA---TTAGCTCT-TCATAGGGCTGTT------------------TAAATAGGACT
CTAGTTTTCCACTAGT-GTGAAA-CCTAGCAGAGGGCCAG-TCTGGTGCCAGCAGCTGCG
GTAATTCCAGCTCTGCGAG-TTTGCTCCCATATTGTTGCAGTTAAAACGCCCGTAGTCTG
AATTTCT-----------------------------AGATTATGCTCCA-CTCA------
------------------------------------------------------------
------------------------------------------------------------
------------------------------------------------------------
------GGGG--------------------CGTT-CACTGT-GAACAAATCAGGACGCTT
AAAGTAGG-G-TTAA----CATG-AATGACTTA-GCGCAGTATGATAT------------
------------------------------------------------------------
------------------------------------------------------------
------------------------------------------------------------
------------------------------------------------------------
---------------------------------------------TTTTACC--------
--------TTC-------GG-TAAGATCAAAGAGAG--CCACC-GGGGATAGATCTATTT
CATGGCGAGCGGTGGAAT--GCTCTGACCCATG-AGA-GAGAAACG-AAGGCGAAGG-CA
TCTATCT-AGCGGG-TTTCTATCGATCAAGGGCGAGAGTAGGAGTATCCAACC-GGATCA
GAGACCCGGGTAGTTCCTACCTTAAACGATGCCGACA-GGGGCTTG----------TTAT
-----------TCATTAATAGCAGGACCTT-AGGAG-AAATCA--TAGTTCTT--GG-GC
T---------CT-GGGGGAACTACGACCGCAAGG-CTG-AAACTTGAAGGAATTGACGGA
AGGGCACAC-CA-GGGGTGG-AGCTTGTGGCTTAATTTGAATCAACACGGGG-AAACTTA
CCAGGACCAGGTGTTCTGTATGACTGA-CAGGCTAT-AGGTC-TTTCAGGATTGAACTTT
-GGGTGGTGCATGG-CCGTTGGT-------GGTGCGTGGGTTGACCTGTCTAGCGTTGAT
TCAGATAACGAGCGAGATTATCACCAATTATCTACGAATTTTCG----------AC-TTC
T------------------------------------GTACGGAGAT-------------
---TC--T-GTTCTAATTGGGACTCCC---TGTG-TTTAAATAGG-AGGAAGAGGGTAGC
AATAACAGGTCCGTGATGTCCTTCAGATGCTCTGGGCTGCACGCGCGCTACAATGTTAGG
ATCAAAGAGCT--------------T---------ACG-AATT-CGAAA-GA--------
--------------AT-GAGTAACTCTCTT--AATACC-TAACGTGGTTGGGATTGACGA
TTGTAATCAT-CGTCATGAA-CTAGGAATCCCTTG-TAAATGTGTGTCAACAACGCACGT
T-GAATACGTCCCTGCCCTTTGTACACACCGCCCGTCGCTCCTACCGA-TGAATGATTCG
GTGAAATTACTGGACCTTA--------------TTTTA-G----GA--------------
---------------------AAGGTAATTAAATCAAATTACTTAGAGGAAGGAGAAGTC
GTAACAAGGTAACG-------------------------------------------
>DevLep2NeoCasB_FN377760
----------------------------------------------AGGAAGCACACTTT
GGTCATGGATTAAGCCATGCAAGTGTTAGTTCA-----GG---------C-AACGAAACT
GCGAATAGCTCATTAATACGCTCAGAATCTAATTGACGGCGACT--------CTTCG---
GGGCC-TTAAAT----GGATAGCAGCAGTAA------------TTCTGGTGCTAATACAT
GCTA---------------------------TTTGTTTC-ATCAGATACGAATTATGG--
---------TGGAAAAGTTGACCT-TATG-------------------------------
-----------------------------------GGCACGTCATTCGATTGAGCGACCT
ATCA-GC--TTGTACTTAGGGTCTTTACCTAGGTAGGCTATCACGGGTAACGGG------
-CGGTTACCGTCGGACTGCCGGAGAAGGCGCCTGAGAGATAGCGACTATAT-CCACGGGT
AGCAGCAGGCGCGAAACTTACCCACTC----GAGACTTTCGGAG-GTGGTAATGACCAGT
TTTAGA---TTAGCTCT-TCATAGGGCTGTT------------------TAAATAGGACT
CTAGTTTTCCACTAGT-GTGAAA-CCTAGCAGAGGGCCAG-TCTGGTGCCAGCAGCTGCG
GTAATTCCAGCTCTGCGAG-TTTGCTCCCATATTGTTGCAGTTAAAACGCCCGTAGTCTG
AATTTCT-----------------------------AGATTATGCTCCA-CTCA------
------------------------------------------------------------
------------------------------------------------------------
------------------------------------------------------------
------GGGG--------------------CGTT-CACTGT-GAACAAATCAGGACGCTT
AAAGTAGG-G-TTAA----CATG-AATGACTTA-GCGCAGTATGATAT------------
------------------------------------------------------------
------------------------------------------------------------
------------------------------------------------------------
------------------------------------------------------------
---------------------------------------------TTTTACC--------
--------TTC-------GG-TAAGGTCAAAGAGAG--CCACC-GGGGATAGATCTATTT
CATGGCGAGCGGTGGAAT--GCTCTGACCCATG-AGA-GAGAAACG-AAGGCGAAGG-CA
TCTATCT-AGCGGG-TTTCTATCGATCAAGGGCGAGAGTAGGAGTATCCAACC-GGATCA
GAGACCCGGGTAGTTCCTACCTTAAACGATGCCGACA-GGGGCTTG----------TTAT
-----------TCATTAATAGCAGGACCTT-AGGAG-AAATCA--TAGTTCTT--GG-GC
T---------CT-GGGGGAACTACGACCGCAAGG-CTG-AAACTTGAAGGAATTGACGGA
AGGGCACAC-CA-GGGGTGG-AGCTTGTGGCTTAATTTGAATCAACACGGGG-AAACTTA
CCAGGACCAGGTGTTCTGTATGACTGA-CAGGCTAT-AGGTC-TTTCAGGATTGAACTTT
-GGGTGGTGCATGG-CCGTTGGT-------GGTGCGTGGGTTGACCTGTCTAGCGTTGAT
TCAGATAACGAGCGAGATTATCACCAATTATCTACGAATTTCCG----------AC-TTC
T------------------------------------GTACGGAGAT-------------
---TC--T-GTTCTAATTGGGACTCCC---TGTG-TTTAAATAGG-AGGAAGAGGGTAGC
AATAACAGGTCCGTGATGTCCTTCAGATGCTCTGGGCTGCACGCGCGCTACAATGTTAGG
ATCAAAGAGCT--------------T---------ACG-AATT-CGAAA-GA--------
--------------AT-GAGTAACTCTCTT--AATACC-TAACGTGGTTGGGATTGACGA
TTGTAATCAT-CGTCATGAA-CTAGGAATCCCTTG-TAAATGTGTGTCAACAACGCACGT
T-GAATACGTCCCTGCCCTTTGTACACACCGCCCGTCGCTCCTACCGA-TGAATGATTCG
GTGAAATTACTGGACCTTA--------------TTTTG-G----GA--------------
---------------------AAGGTAATTAAATCAAATTACTTAGAGGAAGGAGAAGTC
GTAACAAGGTAACG-------------------------------------------
>DinExi13RetSpeA_AB092924
---------------------TGAGGATCCAGGTTGATCCTGCCAGTAGTCATATGCTTG
TCTCAAAGATTAAGCCATGCAAGTCTAAGTATA-----ATCAAA-TTAACTGATGACACT
GCGAAAAGCTCCTTAAAATAGTTATAATTTATTTGATAGTGACG--------TTA-----
------CTACTC----GGATAGCCGTAGTAA------------TTCTAGAGCTAATACGT
GCGTAAACGGCTGACTGCGTGAGCGGAAGGCC-CGTGTTTATTAGATCGAAAACCAGCGT
TCCTT------GGGTGGGCAACCGTCCTTGGATA--------TCTTTTGGTGAGTCATGA
TAATC--------GTCGTATCGGCCTTG----GCCGATTCTTCATTCAAATTTCTAACCT
ATCA-AC--CTGACGTTAAGGTAGTGTCTTAGAGTAGTCGTGACGGGTGACGGG------
-GAATCAGGGTTCGA-TACCGGAGAGGGCGCATGAGAAATGGCGACCATCA-CTAAGGTG
AGCAGCAGGCGCGCAAATTACCCACTGGCAATAAATTTGCTGAG-GTAGTGACAAAAAAT
ACCGAT---ATCGGGCT-T-------CGGTTCGACAAT-----------TGGAATGGGGT
CGGTGCAAATAGCCGG-CCGAGCAACCATTA-AGGGCAAG-TCTGGTGCCAGCAGCCGCG
GTAATTCCAGCTCTAATAG-TGTATACTAACGTTGCTGATGTTAAAAAGCTCGTAGTTGG
ATTTAAGATGGAGCTATT------------------CGTCTTTGTG--T-TTTGTTGATT
CGGA---------TTGTCTGCGGGAGGCTTACTTTCTTGTCGTGGGTTGATTCATGATCC
CGG-CAGGGGAGGGGCGCCCGTAGGCGCCGGATTAGCCGCAGAG-ATTGCTTCGTCAATT
-------------TTATTTTCGAATTGTCAC-GGTCCA-CTTCACTGTGG--TACTGTGG
CGGTCCGGAA--------------------GGTT-TACTTT-GAAGAAAATGGAGTGTTC
AAAGCAGGCG-TCTCGC-AGCTG-AACACATTA-GCATGGAATAATAAAATAGGACATC-
-AGTGAGGTGCTTGCCGGCTTCGT---------TTTCCCT-------GTGCGTTTT----
---------------------CTTT---CGAAGGGTTGTCG------TTCATTTCGGT--
-------------------------------------------------GGGCG-----G
TTGCTC----------------------------------TTTGGCGG-TGCGTATGGGG
G-GCGGAGATGTC-GGGGTGCCTCTGCTTTTTTGT-ATGCATCCGTTTTGTTGGTTTTCA
-------GGAG--CTGGTGT-AATGATTAATAGGGA--CTGTC-GGGGGCATTAGTATTG
CATTGTCAGAGGTGAAAT--TCTTGGATTTATG-CAA-GACTAACT-AGTGCGAAAG-CA
TTTGCCA-AGGATG-TTTTCATTAATCAAGAACGAAAGTGAGGGGATCGAAGA-CGATCA
GAAACCGTCGTAGTCCTCGCCATAAACTATACCGTCT-AGGGATTGGGGG-TTGACCTTT
AT------ACATAGTCTCCTTTAGCACCTT--AGGG-AAACCA--AAGTTTTC--GG-GT
T---------CA-TGGGGGAGTATGGCCGCAAGA-CTG-AAACTTAGAGAAATTGACGGA
AGGGCACCACCA-GATGTGG-AGCATGCGGCTCAATTCGACTCAACACGGGG-AAACTTA
TCAGATTCGGACACGG-TGAGGATTGA-CAGATTGA-TAGCTCTTTCTTGATTCCGTGGG
-TGGTGGTGCATGG-TCGTTCTT-------AGTTGGTGGGGTGGCTTGTCTG--CTTAAT
TGCGATAACGAACGAGACCTCGGTCTGCTAACTAACGGCGCCTTATG-------------
--------------------------GCTCGCAAGTGTTGTAAGGTGG------------
--TTACCG-TTCCTTAGAGAGACTACC--------GTTGAGAAAC-GGGGGAAGTGAGGC
AATAACAGGTCCGTTATGCCCTT-AGACAATCTGAACCGCACGCGTACTACTATAGCCGC
CTCAACGAGTT--------------TG--T-----CCT-GGCC-CGGAA-GG--------
--------------GT-TGGGTAATCTTTGG-AGTAGC-GGCTGTGCTGGGGATCGGTTT
TTGTAATTCTGAACCGTGAA-CGCGGAATATCTCG-TAAGTGCAGTTCATCAGACTGCGC
T-GATTACGTCCCTGCCCTTTGTACACACCGCCCGTCGCTCCTACCGA-TGAATGATCAG
GTGAAATGCTCGGATGGGGT-------------AGTCT-T----GGAGAGCTTTTAACCG
GGTTCTTTGCGACCGTTCCAGAAGAGCAGTAAATCTTATTATTTAGAGGAAGGAGAAGTC
GTAACAAGGTTTTCGTAGGTGAACCTGCCGCTG------------------------
>DinExi13RetSpeB_AB092926
---------------------TGAGGATCCAGGTTGATTCTGCCAGTAGTCATATGCTTG
TCTCAAAGATTAAGCCATGCAAGTCTAAGTATA-----ATCAAA-TTAACTGATGACACT
GCGAAAAGCTCCTTAAAATAGTTATAATTTATTTGATAGTGACG--------TTA-----
------CTACTC----GGATAGCCGTAGTAA------------TTCTAGAGCTAATACGT
GCGTAAACGGCTGACTGCGTGAGCGGAAGGCC-CGTGTTTATTAGATCGAAAACCAGCAT
TCCTT------GGGTGGGCAACCGTCTTTGGATA--------CTATTTGGTGAGTCATGA
TAATC--------GTCGTATCGGCCTCG----GCCGATTCTTCATTCAAATTTCTAACCT
ATCA-AC--CTGACGTTAAGGTAGTGTCTTAGAGTAGTCGTGACGGGTGACGGG------
-GAATCAGGGTTCGA-TACCGGAGAGGGCGCATGAGAAATGGCGACCATCA-CTAAGGTG
AGCAGCAGGCGCGCAAATTACCCACTGGCAATAAATTTGCTGAG-GTAGTGACAAAAAAT
ACCGAT---ATCGGGCT-T-------CGGTTCGACAAT-----------TGGAATGGGGT
GGGTGCAAATAGCCCG-CCGAGCAACCATTAGAGGGCAAG-TCTGGTGCCAGCAGCCGCG
GTAATTCCAGCTCTAATAG-TGTATACTAACGTTGCTGATGTTAAAAAGCTCGTAGTTGG
ATTTAAGATGGAGCTATT------------------CGTCTTTGTG--T-TTTGTTGATT
CGGA---------TTGTCTGCGGGAGGCTTACTTTCTTGTCGTGGGTTGATTCATGATCC
CGG-CAGGGGAGGGGCGCTCGTAGGCGCCGGATTAGCCGCAGAG-ATTGCTTCGTCAATT
-------------TTATTTTCGAATTGTCAC-GGTCCA-CTTCACTGTGG--TACTGTGG
CGGTCCGGAA--------------------GGTT-TACTTT-GAAGAAAATGGAGTGTTC
AAAGCAGGCG-TCTCGC-AGCTG-AACACATTA-GCATGGAATAATAAAATAGGACATC-
-AGTGAGGTGCTCGCCGGCTTCGT---------TTTCCCT-------GTGCGTTTT----
---------------------CTTT---CGAGGGGTTGTCG------TTCATTTCGGT--
-------------------------------------------------GGGCG-----G
TTGCTC----------------------------------TTTGGCGG-TGCGTATGGGG
G-GCGGAGATGTC-GGGGTGCCTCTGCTTTTTTGT-ATGCATCCGTTTTGTTGGTTTTCA
-------GGAG--CTGGTGT-AATGATTAATAGGGA--CTGTC-GGGGGCATTAGTATTG
CATTGTCAGAGGTGAAAT--TCTTGGATTTATG-CAA-GACTAACT-AGTGCGAAAG-CA
TTTGCCA-AGGATG-TTTTCATTAATCAAGAACGAAAGTGAGGGGATCGAAGA-CGATCA
GAAACCGTCGTAGTCCTCGCCATAAACTATACCGTCT-AGGGATTGGGGG-TTGACCTTT
AT------ACATAGTCTCCTTTAGCACCTT--AGGG-AAACCA--AAGTTTTC--GG-GT
T---------CA-TGGGGGAGTATGGCCGCAAGA-CTG-AAACTTAAAGAAATTGACGGA
AGGGCACCACCA-GATGTGG-AGCATGCGGCTCAATTCGACTCAACACGGGG-AAACTTA
TCAGGTTCGGACACGG-TGAGGATTGA-CAGATTGA-TAGCTCTTTCTTGATTCCGTGGG
-TGGTGGTGCATGG-TCGTTCTT-------AGTTGGTGGGGTGGCTTGTCTG--CTTAAT
TGCGATAACGAACGAGACCTCGGTCTGCTAACTAACGGCGCCTTATG-------------
--------------------------GCTCGCAAGTGTTGTAAGGTGG------------
--TTACCG-TTCCTTAGAGAGACTACC--------GTTGAGAAAC-GGGGGAAGTGAGGC
AATAACAGGTCCGTTATGCCCTT-AGATAATCTGAACCGCACGCGTACTACTATAGCCGC
CTCAACGAGTT--------------TG--T-----CCT-GGCC-CGGAA-GG--------
--------------GT-TGGGTAATCTTTGG-AGTAGC-GGCTGTGCTGGGGATCGGTTT
TTGTAATTCTGAACCGTGAA-CGCGGAATATCTCG-TAAGTGCAGTTCATCAGACTGCGC
T-GATTACGTCCCTGCCCTTTGTACACACCGCCCGTCGCTCCTACCGA-TGAATGATCAG
GTGAAATGCTCGGATGGGGT-------------AGTTG-T----GGAGTTCCTGCAA--G
GGAGCTTTGTGACCGTTTCAGAAGAGCAGTAAATCTTATTATTTAGAGGAAGGAGAAGTC
GTAACAAGGTTTTCGTAGGTGAACCTGCCGCTG------------------------
>DinFim8RetFlaB_AY137593
------------------------------------------------------------
------------------------------------------------------------
-------------------------------------AGTGACG--------TTA-----
------CTACTC----GGATAGCCGTAGTAA------------TTCTAGAGCTAATACGT
GCGTAAGCGCCTGACTGCGTGAGCGGAAGGGC-CGTGTTTATTAGATCGAAAACCAGCTT
TGCAT------GGGTGGGCAACCGTCCATGCATG--------CTTTATGGTGAGTCATGA
TAATC--------GTCGTATCGACCTCG----GTCGATTGTTCATTCAAATTTCTAACCT
ATCA-AC--CTGACGTTAAGGTAGTGTCTTAGAGTAGTCGTGACGGGTGACGGG------
-GAATCAGGGTTCGA-TACCGGAGAGGGCGCATGAGAAATGGCGACCATCA-CTAAGGTG
AGCGGCAGGCGCGCAAATTACCCACTGGCAATTAATTTGCTGAG-GTAGTGACAAAAAAT
ACCGAT---ATCGGGCT-T-------TGGTTCGACAAT-----------TGGAATGGGGT
GGGTGCAAATAGCCCG-CCGAGCAACCATTAGAGGGCAAG-TCTGGTGCCAGCAGCCGCG
GTAATTCCAGCTCTAATAG-TGTATACTAACGTTGCTGATGTTAAAAAGCTCGTAGTTGG
ATTTAAGATGGAGCTTTT------------------CGTCCCTGTGTTT-TTTGTAGTCT
TGGA---------CTGCTGGTGGGTGGCCTGCTTTTTCGTCGTGGGTTGATTCATGATCC
CGG-CGGGGGAGGGGTGCCTATTGGCGCTGAGGTTGCCGCAAGG-ATTGCTTCGTCAATT
-------------TTATTTTCGAATTGTCTT-GGTCCA-CTTTGGTGTGG-TTACTGAGG
CGGTCCGGAA--------------------GGTT-TACTTT-GAAGAAAATGGAGTGTTC
AAAGCAGGCG-TCTCGC-AGCTG-AACACATTA-GCATGGAATAATAAAATAGGACATC-
-AGTGGGGTGCTCGCCGGCTTCGT---------TTTTTTCCCC----GTATGTTTT----
---------------------CTTTGTTGGGCAGGTTGTTG------TTCATTTCGGT--
-------------------------------------------------GAGTG-----G
CAGTCT--------------------------------G-TTTGATGG-GACGTGCGGGG
GAGCGTTGATGTC-GGGGTGCTCCTGCTTTTTTGT-ATGCATCCGTTTTGTTGGTTTTCA
-------GGAG--CTGGTGT-AATGATTAATAGGGA--CTGTC-GGGGGCATTAGTATTG
CATTGTCAGAGGTGAAAT--TCTTGGATTTATG-CAA-GACTAACT-AGTGCGAAAG-CA
TTTGCCA-AGGATG-TTTTCATTAATCAAGAACGAAAGTGAGGGGATCGAAGA-CGATCA
GAAACCGTCGTAGTCCTCGCCATAAACTATACCGTCT-AGGGATTGGGGG-TTGACCTTT
AT------ACATAGTCTCCTTTAGCACCTT--AGGG-AAACCA--AAGTTTTC--GG-GT
T---------CA-TGGGGGAGTATGGCCGCAAGA-CTG-AAACTTAAAGAAATTGACGGA
AGGGCACCACCA-GATGTGG-AGCATGCGGCTCAATTCGACTCAACACGGGG-AAACTTA
TCAGGTTCGGACACGG-TGAGGATTGA-CAGATTGA-TAGCTCTTTCTTGATTCCGTGGG
-TGGTGGTGCATGG-TCGTTCTT-------AGTTGGTGGGGTGGCTTGTCTG--CTTAAT
TGCGATAACGAACGAGACCTCGGTCTGCTAACTAACGGCGCCCCATG-------------
--------------------------GCTCGCAAGTGTTGTGGGGTGG------------
--TTACCG-TTCCTTAGAGAGACTACC--------GTTGAGAAAC-GGGGGAAGTGAGGC
AATAACAGGTCCGTTATGCCCTT-AGATAATCTGAACCGCACGCGTACTACTCTGGCCGT
CTCAGAGGGTT--------------TG--T-----CCT-GGCT-TGGAA-GA--------
--------------GT-TGGGTAATCCTTTT-AGTAGC-GGCCGTGCTGGGGATCGGTTT
TTGTAATTCTGAACCGTGAA-CGCGGAATATCTCG-TAAGTGCAGTTCATCAGACTGCGC
T-GATTACGTCCCTGCCCTTTGTACACACCGCCCGTCGCTCCTACCGA-TGAATGATCAG
GTGAAATGCTCGGATGCCGC-------------AGCCG-T----GGCGTGCTCGCGA--G
GGTGCGCTGCGGCCGCGACAAAAGAGCAGTAAATCTTATTATTTAGAGGAAGGAGAAGTC
GTAA-----------------------------------------------------
>DinGra8RetFlaB_AY137594
------------------------------------------------------------
------------------------------------------------------------
-------------------------------------AGTGACG--------TTA-----
------CTACTC----GGATAGCCGTAGTAA------------TTCTAGAGCTAATACGT
GCGTAAGCGCCTGACTGCGTGAGCGGAAGGGC-CGTGTTTATTAGATCGAAAACCAGCTT
TGTAT------GGGTGGGCAACCGTCCATGCATG--------CTTTATGGTGAGTCATGA
TAATC--------GTCGTATCGACCTCG----GTCGATTGTTCATTCAAATTTCTAACCT
ATCA-AC--CTGACGTTAAGGTAGTGTCTTAGAGTAGTCGTGACGGGTGACGGG------
-GAATCAGGGTTCGA-TACCGGAGAGGGCGCATGAGAAATGGCGACCATCA-CTAAGGTG
AGCAGCAGGCGCGCAAATTACCCACTGGCAATTAATTTGCTGAG-GTAGTGACAAAAAAT
ACCAAT---ATCGGGCT-T-------CGGTTCGACAAT-----------TGGAATGGGGC
GGGTGCAAACAGCTCG-CCGAGCAACCATTAGAGGGCAAG-TCTGGTGCCAGCAGCCGCG
GTAATTCCAGCTCTAATAG-TGTATACTAACGTTGCTGATGTTAAAAAGCCCGTAGTTGG
ATTTGAGATGGGGCTATT------------------CGTCTCTGTGTTT-TTTGTTGGGC
CGGA---------TTGCTGGCGGGTGGCTTCCTTTTCGGTTGAGGGTTGATTCATGATCC
CAG-CCGGGGAGGGGTGCCTGTTGGCGCCGGTTCAGCCGCAGAG-ATTGCCTCGTCAATT
T-----------ATTTTTTTCGAATTGGCGT-GGTCCT-CTTAATTGGGGTTTACTGCGT
TGGTCCGGGA--------------------GTTT-TACTTT-GAAGAAAATGGAGTGTTC
AAAGCAAGCG-TTTCGC-AGCTG-AACACATTA-GCATGGAATAATAAAATAGGACATC-
-AGTGAGGTGTTCGCCGGCCTTGG---------TTTTGTTCGTTGTAGTTTCCCGG----
---------------------CTTTGTCGGCTTCGTTTCGT------CCCATTTCGGT--
-------------------------------------------------GGGCGGGG-CG
GGGTTT--------------------------------ACTTTGTTGGTGCTGCAGCGGC
GGCTGGGGATGTC-GGGGCGTCTCTGCTTTTTTTTGATGCATCCGTTTTGTTGGTTTTCA
-------GGAG--CTGGTGT-AATGATTAATAGGGA--CTGTC-GGGGGCATTAGTATTG
CATTGTCAGAGGTGAAAT--TCTTGGATTTATG-CAA-GACTAACT-AGTGCGAAAG-CA
TTTGCCA-AGGATG-TTTTCATTAATCAAGAACGAAAGTGAGGGGATCGAAGA-CGATCA
GAAACCGTCGTAGTCCTCGCCATAAACTATACCGTCT-TCGGATTGGGGGTTTGACTCTT
TT------ACATAGTCTCCTTTAGCACGAA--AGCG-AAAGCGTTAAGTTTTC--GG-GT
T---------CA-TGGGGGAGTATGGCCGCAAGA-CTG-AAACTTAAAGAAATTGACGGA
AGGGCACCACCA-GATGTGG-AGCATGCGGCTCAATTCGACTCAACACGGGG-AAACTTA
TCAGGTTCGGACACGG-TGAGGATTGA-CAGATTGA-TAGCTCTTTCTTGATTCCGTGGG
-TGGTGGTGCATGG-TCGTTCTT-------AGTTGGTGGGGTGGCTTGTCTG--CTTAAT
TGCGATAACGAACGAGACCTCGGTCTGCTAAATAAAGGCGTGCCACG-------------
--------------------------GCATGAAAGTGTTGTGGCATGG------------
--TCACCT-TTTCTTAGAGAGACTACC--------GTTGAGAAAC-GGGGGAAGTGGGGC
AATAACAGGTCCGTTATGCCCTT-AGATAATCTGAACCGCACGCGTACTACTATAGCCGC
CTCAACGAGTT--------------TG--T-----CCT-GGCC-CGGAA-GG--------
--------------GT-TGGGTAATCTTTGG-AGTAGC-GGCTGTGCTGAGGATCGGTTT
TTGTAATTCTGAACCGTGAA-CGCGGAATATCTCG-TAAGTGCAGTTCATCAGACTGCGC
T-GATTACGTCCCTGCCCTTTGTACACACCGCCCGTCGCTCCTACCGA-TGAATGATCAG
GTGAAATGCTCGGATGGAGC-------------AGCTG-T----GGCTTCCCTCTCG--G
GGGGTGCTGCGGCCGCTTTAGAAGAGCAGTAAATCTTATTATTTAGAGGAAGGAGAAGTC
GTAA-----------------------------------------------------
>DinPar13RetSpe_AB092925
---------------------TGAGGATCCAGGTTGATTCTGCCAGTAGTCATATGCTTG
TCTCAAAGATTAAGCCATGCAAGTCTAAGTATA-----ATCAAA-TTAACTGATGACACT
GCGAAAAGCTCCTTAAAATAGTTATAATTTATTTGATAGTGACG--------TTA-----
------CTACTC----GGATAGCCGTAGTAA------------TTCTAGAGCTGATACGT
GCGTAAGCGCCTGACTGCGTGAGCGGAAGGGC-CGTGTTTATTAGATCGAAAACCAGCGT
TCCAT------GGGTGGGCGACCGTCCTTGGATG--------CCTTATGGTGAGTCATGA
TAATC--------GTCGTATCGACCTTG----GTCGATTGTTCATTCAAATTTCTAACCT
ATCA-AC--CTGACGCTAAGGTAGTGTCTTAGAGTAGTCGTGACGGGTGACGGG------
-GAATCAGGGTTCGA-TACCGGAGAGGGCGCATGAGAAATGGCGACCATCA-CTAAGGTG
AGCAGCAGGCGCGCAAATTACCCACTGGCAATTAATTTGCTGAG-GTAGTGACAAAAAAT
ACCGAT---ATCGGGCT-T-------TGGTTCGACAAT-----------TGGAATGGGGT
GGGTGCAAACAGCCCG-CCGAGCAACCATTAGAGGGCAAG-TCTGGTGCCAGCAGCCGCG
GTAATTCCAGCTCTAATAG-TGTATACTAACGTTGCTGATGTTAAAA-GCTCGTAGTTGG
ATTTAAGATGGAGCTTTT------------------CGTCTCTGTG--T-TTTGTCTGCT
CGGA---------CGGCTGGTGAGTGGCCTGCTTTCTCGTCGAGGGTTGATTCATGATCC
CGG-CGGGGGAGGGGTGCTTATTAGCGCCGGGTGGGCCGCAGGG-ATTGTTCCGTCAATT
-------------TTATTTTCGAATTGTCGT-GGTCCA-CTTCACTGTGG--TACTGCGG
GGGTCCGGAA--------------------GGTT-TACTTT-GAAGAAAATGGAGTGTTC
AAAGCAGGCG-TCTCGC-AGCTG-AACACATTA-GCATGGAATAATAAAATAGGACATC-
-AGTGGGGCGCTCGCCGGCCTTGT---------TTAGCCG-------GGGCGTTT-----
----------------------TGT---CGGGTTGCTGTCA------TTCATTTCGGT--
-------------------------------------------------GGGTG-----G
CAGTTT----------------------------------CTTGGCG---GCGTTTCGGC
G-GCAGGGATGTCTGGGGTGCTCCTGCTTTTTTGT-ATGCATCCGTTTTGTTGGTTTTCA
-------GGAG--CTGGTGT-AATGATTAATAGGGA--CTGTC-GGGGGCATTAGTATTG
CATTGTCAGAGGTGAAAT--TCTTGGATTTATG-CAA-GACTAACT-AGTGCGAAAG-CA
TTTGCCA-AGGATG-TTTTCATTAATCAAGAACGAAAGTGAGGGGATCGAAGA-CGATCA
GAAACCGTCGTAGTCCTCGCCATAAACTATACCGTCT-AGGGATTGGGGG-TTGACCTTT
AT------ACATAGTCTCCTTTAGCACCTT--AGGG-AAACCA--AAGTTTTC--GG-GT
T---------CA-TGGGGGAGTATGGCCGCAAGA-CTG-AAACTTAAAGAAATTGACGGA
AGGGCACCACCA-GATGTGG-AGCATGCGGCTCAATTCGACTCAACACGGGG-AAACTTA
TCAGGTTCGGACACGG-TGAGGATTGA-CAGATTGA-CAGCTCTTTCTTGATTCCGTGGG
-TGGTGGTGCATGG-TCGTTCTT-------AGTTGGTGGGGTGGCTTGTCTG--CTTAAT
TGCGATAACGAACGAGACCTCGGTCTGCTAACTAACGGCGCCTCATG-------------
--------------------------ACTCGCAAGTGCCGTGAGGTGG------------
--TTACCG-TTCCTTAGAGAGACTACC--------GTTGAGAAAC-GGGGGAAGTGAGGC
AATAACAGGTCCGTTACGCCCTT-AGATAATCTGAACCGCACGCGTACTACTATAGCCGC
CTCAACGAGTT--------------TG--T-----CCT-GGCC-TGGAA-GG--------
--------------GT-TGGGTAATCTTTGG-AGTAGC-GGCTGTGCTGGGGATCGGTTT
TTGTAATTCTGAACCGTGAA-CGCGGAATATCTCG-TAAGTGCAGTTCATCAGACTGCGC
T-GATTACGTCCCTGCCCTTTGTACACACCGCCCGTCGCTCCTACCGA-TGAATGATCAG
GTGAAATGCTCGGATGACGC-------------AGTTG-T----GGAGTCTTCGCAA--G
GGGGCTTTGCGACCGCGTCAGAAGAGCAGTAAATCTTATTATTTAGAGGAAGGAGAAGTC
GTAACAAGGTTTTCGTAGGTGAACCTGCAGTTG------------------------
>FoaNan5CryDom_AB458860
---------------------------------------------AAGGAAGCACACTCA
GGTCATAGATTAAGCCATGCAAGTGTTAGTTCA-----GG---------C-AACGAAACT
GCGAATAGCTCATTAATACGCTCAGAATCTACTTGGCGGCAATC---------ATC----
AGATT-TCAGTT----GGATAGCAGCAGTAA------------TTCTGGTGCTAATACAT
GCAA---------------------------TCTGTTTC-ATCGGATATGAATTACGA--
---------TGGAAAAGTTGACCG-CAA--------------------------------
-----------------------------------GGCACGCCATTCGATTGAGCGACCT
ATCA-GC--TTGTACTTAGGGTCTTTACCTAGGTAGGCTATCACGGGTAACGGG------
-CGGTTACCGTCGGACTGCCGGAGAAGGCGCCTGAGAGATAGCGACTATAT-CCATGGGT
AGCAGCAGGCGCGAAACTTACCCACTC----GAGACTTTCGGAG-GTGGTAATGACCAGT
TTCAGA---TTTGCTCC-TTACGGGGTTGTC------------------GGAATAGGACT
CGAGTTTTCCACTCGT-GTGCAATTCTAGCAGAGGGCCAG-TCTGGTGCCAGCAGCTGCG
GTAATTCCAGCTCTGCGAG-TTTGCTCCCATATTGTTGCAGTTAAAACGCCCGTAGTCTG
AATTACT-----------------------------TGACAAAGCCTTT-TTTG------
------------------------------------------------------------
------------------------------------------------------------
------------------------------------------------------------
------AAGG--------------------CGTT-CACTGT-GAACAAATCAGGACGCTT
AGAGTAGG-G-TT-A----CACG-AATGACTCA-GCGCAGTATGATAT------------
------------------------------------------------------------
------------------------------------------------------------
------------------------------------------------------------
------------------------------------------------------------
---------------------------------------------TTTTACC--------
--------TTT-------GG-TAAGATCAATGAGAG--CCATC-GGGGGTAGATCTATTT
CATGGCGAGCGGTGGAAT--GCTATGACCCATG-AGA-GAGAAACG-AAGGCGAAGG-CA
TCTACCT-AGCGGG-TTTCTGTCGATCAAGGGCGAGAGTAGGAGTATCCAACC-GGATTA
GAGACCCGGGTAGGTCCTACCTTAAACGATGCCGACA-GGGGCTTG----------TCGT
-----------TTATTAACGGCAGGATCTT-AGGAG-AAATCA--TAGTTCCT--GT-GC
T---------CT-GGGGGAACTACGACCGCAAGG-CTG-AAACTTGAAGGAATTGACGGA
AGGGCACAC-CA-GGGGTGG-AGCTTGTGGCTTAATTTGAATCAACACGGGG-AAACTTA
CCAGGACCAGATGTTTTGTATGATTGA-CAGACTAC-CGGTC-TTTCAGGATTTGACTTT
-GGGTGGTGCATGG-CCGTTGGT-------GGTGCGTGGGTTGACCTGTCTAGCGTTGAT
TCAGATAACGAGCGAGATTATCACCAATTATATACAATTTATGA----------GT-TC-
----------------------------------------TCATACA-------------
---AT--T-GTTCTAATTGGGACTCCC---TGTG-TCTAAATAGG-TGGAAGAGGGTAGC
AATAACAGGTCCGTGATGTCTTTCAGATGCTCTGGGCTGCACGCGCGCTACAATGTTAGG
ATCAAAGAGAT--------------T---------GCA-AATT-TGAAA-AA--------
--------------AT-GAGCTACTCTCTC--AATACC-TAACGTAGTTGGGATTGACGA
TTGTAATCAT-CGTCATGAA-CCAGGAATCCCTTG-TAAATGCGTGTCAACAACGCGCGT
T-GAATACGTCCCTGCCCTTTGTACACACCGCCCGTCGCTCCTACCGA-TGAATCATTCG
GTGAAATTATTGGAGT----------------TCTTCG-GAA--CA--------------
---------------------AAGGTAATTAAATCAAACGATTTAGAGGAAGGAGAAGTC
GTAACAAGGTAACG-------------------------------------------
>HolMir1CopFor_AB032212
---------------------------------------------AAGGAAGCACACTAA
GGCCAAAGATTAAGCCATGCAAGTGTAAGTTCA-----GG---------A-AACGAAACT
GCGAACAGCTCATTAATACGCTCAGAACCTAATTGGTTTCGGCC--------C---AGCA
GGGTC-CAACAA----GGATAGCTGCGGCAA------------ATCCGGAGCTAATACAT
GCAG---------------------------G-AAAACC-ACCTAAAATGAAGTAAGG--
---------TGAGGACATGACCGT-A-A--------------------------------
-----------------------------------GGCGTACCATGCGGTTGAGCGCCCT
ATCA-GC--TTGTACGTAGTGTCTGTTACTATGTAGGCTGTCACGGGTAACGGG------
-CGGTTATCGTCGGACTGCCGGAGAAGGCGCCTGAGAGACAGCGGCTATAC-CTATGGGT
AGCAGCAGGCGCGAAACTTACCCACTC----GCCAATGGCGGAG-GTGGTTATGGCCAGT
TCCA----------------------TCGTGTCCTTTAAAGACC---GGGGGATGGGGTC
ACGCCCTATGAGCGTG-GCGTAA-TCTAGGAGAGGGCCAGTTCTGGTGCCAGCAGCTGCG
GTAATTCCAGCTCTCNGAG-TTTGCTCCCA--ATGCTACACTTAAAACGCCCGTAGTCTG
ATTGCAAAG-----------------------------------------CG--------
------------------------------------------------------------
------------------------------------------------------------
------------------------------------------------------------
-TGAATAGCG--------------------CGTT-CACCGT-GAATAAATCAGGACGCTT
AGAGTAGT---TAAC---CACTG-AATGACTAA-GCGCGGTATGAAAG------------
------------------------------------------------------------
------------------------------------------------------------
------------------------------------------------------------
------------------------------------------------------------
---------------------------------------------CTTTACCC-------
------------GCTAAGGG-TAAGCTCAATGAGAG--CCATC-GGGGACGGACCTACTC
TGTGGCGAGGGGCGGAAT--CTGTTGACCCGCG-GGG-GAGGAACA-AATGCGAAGG-CA
TCCGTCT-AGAGGG-TATCTGTCGATCAAGGGCGAGAGCCGCAGTAGCCAACC-GGATTA
GAGACCCGGGTAGTTGCGGCCTTAAACGATGCCGACA-GGGCCTGGTCG-----------
----------------CGAAGCTGGGTCCGAAGGAG-AAATCA--TAGTCTGT--GG-GC
TG--------TT-GGGGGAACTACGACCGCAAGG-CTG-AAACTTGAAGGAATTGACGGA
AGGGCACAC-CA-GGGGTGG-AGCTTGTGGCTCAATCTGACTCAACACGGAG-AAACTTA
CCAGGACCAGATATTGTTAATGACTGA-CCAGCTAA-AGACT-GTTCAGGATATGATTTT
-TGGTGGTGCATGG-CCGTTGGT-------GGTGCGTGGATTGATCTGTCATGCGTCGAT
TCAGATAACGAGCGAGACTACCACCGATTACCTAGAGGTATGCT----------------
-------------------------------------CAACTGAAGC-------------
--TGACCT-CTTCTAATCGGGACTCCC---TGCG-ATGAAGCAGG-CGGAAGAGGGTAGC
AATAACAGGTCCGTGATGTCCTTTAGATGCTCTGGGCTGCACGCGCGCTACAATGCTGGG
AGCAAAGGGAG------------------------GCT-AACC-CGACA-GG--------
--------------GC-ATGCCACTCCCGT--AGTGCC-CAGCGTAGTCAGGATTGAGGA
TTGTAATCAT-CTTCATGAATCCAGGAATCCCTTGTTAAACGTTTATGAACAGTGCACGT
TTGAATACGTCCCTGCCCTTT---------------------------------------
------------------------------------------------------------
------------------------------------------------------------
---------------------------------------------------------
>HolMir14CopForA_JN585010
---------------------------------------------AAGGAAGCACACTAA
GGCCAAAGATTAAGCCATGCAAGTGTAAGTTCA-----GG---------A-AACGAAACT
GCGAACAGCTCATTAATACGCTCAGAACCTAATTGGTTTCGGCC--------C---AGCA
GGGTC-CAACAA----GGATAGCTGCGGCAA------------ATCCGGAGCTAATACAT
GCAG---------------------------G-AAAACC-ACCTAAAATGAAGTAAGG--
---------TGAGGACATGACCGT-A-A--------------------------------
-----------------------------------GGCGTACCATGCGGTTGAGCGCCCT
ATCA-GC--TTGTACGTAGTGTCTGTTACTATGTAGGCTGTCACGGGTAACGGG------
-CGGTTATCGTCGGACTGCCGGAGAAGGCGCCTGAGAGACAGCGGCTATAC-CTATGGGT
AGCAGCAGGCGCGAAACTTACCCACTC----GCCAATGGCGGAG-GTGGTTATGGCCAGT
TCCA----------------------TCGTGTCCTTTAAAGACC---GGGGGATAGGGTC
ACGCCCTATGAGCGTG-GCGTAA-TCTAGGAGAGGGCCAGTTCTGGTGCCAGCAGCTGCG
GTAATTCCAGCTCTCCGAG-TTTGCTCCCA--ATGCTACACTTAAAACGCCCGTAGTCTG
ATTGCAAAG-----------------------------------------CG--------
------------------------------------------------------------
------------------------------------------------------------
------------------------------------------------------------
-TGAATAGCG--------------------CGTT-CACCGT-GAATAAATCAGGACGCTT
AGAGTAGT---TAAC---CACTG-AATGACTAA-GCGCGGTATGAAAG------------
------------------------------------------------------------
------------------------------------------------------------
------------------------------------------------------------
------------------------------------------------------------
---------------------------------------------CTTTACCC-------
------------GCTAAGGG-TAAGCTCAATGAGAG--CCATC-GGGGACGGACCTACTC
TGTGGCGAGGGGCGGAAT--CTGTTGACCCGCG-GGG-GAGGAACA-AATGCGAAGG-CA
TCCGTCT-AGAGGG-TATCTGTCGATCAAGGGCGAGAGCCGCAGTAGCCAACC-GGATTA
GAGACCCGGGTAGTTGCGGCCTTAAACGATGCCGACA-GGGCCTGGTCG-----------
----------------CGAGGCTGGGTCCG-AGGAG-AAATCA--TAGTCTGT--GG-GC
TG---------T-GGGGGAACTACGACCGCAAGG-CTG-AAACTTGAAGGAATTGACGGA
AGGGCACAC-CA-GGGGTGG-AGCTTGTGGCTCAATCTGACTCAACACGGAG-AAACTTA
CCAGGACCAGATATTGTTAATGACTGA-CCAGCTAA-AGACT-GTTCAGGATATGATTTT
-TGGTGGTGCATGG-CCGGTGGT-------GGTGCGTGGATTGATCTGTCATGCGTCGAT
TCAGATAACGAGCGAGACTACCACCGATTACCTAGAGGTATGCT----------------
-------------------------------------CAACTGAAGC-------------
--TGACCT-CTTCTAATCGGGACTCCC---TGCG-ATGAAGCAGG-CGGAAGAGGGTAGC
AATAACAGGTCCGTGATGTCCTTTAGATGCTCTGGGCTGCACGCGCGCTACAATGCTGGG
AGCAAAGGGAG------------------------GCT-AACC-CGACA-GG--------
--------------GC-ATGCCACTCCCGT--AGTGCC-CAGCGTAGTTAGGATTGAGGA
TTGTAATCAT-CTTCATGGA-TCAGGAATCCCTTG-TAAACGTGTATGAACAGTGCACGT
------------------------------------------------------------
------------------------------------------------------------
------------------------------------------------------------
---------------------------------------------------------
>HolMir14CopForB_JN585011
---------------------------------------------AAGGAGGCACACTAA
GGCCAAAGATTAAGCCATGCAAGTGTTAGTTCA-----GG---------C-AACGAAACT
GCGAACAGCTCATTAATACGCTCAGAACCTAATTGGTTTCGGCT--------C---AGAA
GGGTC-CTACAT----GGATAACTGCGGCAG------------ATCCGGAGCTAATACAT
GCAG---------------------------T-AAATCC-ACCTTAAATGAGTTAAGG--
---------TGAGGACATGACCGC-A-A--------------------------------
-----------------------------------GGCGTACCATGCGGTTGAGCGCCCT
ATCA-GC--TAGTACGTAGTGTCTGTTACTATGTAGGCTGTAACGGGTGACGGG------
-CGGTTATCGTCGGACTGCCGGAGAAGGCGCCTGAGAGACAGCGGCTATAC-CTATGGGT
AGCAGCAGGCGCGAAACTTACCCACTC----GCCAACGGCGGAG-GTGGTTATGGCCAGT
TCCA----------------------TCGTGTCCTATAAAGACC---GGGGGATAGGGTC
ACGCCCTATGAGCGTG-GCGGAA-TCTAGGAAAGGGCCAGTTCTGGTGCCAGCAGCTGCG
GTAATTCCAGCTTTCCAAG-TGTGCCCCCA--ATGCTACACTTAAAACGCCCGTAGTCAG
ATATCGAAG-----------------------------------------CG--------
------------------------------------------------------------
------------------------------------------------------------
------------------------------------------------------------
-TGAATAGCG--------------------CGTT-CACCGT-GAATAAATCAGGACGCTT
AGAGTAGT---TAAC---AACTG-AATGACTAA-GCGCGGTATGAAAT------------
------------------------------------------------------------
------------------------------------------------------------
------------------------------------------------------------
------------------------------------------------------------
---------------------------------------------TTTTACCC-------
------------GATAAGGG-TCAGCTCAAAGAGAG--CCATC-GGGGGTGGACCTACTC
TGTGGCGAGGGGCGGAAT--CTGTTGACCCGCG-GGG-GAGGAACA-AATGCGAAGG-CA
TCCACCT-AGAGGG-TTTCTGTCGATCAAGGGCGAGAGCCGCAGTAGCCAACC-GGATTA
GAGACCCGGGTAGTTGCGGCCTTAAACTATGCCGACA-GGGCCTGGTCG-----------
----------------CAAGGCTGGGTCCT-AGGAG-AAATCA--TAGTCTCT--GG-GC
TG---------T-GGGGGAACTACGACCGCAAGG-CTG-AAACTTGAAGGAATTGACGGA
AGGGCACAC-CA-GGGGTGG-AGCTTGTGGCTCAATCTGACTCAACACGGAG-AAACTTA
CCAGGACCAGATATTGTTAATGACTGA-CCAGCTAA-AGACT-GTTCAGGATATGATTTT
-TGGTGGTGCATGG-CCGTTGGT-------GGTGCGTGGATTGATCTGTCATGCGTCGAT
TCAGATAACGAGCGAGACTACCGCCGATTACCTAGTGGTGTCTT----------------
-------------------------------------CGTCAGAAGG-------------
--TCACCT-CTTCTAATCGGGACTCCC---TGCG-ACTAAGCAGG-CGGAAGAGGGTAGC
AATAACAGGTCCGTGATGTCCTTTAGATGCTCTGGGCTGCACGCGCGCTACAATGCTGGG
AGCAAAGGGAC------------------------GCT-AACC-CGACA-GG--------
--------------GC-ATGCCACTCCCGT--AGTACC-CAGCGTAGTTAGGATCGAGGA
TTGTAATCAT-CCTCGTGAA-TCAGGAATCCCTTG-TAAACGTGTATCAACAGTGCACGT
------------------------------------------------------------
------------------------------------------------------------
------------------------------------------------------------
---------------------------------------------------------
>OxySp13neoKosA_AB092930
------------------TTAGGATCCATTTGGTTGATCCTGCCAGTAGTCATATGCTTG
TCTCAAAGATTAAGCCATGCATGTCTCAGTATA-----AGCAACTTGTACGTGTGAAACT
GCGAATGGCTCATTAAATCAGTTATAATTTATTTGATAGTGGTA--------TTA-----
------CTACAT----GGATAGCCGTAGTAA------------TTCTAGAGCTAATACAT
GCAAGAAGACCCGACT-CGTGA-GGGAAGGGT-TGTATTTATTAGATCGGAAAACCAACG
CAGGGGGATGGGGATGAGCAATCATTATCATTTCCCG----AATGAATGGTGAGTCATGA
TAAAT--------GTCGAATCGAATTTT-ACATTCGATGTGTCATTCAAATTTCTGCCCT
ATCA-AC--TTGTTGGTAGGATAGAGGCCTACCATGGTATTGACGGGTTACGGA------
-GGATTAGGGTTCGA-TTCCGGAGAGGGAGCCTGAGAAATGGCTACTACTT-CTAAGGAA
GGCAGCAGGCGCGCAAATTACCCAATCCCAATTATATTGGGGAG-GTAGTGACAAAAAAT
ACCGAT---GCTGGGTC-TAA--AT-AGATTCAGTAAT-----------TGGAATGGTTT
GGAAGCAAATTGTCCA-TAGAGCAGCCATTAGAGGGCAAG-TCTGGTGCCAGCAGCCGCG
GTAATTCCAGCTCTAATAN-TGTATACTAAAATTGCTGCAGTTAAAAAGCTCGTAGTTGG
ATTTTGGATGGAACAAGA------------------TACCTTTATGTTT-TTTCTTGCCG
TGCA---------TGTCTGTTATGTAGCACACCTGTTTCTTGAG-GTGG-----------
-----------------CTATATGACGTATGTATGGTCGTAAAG-GTTGTTTCGTCCGTG
TTTTTAGAAAACAATTTTTCGGAAG-TATGT-AATCCC-CTTAATTGGGC--GATTGTAT
AATTTCGGAG--------------------GGTT-TACTTT-GAAGAAATTGTAGTGTTT
AAAGCAGGCG-TTTCGC-AGCTG-AACACATTA-GCATGGAATAATAAAATAGGACATCT
GAGTTAGGTACCTACCTCATTTCCCGCCAGCAATCTTCCGGAT----GTGTTTCTAAGTG
GAGGGT-GGGNGAGGCATCTGCTCTTTCATGATGCATATTGTTATGTTTTATTTCGCTTC
GTATGTCTTCGGATATGTGGAGAGGGAGGGCATGATGGTGTGTATTATGGGAGGGATTTG
GTGTTCTTCCTCCTCTTCATTTGGCTAGAATGCATTTGAGGTTGTTGG-GTCACTTAGGG
GTGAGGGGATTTTTTAATGGGCCTAGCTATCATTA-GTATATCTATTTTGTTGGTTTATG
-------GAGA---AGGTGT-AATGATTAATAGGGA--CAGTT-GGGGGCATCCGTATTG
CATTGTCAGAGGTGAAAT--TCTTGGATTTATG-CAA-GACGAACT-AGTGCGAAAG-CA
TTTGCCA-AGGATG-TTTTCATTAATCAAGAACGAAAGTTAGGGGATCGAAGG-CGATCA
GAAACCGCCGTAGTCTTAACTATAAACAATACCAACT-AGGGATTGGTGA-GCGTCACAT
----------AAAGGCCTCGTCAGCACCTT-TAGAG-AAATCA--AAGTCTNCTGGG-TT
N---------CT-GGGGGGAGTATGGTCGCAAGG-CTG-AAACTTAAAGAAATTGGCGGA
AGGGCACCACCA-GGTGTGG-AGCCTGCGGCTTAATTCGACTCAACACGGGGTAAACTCA
CCAGGTCCAGACACGG-GAAGGATTGA-CAGATTGA-TAGCTCTTTCTTGATTCTGTGGG
CTGGTGGTGCATGG-TCGTTCTT-------AGTTGGTGGAGTGATTTGTCTG--GTTAAT
TCCGATAACGAACGAGACCTTAACCTGCTAAATAGCTCAGTCTCAAA-AGTTTCCTTTTG
AGGTTTTGGCATCTTTTCTGGTCGTGGCGCTCTCGTGTCATGGTCAGGAGGGGTGTTTCT
TTGTAGAG-CTTCTTAGAGGGACTACCATG-----GTTGCACATGGTGGAAGCTTGAGGC
AATAACAGGTCTGTGATGCCCTT-AGATGTCCTGGGCCGCACGCGCGCTACAATGATGCA
TTCAACGAGGT--------------TG--T-----GCT-TGCC-CGAAA-GG--------
--------------GT-TGGCTAATCTTGATCAAACTG-NATCGTACTGGGGATTGATCT
TTGTAATTTTGGATCATGAA-CTAGGAATACCTAG-TAAGTGCATGTCATCAGCATGCGC
T-GATTACGTCCCTGCCCTTTGTACACACCGCCCGT------------------------
------------------------------------------------------------
------------------------------------------------------------
------AAGCTTCCGA-----------------------------------------
>OxySp13neoKosB_AB092931
------------------TTAGGATCCACTTGGTTGATTCTGCCAGTAGTCATATGCTTG
TCTCAAAGATTAAGCCATGCATGTCTCAGTATA-----AGCAACTTGTACGTGTGAAACT
GCGAATGGCTCATTAAATCAGTTATAATTTATTTGATAGTGGTA--------TTA-----
------CTACAT----GGATAGCCGTAGTAA------------TTCTAGAGCTAATACAT
GCAAGAAGACCCGACT-CGTGA-GGGAAGGGT-TGTATTTATTAGATCGGAAAACCAACG
CAGGGGGATGGGGATGAGCAATCATTATCATTTCCCG----AATGAATGGTGAGTCATGA
TAAAT--------GTCGAATCGAATTTT-ACATTCGATGTGTCATTCAAATTTCTGCCCT
ATCA-AC--TTGTTGGTAGGATAGAGGCCTACCATGGTATTGACGGGTAACGGAG-----
-GGATTAGGGTTCGA-TTCCGGAGAGGGAGCCTGAGAAATGGCTACTACTT-CTAAGGAA
GGCAGCAGGCGCGCAAATTACCCAATCCCAATTATATTGGGGAG-GTAGTGACAAAAAAT
ACCGAT---GCTGGGTC-TAA--AT-AGATTCAGTAAT-----------TGGAATGGTTT
GGAAGCAAATTGTCCA-TAGAGCAGCCATTAGAGGGCAAG-TCTGGTGCCAGCAGCCGCG
GTAATTCCAGCTCTAATAG-TGTATACTAAAATTGCTGCAGTTAAAAAGCTCGTAGTTGG
ATTTTGGATGGAACAAGA------------------TACCTTTATGTTT-TTTCTTGCCG
TGCA---------TGTCTGTTATGTAGCACACCTGTTTCTTGAG-GTGG-----------
-----------------CTATATGACGTATGTATGGTCGTAAAG-GTTGTTTCGTCCGTG
TTTTTAGAAAACAATTTTTCGGAAG-TATGT-AATCCC-CTTAATTGGGC--GATTGTAT
AATTTCGGAG--------------------GGTT-TACTTT-GAAGAAATTGTAGTGTTT
AAAGCAGGCG-TTTCGC-AGCTG-AACACATTA-GCATGGAATAATAAAATAGGACATCT
GAGTTAGGTACCTACCTCATTTCCCGCCAGCAATCTTCCGGAT----GTGTTTCTAAGTG
GAGGGTGGGGTGAGGCATCTGCTCTTTCATGATGCATATTGTTACGTTTTATTTCGCTTC
GTATGTCTTCGGATATGTGGAGAGGGAGGGCATGATGGTGTGTATTATGGGAGGGATTTG
GTGTTCTTCCTCCTCTTCATTTGGCTAGAATGCATTTGAGGTTGTTGG-GTCACTTAGGG
GTGAGGGGATTTTTTAATGGGCCTAGCTATCATTA-GTATATCTATTTTGTTGGTTTATG
-------GAGA---AGGTGT-AATGATTAATAGGGA--CAGTT-GGGGGCATCCGTATTG
CATTGTCAGAGGTGAAAT--TCTTGGATTTATG-CAA-GACGAACT-AGTGCGAAAG-CA
TTTGCCA-AGGATG-TTTTCATTAATCAAGAACGAAAGTTAGGGGATCGAAGG-CGATCA
GAAACCGCCGTAGTCTTAACTATAAACAATACCAACT-AGGGATTGGTGA-GCGTCACAT
----------AAAGGCCTCGTCAGCACCTT-TAGAG-AAATCA--AAGTCTCT--GG-GT
T---------CT-GGGGGGAGTATGGTCGCAAGG-CTN-AANCTTAAAGAAATTGGCGGA
AGGGCACCACCA-GGTGTGG-AGCCTGCGGCTTAATTCGACTCAACACGGGGTAAACTCA
CCAGGTCCAGACACGG-GAAGGATTGA-CAGATTGA-TAGCTCTTTCTTGATTCTGTGGG
CTGGTGGTGCATGG-TCGTTCTT-------AGTTGGTGGAGTGATTTGTCTG--GTTAAT
TCCGATAACGAACGAGACCTTAACCTGCTAAATAGCTCAGTCTCAAA-AGTTTCCTTTTG
AGGTTTTGGCATCTTTTCTGGTCGTGGCGCTCTCGTGTCATGGTCAGGAGGGGTGTTTCT
TTGTAGAG-CTTCTTAGAGGGACTACCATG-----GTTGCACATGGTGGAAGNNTGAGGC
AATAACAGGTCTGTGATGCCCTT-AGATGTCCTGGGCCGCACGCGCGCTACAATGATGCA
TTCAACGAGGT--------------TG--T-----GCT-TGCC-CGAAA-GG--------
--------------GT-TGGCTAATCTTGATCAAACTG-NATCGTACTGGGGATTGATCT
TTGTAATTTTGGATCATGAA-CTAGGAATACCTAG-TAAGTGCATGTCATCAGCATGCGC
T-GATTACGTCCCTGCCCTTTGCACACACCGCCCGT------------------------
------------------------------------------------------------
------------------------------------------------------------
------AAGCTTCCGA-----------------------------------------
>OxySp13neoKosC_AB092932
------------------TTAGGATCCACTTGGTTGATTCTGCCAGTAGTCATATGCTTG
TCTCAAAGATTAAGCCATGCATGTCTCAGTATA-----AGCAACTTGTACGTGTGAAACT
GCGAATGGCTCATTAAATCAGTTATAATTTATTTGATAGTGGTA--------TTA-----
------CTACAT----GGATAGCCGTAGTAA------------TTCTAGAGCTAATACAT
GCAAGAAGACCCGACT-CGTGA-GGGAAGGGT-TGTATTTATTAGATCGGAAAACCAACG
CAGGGGGATGGGGATGAGCAATCATTATCATTTCCCG----AATGAATGGTGAGTCATGA
TAAGT--------GTCGAATCGAATTTT-ACATTCGATGTGTCATTCAAATTTCTGCCCT
ATCA-AC--TTGTTGGTAGGATAGAGGCCTACCATGGTATTGACGGGTAACGGAG-----
-GGATTAGGGTTCGA-TNCCGGAGAGGGAGCCTGAGAAANGGCTACTACTTACTAAGGAA
GGCAGCAGGCGCGCAAATTACCCAATCCCAATTATATTGGGGAGAGTAGTGACAAAAAAT
ACCGAT---GCTGGGTC-TAA--AT-AGATTCAGTAAT-----------TGGAATGGTTT
GGAAGCAAATTGTCCA-TAGAGCAGCCATTAGAGGGCAAG-TCTGGTGCCAGCAGCCGCG
GTAATTCCAGCTCTAATAG-TGTATACTAAAATTGCTGCAGTTAAAAAGCTCGTAGTTGG
ATTTTGGATGGAACAAGA------------------TACCTTTATGTTT-TTTCTTGCCG
TGCA---------TGTCTGTTATGTAGCACACCTGTTTCTTGAGAGTGG-----------
-----------------CTATATGACGTATGTATGGTCGTAAAGAGTTGTTTCGTCCGTG
TTTTTAGAAAACAATTTTTCGGAAG-TATGT-AATCCCTCTTAATTGGGC--GATTGTAT
AATTTCGGAG--------------------GGTT-TACTTT-GAAGAAATTGTAGTGTTT
AAAGCAGGCG-TTTCGC-AGCTN-AACACATTA-GCATGGAATAATAAAATAGGACATCT
GAGTTAGGTACCTACCTCATTTCCCGCCAGCAATCTTCCGGAT----GTGTTTCTAAGTG
GAGGGT-GGGTGAGGCATNTGCTCTTTCATGATGCATATTGTTATGTTTTATTTCGCTTC
GTATGTCTTCGGATATGTGGAGAGGGAGGGCATGATGGTGTGTATTACGGGAGGGATTTG
GTGTTCTTCCTCCTCTTCATTTGGCTAGAATGTATTTGAGGTTGTTGG-GTCACTTAGGG
GTGAGGGGATTTTTTAATGGGCCTAGCTATCATTA-GTATATCTATTTTGTTGGTTTATG
-------GAGA---AGGTGT-AATGATTAATAGGGA--CAGTT-GGGGGCATCCGTATTG
CATTGTCAGAGGTGAAAT--TCTTGGATTTATG-CAA-GACGAACT-AGTGCGAAAG-CA
TTTGCCA-AGGATG-TTTTCATTAATCAAGAACGAAAGTTAGGGGATCGAAGG-CGATCA
GAAACCGCCGTAGTCTTAACTATAAACAATACCAACT-AGGGATTGGTGA-GCGTCACAT
----------AAAGGCCTCGTCAGCACCTT-TAGAG-AAATCA--AAGTCTNCT-GG-GT
T---------CT-GGGGGGAGTATGGTCGCAAGGTCTG-AAACTTAAAGAAATTGGCGGA
AGGGCACCACCA-GGTGTGGCAGCCTGCGGCTTAATTCGACTCAACACGGGG-AAACTCA
CCAGGTCCAGACACGG-GAAGGATTGA-CAGATTGA-TAGCTCTTTCTTGATTCTGTGGG
-TGGTGGTGCATGG-TCGTTCTT-------AGTTGGTGGAGTGATTTGTCTG--GTTAAT
TCCGATAACGAACGAGACCTTAACCTGCTAAATAGCTCAGTCTCAAA-AGTTTCCTTTTG
AGGTTTTGGCATTTTTTCTGGTCGTGGCGCTCTCGTGTCATGGTCAGGAGGGGTGTTTCT
TTGTAGAG-CTTCTTAGAGGGGCTACCATG-----GTTGCACATGGTGGAAGNNTGAGGC
AATAACAGGTCTGTGATGCCCTT-AGATGTCCTGGGCCGCACGCGCGCTACAATGATGCA
TTCAACGAGGT--------------TG--T-----GCT-TGCC-CGAAA-GG--------
--------------GT-TGGCTAATCTTGATCAAACTG-CATCGTACTGGGGATTGATCT
TTGTAATTTTGGATCATGAA-CTAGGAATACCTAG-TAAGTGCATGTCATCANCATGCGC
T-GATTACGTCCCTGCCCTTTGCACACACCGCCCGT------------------------
------------------------------------------------------------
------------------------------------------------------------
------AAGCTTCCGA-----------------------------------------
>PenScr15MasDar_X87131
---------------------------------------------AAGGAAGCACACTTC
GGTCATAGATTAAGCCATGCAAGTGTTAGTTCA-----GG---------T-AACGAAACT
GCGAACAGCTCATTAATACACTCAGAATCTATTTGACGGCGATC--------TTTA----
AGATC-TTAAAT----GGATAGCAGCAGTAA------------TTCTGGTGCTAATACAT
GCAA---------------------------T-TGTTTC-TCCAGAAGTGATTTATGG--
---------AGGAAAAGTTGACCT-CTT--------------------------------
-------------------------------ACGAGGCACGTCATTCGACTGAGTGACCT
ATCA-GC--TAGTACTTAGGGTCTTTACCTAGGTAGGCTATCACGGGTAACGGG------
-CGGTTACCGTCGGACTGCCGGAGAAGGCGCCTGAGAGATAGCGACTATAA-CTACGGTT
AGCAGCAGGCGCGAAACTTTCCCAATC----GAGACTATCGGAG-GAGGTAATGACCAGT
TTCATA---TCTAGCCT-TAA--TGGCTATTG-----------------TGAATAGGATC
ACACTTTTCCAGTGTG-GTGTAA-CCTAGCAGAGGGCCAG-TCTGGTGCCAGCAGCTGCG
GTAATTCCAGCTCTGCGAGTTTTATACCCATATTGTTGCAGTTAAAACGCCCGTAGTCCG
AATTGACAA-GTCAA-------------------A-TTGTCATATGGTT-TTAATGA---
------------------------------------------------------------
------------------------------------------------------------
------------------------------------------------------------
---------C--------------------CGTT-CACTGT-GAACAAATCAGGACGCTT
AGAGTATG-G-CTTA----CAAG-AATGACTCA-GCGCAGTATGAAGT------------
------------------------------------------------------------
------------------------------------------------------------
------------------------------------------------------------
------------------------------------------------------------
---------------------------------------------CTTTGTTT-TCATC-
-------CGAG-------AA-CAAGATCAACGAGAG--CCATC-GGGGGTAGATCTATCT
CATGACGATCGGTGAAAT--GAGTTGACTCATG-AGA-GGGAATCG-GAGGCGAAGG-CG
TCTACCT-AGAGGG-TTTCTGTCGATCAAGGGCGAGAGTAGGAGTATCCAACA-GGATTA
GAGACCCTGGTAGTTCCTACTATAAACGATGCCGACA-GGGGTTTG----------TCAT
-----------TATATAATGGCAGGATCTT-TAGAG-AAATCA--TAGTTCTT--GG-GC
T---------CT-GGGGGAACTACGACCGCAAGG-CTG-AAACTTGGAGGAATTGACGGA
AGGGCACAC-CA-GGGGTGG-AGCCTGTGGCTTAATTTGAATCAACACGGGG-AAACTTA
CCAGGACCAGATGGTTTTTATGACTGA-CAGGCTTT-GGGTC-TTTCAGGATATGTCTTT
-TGGTGGTGCATGG-CCGTTGGT-------GGTGCGTGGGTTGACCTGTCTTCGGTTGAT
TCAGGTAACGAGCGAGATTATCGCCAATTAAATACAAGTGCTTT----------AT-CC-
--------------------G-------------------TAAAGCT-------------
---ATGTT-GTTCTAATTGGGACTCCC---TGTGATTTTAGCAGG-CGGAAGAGGGTAGC
AATAACAGGTCCGTGATGTCCTTTAGATGCTCTGGGCTGCACGCGTGCTACAATGTTAGG
ATCAATAAGAT--------------TC--------GCT-ATTC-TGAAA-GG--------
--------------AA-ACGCTACTCTTAT--AATCCC-TAACGTAGTTGGGATTGACGT
TTGGAATCAG-CGTCATGAA-CCAGGAATCCCTTG-TAAATGTGTGTCAACAGCGCACGT
T-GAATACGTCCCTGCCCTTTGTACACACCGCCCGTCGCTCCTACCGATTGGATGACTCG
GTGAAATCACAGGATCTAAT------------TTATTA-G----AG--------------
---------------------AATGTGATTAAATCACGTTATCTAGA-------------
---------------------------------------------------------
>PseHer16CopTes_HQ683706
-------------------------------GGTTGATCCTG-CCAAGGAAGCACACTCT
GGTCATAGATTAAGCCATGCAAGTCTCAGTTCA-----GG---------C-AACGAAACT
GCGTACAGCTCATTAACACACTCACAACCTACGAGACAGCGACG--------TA------
--AGT-CTACAA----GGATAGCTGGAGTAA------------ATCTCGAGCTAATACTT
GATA---------------------------G-AGTACCTCAGGTAAAGAAGAGACAG--
---------AGGTAAAGTTGACC----A--------------------------------
--------------------------------AATGGCAAGTCAAGCGGGTGAGTGCCCT
ATCA-GC--TAGTACTTAGGATCTTTACCTAGGTAGGCTATAACGGGTAACGGG------
-CGGTTACCGTCGGACTGCCGGAGAAGGAGCCTGAGAGACAGCTACTATTC-CTACGGGG
AGCAGCAGGCGCGAAACTTACCCACTC----GATAAAATCGGAG-GTGGTAATGACCAGT
TCCATT---TACGGGAG-T-------ATATCCCTATT------------TGGATAGGAAT
ACTTATTAAAGAAGTA-AAGTAA-TCTAGCAGAGGGCCAG-TCTGGTGCCAGCAGCTGCG
GTAATTCCAGCTCTGCGAG-TTTGCTCCCATATTGTTGCAGTTAAAACGCCCGTAGTCAG
AATTCGAAA---------------------------------------------------
------------------------------------------------------------
------------------------------------------------------------
------------------------------------------------------------
-----ACAAT-AGATATGGTTTTAATTAC-CGTC-CACCGC-GAATAAAACAGAACGCTT
AGGGTATT---TCA-----AAAG-AATGATAGA-GCGCGGTATGGAGT------------
------------------------------------------------------------
------------------------------------------------------------
------------------------------------------------------------
------------------------------------------------------------
---------------------------------------------ATTTACCCGTTTTT-
-----------------GGG-TAAGTTCAAAGAGAG--CGAGT-GGTGCTGGTAGTATTC
CTGAGCGAGCGGTGGAAT--GCATTGACCTTAG-GGA-GACTAACA-AAAGCGAAGG-CA
GCCAGCA-AGTAGG-TTTCTATCGATCAAGGGCGAGAGTAGGGGTAGCGAACC-GGATTA
GAGACCCGGGTAGTCCCTACAGTAAACAATGTCGATA-AGGGATTGG---------TCAA
AT--------AATATTTAGATCAGTACCTA-TGGAG-AAATCA--TAGTTCAT--GG-AC
T---------CT-GGGGGAACTACAATCGCAAGA-CAG-AAACTTGAAGGAATTGACGGA
AGGGCACAC-AA-GGGGTGG-AGCCTGCGGCTTAATCTGACTCAACACGGAG-AAACTTA
CCAGGACAAGGTGATG-TGGTGACTGA-CAATCTAA-AGGAT-TTTCAGGATTAGTCTTT
-GGGTGGTGCATGG-CCGTTGGT-------GGTGCGTGGGTTGACCTGTCATCCGTTGAT
TCAGATAACGAGCGAGATTATCGCCATATAAGTAATTTTTTGTAGT--------ATTCTA
CA----------------------------------------------------------
---AATAA-TTAGTATATGGGACTGCC---TTTGGATGTACGAGG-AGGAAGGAGATAGC
AATAACAGGTCCGTGATGTCCTTTAGATGCCCTGGGCTGCACGCGTGCTACATTGGAGAT
AACAATGGGCTA-----------------------GCT-TACT-TGAAA-AA--------
--------------GG-AAGCTACTCCCG---AATTAT-TTGCGTAGTTGGGATTGGGGT
TTGTAATCAA-CCACATGAA-CTAGGAATCCCTTG-TAAGCGTGTGTCAACATCGCACGT
T-GAATACGTCCCTGCCCTTTGTACACACCGCCCGTCGCTCCTACCGATTGGATGACCTG
GTGAAAATATCGGATGACTT--------------CGGT-A----AA--------------
---------------------AAGGTATTTAAATCATGTTATTTAGAGGAAGGAGAAGTC
GTAACAAGGTAACGGTAGGTGAACCTGCAGAAGGATCA-------------------
>PyrGra13RetSpeA_AB092942
------------------TTAGGATCCACTTGGTTGATTCTGCCAGTAGTCATATGCTTG
TCTCAAAGATTAAGCCATGCAAGTCTAAGTATA-----ATCAAA-TTAACTGATGACACT
GCGAAAAGCTCCTTAAAATAGTTATAATTTATTTGATAGTGACG--------TTA-----
------CTACTC----GGATAGCCGTAGTAA------------TTCTAGAGCTAATACGT
GCGTAAACGGCCTACTGTGTGAACGGAAGGCC-CGTGTTTATTAGATCGAAAACCAGCGC
TCCGT---GG-GGGTGGGCAACCGTCCGTGCGGG------GAAGCCTTGTTGAGTCATGA
TAATC--------GTCGTATCGACCTCG----GTCGATATTTCATTCAAATTTCTAACCT
ATCA-AC--CTGACGTTAAGGTAGTGTCTTAGAGTAGTCGTGACGGGTGACGGG------
-GAATCAGGGTTCGA-CACCGGAGATGGGGCCTGAGAAATGGCCACAATTG-CTAAGGTG
AGCAGCAGGCGCGCAAATTACCCACTGGCAATAAATTTGCTGAG-GTAGTGACAAAAAAT
ACCGAT---ATCGGACT-T-------CGGTTCGACAAT-----------TGGAATGGGGT
GGGTGCAAATAGCCCG-CCGAGCAACCATTAGAGGGCAAG-TCTGGTGCCAGCAGCCGCG
GTAATTCCAGCTCTAATAG-TGTATACTAACGTTGCTGATGTTAAAAAGCTCGTAGTTGG
ATTGTAGATGGAGCTATT------------------CGTCCTTGTGTTT-TTTGTCGGTC
CGGGT--------TTGCTGGTCGGTGGCCTGCTTTCCTGCCGTGGGTTGTTTCAAGATCC
CGG-TGGGGAAGGGGTGCCGGTTGGCGCCGGGTCGGCCGCAGGG-ATTGCTTCGTCAATT
------------TATTTTTTCGAATTGTCGC-GGTCTT-CTTTAGTGAGG--TACGGCGA
CGGTCCGGAA--------------------GGTT-TACTTT-GAAGAAAATGGAGTGTTC
AAAGCAGGCG-TTTCGC-AGCTG-AACACATTA-GCATGGAATAATAAAATAGGACATC-
-AGTGGGGTCCTCGCCGGCCTCGTTATTTATTATCTTCTGCGT----GTTTTCTTT----
---------------------TCCTGTTGGGCATTTTGTCGT----CTCTGCTTCTGT--
-------------------------------------------------AGGGGCGGTGG
GTGTCT------------------------------------TTCAGGGGGCACGTGGAA
GGGCGGGGATGTC-GGGGAGCCTCTGCTTTTTTGT-ATGCATCTGTTTTGTTGGTTTTCT
-------AGAG--CTGGTGT-AATGATTAATAGGGA--CTGTT-GGGGGCATTACTATTT
CGATGTCAGAGGTGAAAT--TCACGGATTTTCG-AAA-GAGTAACT-AGTGCGAAAG-CA
TTTGCCA-AGGATG-TTTTCATTAATCAAGAACGAAAGTGAGGGGATCGAAGA-CGATCA
GAAACCGTCGTAGTCCTCGCCATAAACTATACCGTCT-CGGGATTGGGGG-TTGACTCTT
TT------ACATAGTCTCCTTTAGCACCGC--AGGG-AAACCA--AAGTTTTC--GG-GT
T---------CA-TGGGGGAGTATGGCCGCAAGA-CTG-AAACTTAAAGAAATTGACGGA
AGGGCACCACCA-GATGTGG-AGCATGCGGCTCAATTCGACTCAACACGGGG-AAACTTA
TCAGGTTCGGACACGG-TGAGGATTGA-CAGATTGATTAGCTCTTTCTTGATTCCGTGGG
-TGGTGGTGCATGG-TCGTTCTT-------AGTTGGTGGGGTGGCTTGTCTG--CTTAAT
TGCGATAACGAACGAGACCTCTCTCTGCTAAATAATGGGGCGCCACG-------------
--------------------------GCTCGCAAGTGTCGTGGTGCTG------------
--TTACCA-TTCCTTAGAGAGACTACC--------GTTGAGAAAC-GGGGGAAGTGAGGC
AATAACAGGTCCGTTATGCCCTT-AGATAATCTGAACCGCACGCGTACTACTATAGCCGC
CTCAACGAGTT--------------TG--T-----CCT-GGCC-CGGAA-GG--------
--------------GT-TGGGTAATCTTTGG-AGTAGC-GGCTGCGCTGGGGATCGGTTT
TTGTAATTCTGAACCGTGAA-CGCGGAATATCTCG-TAAGTGCAGTTCATCAGACTGCGC
T-GATTACGTCCCTGCCCTTTGTACACACCGCCCGTCGCTCCTACCGA-TGAATGATCAG
GTGAAATGCTCGGATGGCGC-------------AGTTG-T----GGCGGGTCTCTCG--G
GGTCCGCTGCGACCGCTCCAGAAGAGCAGTAAATCTTATTATTTAGAGGAAGGAGAAGTC
GTAACAAGGTTTTCGTAGGTGAACCA-------------------------------
>PyrGra13RetSpeB_AB092918
-----------------------AGGATCCCGGTTGATTCTGCCAGTAGTCATATGCTTG
TCTCAAAGATTAAGCCATGCAAGTCTAAGTATA-----ATCAAA-TTAACTGATGACACT
GCGAAAAGCTCCTTAAAATAGTTATAATTTATTTGATAGTGACG--------TTA-----
------CTACTC----GGATAGCCGTAGTAA------------TTCTAGAGCTAATACGT
GCGCAAACGCCTTACTGTGTGAACGGAAGGGC-CGTGTTTATTAGATCGAAAACCAGCGC
CCCGT---CC-GTGTGGGCAACCGCCCGGGCGGG------GGACACTTGTTGAGTCATGA
TAATC--------GTCGTATCGACTTCA----GTCGATTTTTCATTCAAATTTCTAACCT
ATCA-AC--CTGACGTTAAGGTCGTGTCTTAGAGTAGTCGTGACGGGTGACGGG------
-GAATTAGGGTTCGA-TACCGGAGATGGGGCCTGAGAAATGGCCACAATTG-CTAAGGTG
AGCAGCAGGCGCGCAAATTACCCACTGGCAATAACATTGCTGAG-GTAGTGACAAAAAAT
ACCGAT---ATCGGACT-A-------TGGTTCGACAAT-----------TGGAATGGGGT
GGGTGCAAACAGCCCG-CCGAGCAACCATTAGAGGGCAAG-TCTGGTGCCAGCAGCCGCG
GTAATTCCAGCTCTAATAG-TGTATACTAACGTTGCTGATGTTAAAAAGCTCGTAGTTGG
ATTTCAGACGGGGCTATA------------------CGTCTTTGTGTTT-TTTGTCGGGC
CGGGT--------TTGCTGGTTGGAGGTTTTCTTTTCTGCCGTGGGTTGTTTCAAGATCC
CGG-TGGGGGAGGGGCACTGGTCAGCTCCGGAACGGCCGCAGAG-ATTGCCTCGTCAATA
------------AATTTTTTCGAATTGACGT-AGTCCT-CTTTATTGAGG--TATTGCGT
CGGTCCGGAA--------------------GGTT-TACTTT-GAAGAAAATGGAGTGTTC
AAAGCAGGCG-TTTCGC-AGCTG-AACACATTA-GCATGGAATAATAAAATAGGACATC-
-AGTGGGGCTTTCGCCGGCCTCGT---------TTTCCTGG-T----ATGTTCTTT----
---------------------TCTCTATCAGATGTTGGCAGT----TTTTGCTTCCGC--
-------------------------------------------------AAGGGCTGTTG
GTGTTT------------------------------------GGTAGGGGGCATGCTAGG
GGATGGGGATGTC-GGGGGGCCTCTGCTTTTTTGT-ATGCATCCGTTTTGTTGGTTTTCT
-------GGAG--CTGGTGT-AATGATTAATAGGGA--CAGTT-GGAGGGCTTAGAATTT
CGATGTCAGAGGTGAAAT--TCATGGATTTTCG-AAA-GTCTAACT-AATGCGAAAG-CA
TTGCTCG-AATATG-TTTTCATTAATCAAGAACGAAAGTGAGGGGATCGAAGA-CGATCA
GAAACCGTCGTAGTCCTCGCCATAAACTATACCGTCT-CGGGATTGGAGG-TTGACTCAA
AT------ACATAGTCTCCTTTAGCACCGC--AGGG-AAACCA--AAGTTTCC--GG-GT
T---------CA-TGGGGGAGTATGGCCGCAAGA-CTG-AAACTTAAAGAAATTGACGGA
AGGGCACCACCA-GATGTGG-AGCATGCGGCTCAATTCGACTCAACACGGGG-AAACTTA
TCAGGTTCGGACACGG-TGAGGATTGA-CAGATTGA-TAGCTCTTTCTTGATTCCGTGGG
-TGGTGGTGCATGG-TCGTTCTT-------AGTTGGTGGGGTGGCTTGTCTG--CTTAAT
TGCGATAACGAACGAGACCTCGGT-TGATAAATAGGAGGGCGCCACA-------------
--------------------------GCTCGAAAGTGTTGTGGTGTTG------------
--TTACTC-CTTCTTATAAAGACTACC--------GTTGAGAAAC-GGGGGAAGTGAGGC
AATAACAGGTCCGTTATGCCCTT-AGATAATCTGAACCGCACGCGTACTACTATGACCGT
CTCAGAACGTT--------------TG--T-----CCT-AGCT-TGGAA-GA--------
--------------GT-TAGGTACTCGTCC--AGTAAC-GGTCGTGCTGGGGATCGGTTT
TTGTAATTCTGAACCGTGAA-CGCGGAATATCTCG-TAAGTGCAGTTCATCAGACTGCGC
T-GATTACGTCCCTGCCCTTTGTACACACCGCCCGTCGCTCCTACCGA-TGAATGATCAG
GTGAAATGCTCGGATGGTGC-------------AGTGG-C----GGTAGGCCTCTCC--G
GGTCTGCTGCGACCGCTTCAGAAGAGCAGTAAATCTTATTATTTAGAGGAAGGAGAAGTC
GTAACAAGGTTTTCGTAGGTGAACCTGCGGCTG------------------------
>PyrGra13RetSpeC_AB092918
------------------TTAGGATCCACTTGGTTGATTCTGCCAGTAGTCATACGCTTG
TCTCAAAGATTAAGCCATGCAAGTCTAAGTATA-----ATCAAA-TTAACTGATGACACT
GCGAAAAGCTCCTTAAAATAGTTATAATTTATTTGATAGTGACG--------TTA-----
------CTACTC----GGATAGCCGTAGTAA------------TTCTAGAGCTAATACGT
GCGTAAACGGCCTACTGTGTGAACGGAAGGCC-CGTGTTTATTAGATCGAAAACCAGCGC
TCCGT---GG-GGGTGGGCAACCGTCCGTGCGGG------GAAGCCTTGTTGAGTCATGA
TAATC--------GTCGTATCGACCTCG----GTCGATTCTTCATTCAAATTTCTAACCT
ATCA-AC--CTGACGTTAAGGTAGTGTCTTAGAGTAGTCGTGACGGGTGACGGG------
-GAATCAGGGTTCGA-CACCGGAGATGGGGCCTGAGAAATGGCCACAATTG-CTAAGGTG
AGCAGCAGGCGCGCAAATTACCCACTGGCAATAAATTTGCTGAG-GTAGTGACAAAAAAT
ACCGAT---ATCGGACT-T-------CGGTTCGACAAT-----------TGGAATGGGGT
GGGTGCAAATAGCCCG-CCGAGCAACCATTAGAGGGCAAG-TCTGGTGCCAGCAGCCGCG
GTAATTCCAGCTCTAATAG-TGTATACTAACGTTGCTGATGTTAAAAAGCTCGTAGTTGG
ATTGTAGATGGAGCTATT------------------CGTCCTTGTGTTT-TTTGTCGGTT
CGGGT--------TTGCTGGTCGGTGGCCTGCTTTTCTGCCGTGGGTTGTTTCAAGATCC
CGG-TGGGGGAGGGGTGCCGGTTGGCGCCGGATCGGCCGCAGGG-ATTGCTTCGTCAATT
------------TATTTTTTCGAATTGTCGC-GGTCTT-CTTTAGTGAGG--TACGGCGA
CGGTCCGGAA--------------------GGTT-TACTTT-GAAGAAAATGGAGCGTTC
AAGGCAGGCG-TTTCGC-AGCTG-AACACATTA-GCATGGAATAATAAAATAGGACATC-
-AGTGGGGTCCTCGCCGGCCTCGTTATTTATTATCTTCTGCGT----GTTTTCTTT----
---------------------TCCTGTTGGGCATTTTGTCGT----CTCTGCTTCTGT--
-------------------------------------------------AGGGGCGGTGG
GTGTCT------------------------------------TTCAGGGGGCACGTGGAA
GGGCGGGGATGTC-GGGGGGCCTCTGCTTTTTTGT-ATGCATCTGTTTTGTTGGTTTTCT
-------AGAG--CTGGTGT-AATGATTAATAGGGA--CTGTT-GGGGGCATTACTATTT
CGATGTCAGAGGTGAAAT--TCACGGATTTTCG-AAA-GAGTAACT-AGTGCGAAAG-CA
TTTGCCA-AGGATG-TTTTCATTAATCAAGAACGAAAGTGAGGGGATCGAAGA-CGATCA
GAAACCGTCGTAGTCCTCGCCATAAACTATACCGTCT-CGGGATTGGGGG-TTGACTCTT
TT------ACATAGTCTCCTTTAGCACCGC--AGGG-AAACCA--AAGTTTTC--GG-GT
T---------CA-TGGGGGAGTATGGCCGCAAGA-CTG-AAACTTAAAGAAATTGACGGA
AGGGCACCACCA-GATGTGG-AGCATGCGGCTCAATTCGACTCAACACGGGG-AAACTTA
TCAGGTTCGGACACGG-TGAGGATTGA-CAGATTGA-TAGCTCTTTCTTGATTCCGTGGG
-TGGTGGTGCATGG-TCGTTCTT-------AGTTGGTGGGGTGGCTTGTCTG--CTTAAT
TGCGATAACGAACGAGACCTCTCTCTGCTAAATAATGGGGCGCCACG-------------
--------------------------GCTCGCAAGTGTCGTGGTGTTG------------
-TTTACCG-TTCCTTAGAGAGACTACC--------GTTGAGAAAC-GGGGGAAGTGAGGC
AATAACAGGTCCGTTATGCCCTT-AGATAATCTGAACCGCACGCGTACTACTATAGCCGC
CTCAACGAGTT--------------TG--C-----CCT-GGCC-TGGAA-GG--------
--------------GT-TGGGTAATCTTTGG-AGTAGC-GGCTGTGCTGGGGATCGGTTT
TTGTAATTCTGGACCGTGAA-CGCGGAATATCTCG-TAAGTGCAGTTCATCAGACTGCGC
T-GATTACGTCCCTGCCCTTTGTACACACCGCCCGTCGCTCCTACCGA-TGAATGATCAG
GTGAAATGCTCGGATGGCGC-------------AGTTG-T----GGCGGGTCTCTCG--G
GGCCCGCTGCGACCGCTCCAGAAGAGCAGTAAATCTTATTATTTAGAGGAAGGAGAAGTC
GTAACAAGGTTTTCGTAGGTGAACCA-------------------------------
>PyrGra13RetSpeD_AB092920
---------------------------ACCTGGTTGATCCTGCCAGTAGTCATATGCTTG
TCTCAAAGATTAAGCCATGCAAGTCTAAGTATA-----ATCAAA-TTAACTGATGACACT
GCGAAAAGCTCCTTAAAATAGTTATAATTTATTTGATAGTGACG--------TTA-----
------CTACTC----GGATAGCCGTAGTAA------------TTCTAGAGCTAATACGT
GCGCAAACGCCCTACTATGTGAATGGAAGGGC-CGTGTTTATTAGATCGAAAACCAGCGC
CTCAT---TT-GTGTGGGTGACCGCACGGGTGGG------GAACACTTGTTGAGTCATGA
TAATC--------GTCGTATCGACTTTA----GTCGATTTTTCATTCAAATTTCTAACCT
ATCA-AC--CTGACGTTAAGGTCGTGTCTTAGAGTAGTCGTGACGGGTGACGGG------
-GAATCAGGGTTCGA-TACCGGAGATGGGGCCTGAGAAATGGCCACAATTG-CTAAGGTG
AGCAGCAGGCGCGCAAATTACCCACTGGCAATAATATTGCTGAG-GTAGTGACAAAAAAT
ACCGAT---ATCGGACT-A-------TGGTTCGACAAT-----------TGGAATGGGGT
AGGTACAAATAGCCCA-CCGAGCAACCATTAGAGGGCAAG-TCTGGTGCCAGCAGCCGCG
GTAATTCCAGCTCTAATAG-TGTATACTAACGTTGCTGATGTTAAAAAGCTCGTAGTTGG
ATTTAAGATGGAGCTATT------------------CGTCTCTGTG-TT-TTTGTTGGCC
CGGGT--------TTGCTGCTTGGATGTCTTTCTCTCTGCCGTGGGTTGTTTCAAGATCC
CGGTTGGAGGGGGAGCGCTGGGTGGCGCCGGGCTGGCCGCAGAG-ATTGCTTCGTCAATT
------------AATTTTTTCGAATTGTCAT-TGTCTT-CTTCACTGATG--TATGGTGA
CGGTCCGGAA--------------------GGTT-TACTTT-GAAGAAAATGGAGTGTTC
AAAGCAGGCG-TTTCGC-AGCTG-AACACATTA-GCATGGAATAATAAAATAGGACATC-
-AGTGGGGCTTTCGCCGGCCTTAT---------TTTCCCCGAT----ATGTTTTTT----
---------------------TTCTTGTCAGGTATTGGTTGT----CTTTGCTTCTGT--
-------------------------------------------------AAGGGCAGCTG
GTGTTT------------------------------------GGTGGGAGGCATGTTGGG
GAGTAGGGATGTC-GGGGGGTCTCTGCTTTTTTTG-ATGCATCCGTTTTGTTGGTTTTCA
-------GGAG--CTGGTGT-AATGATTAATAGGGA--CTGTG-GGAGGTGTTAGAATTT
CGATGTCAGAGGTGAAAT--TCATGGATTTTCG-AAA-GTCTAACT-GGTGCGAAAG-CG
TTCATCG-ATGATG-TTTTCATTAATCAAGAACGAAAGTGAGGGGATCGAAGA-CGATCA
GAAACCGTCGTAGTCCTCGCCATAAACTATACCGTCT-CGGGATTGGGGG-TTGATTCAA
AT------ACATAGTCTCCTTTAGCACCGC--AGGG-AAACCA--AAGTTTTC--GG-GT
T---------CA-TGGGGGAGTATGGCCGCAAGA-CTG-AAACTTAAAGGAATTGACGGA
AGGGCACCACCA-GATGTGG-AGCATGCGGCTCAATTCGACTCAACACGGGA-AAACTTA
TCAGGTTCGGACACGG-TGAGGATTGA-CAGATTGA-TGGCTCTTTCTTGATTCCGTGGG
-TGGTGGTGCATGG-TCGTTCTT-------AGTTGGTGGGGTGGCTTGTCTG--CTTAAT
TGCGATAACGAACGAGACCTCTTT-TGATAACTAGGGGGGCGCCACG-------------
--------------------------GCTCGCAAGTGTCGTGGTGTTG------------
--TTACCC-CTTCTTATAAAGACTACC--------GTTGAGAAAC-GGGGGAAGTGAGGC
AATAACAGGTCCGTTATGCCCTT-AGATAATCTGAACCGCACGCGTACTACTCTAGTCGC
TTCAGAGCGCT--------------TG--C-----CCG-GGCC-CGGAA-GG--------
--------------GT-TGGGTACTCGTTTG-AATAGC-GACTGTGCTGGGGATCGATTT
TTGTAATTCTGAATCGTGAA-CGCGGAATATCTCG-TAAGTGCAGTTCATCAGACTGCGC
T-AATTACGTCCCTGCCCTTTGTACACACCGCCCGTCGCTCCTACCGA-TGAATGAGAAA
ATGAAACGTTCGGATGGTGC-------------AGTGG-C----GGAGAGTCTCTCG--G
GGTTCTCTGTGACCGCTCCAGAAGAGCAGTAAATTTTATTATTTAGAGGAAGGAGAAGTC
GTAACAAGGTTTTCGTAGGTGAACC--------------------------------
>SnyTab17CryLon_FN649413
---------------------------ATCTGGTTGATTCTG-CCAAGGAAGCACACTTA
GGTCATAGATTAAGCCATGCAAGTGTTAGTTCA-----GG---------C-AACGAAACT
GCGAACAGCTCATTAATACGCTCAGAATCTAATTGGCAGCGACCCAGATGAGCGAG----
GGGTC-TTAGAT--TAGGCTAGCAGCAGTAA------------TTCTGGTGCTAATACAT
GCGA---------------------------T-TGTTTC-ATCGGAAGTGAATTACGG--
---------TGGAAAAGTTGACCG-AAA--------------------------------
-----------------------------------GGCATGCCATTCGATTGAGCGACCT
ATCA-GC--TTGTACTTAGGGTCTTGGCCTAGGTAGGCTATCACGGGTAACGGG------
-CGGTTACCGTCGGACTGCCGGAGAAGGCGCCTGAGAGATAGCGACTATAT-CTACGGAT
AGCAGCAGGCGCGAAACTTACCCACTC----GAGACATTCGGAG-GTGGTAATGACCAGT
TTCAAG---ACAGCTCC-ATACGGGGTTGCT------------------TGAATAGGACC
ACATTTTTCCAGTGTG-GTGAAA-CCTAGCAGAGGGCCAG-TCTGGTGCCAGCAGCTGCG
GTAATTCCAGCTCTGCGAG-TTTGCTCCCATAATGTTGCAGTTAAAACGCCCGTAGTCTG
AAATTTG-----------------------------AAAATAAGCGGCC-ACAA------
------------------------------------------------------------
------------------------------------------------------------
------------------------------------------------------------
------ACCG--------------------CGTT-CACTGC-GAACAAATCAGGACGCTT
AGTGTAAG-G-CCTG----CTTG-TATGACTGA-GCGCAGTATGATAA------------
------------------------------------------------------------
------------------------------------------------------------
------------------------------------------------------------
------------------------------------------------------------
---------------------------------------------TTTTACC--------
--------TAA------GGG-TAAGATCAAAGAGAG--CCACT-GGGGGTAGATCTATTT
CATGGCGAGCGGTGGAAT--GTTATGACCCATG-AGA-GAGGAACT-AAGGCGAAAG-CA
TCTACCT-AGGGGG-TTTCTGTCGATCAAGGGCGAGAGTAGGAGTATCCAACC-GGATTA
GAGACCCGGGTAGTTCCTACTGTAAACGATGCCGACT-GGGGCTTA----------TCCA
-----------TTTGTATGGGTAGGATCCG-ACGAG-AAATCA--TAGTTTTC--GG-GC
T---------CT-GGGGGAACTACGACCGCAAGG-CTG-AAACTTGAAGGAATTGACGGA
AGGGCACAC-CA-GGGGTGG-AGCTTGTGGCTTAATTTGAATCAACACGGGG-AAACTTA
CTAGGGCCAGATGTTTTATAAGACTGA-CAGGCTAC-GGGTC-TTTCAGGATTTAACTAT
-TGGTGGTGCATGG-CCGTTGGT-------GGTGCGTGGGTTGACCTGTCTAGCGTTGAT
TCAGATAACAAGCGAGACTATCACCAATTAATGTCGATTAACTCGA--------------
----------------------------------------AAGAGTG-------------
---TAATT-GTTCTAATTGGGACTCCT---TGCG-TCTAAGCAGG-GGGAAGAGGGTAGC
AATAACAGGTCCGTGATGTCCTTTAGATGCCCTGGGCTGCACGCGCGCTACAATGTGAGG
GTCAAAGAG-T--------------T---------ACA-ATCCTCGATA-GG--------
--------------GT-GAGATAATCTCAT--AATACC-TCACGTACCTGGGATTGACGG
TTGTAATGAC-TGTCATGAA-CTAGGAATCCCTTG-TAAGCGTGTGTCAACAACGCACGC
T-GAATACGTCCCTGCCCTTTGTACACACCGCCCGTCGCTCCTACTGA-TGGATGATTCG
GCAAAATCACTGGAGA----------------ATCCCA-G---TCA--------------
---------------------AAGGTGATTGAACCATACTATCTAGAGGAAGGAGAAGTC
GTAACAAGGTAACGGTAGGTGAACCTGC-----------------------------
>SnyTab12CryCavA_AY063288
----------------------------------------------AGGAAGCACACTTA
GGTCATAGATTAAGCCATGCAAGTGTTAGTTCA-----GG---------C-AACGAAACT
GCGAACAGCTCATTAATACGCTCAGAATCTAATTGGCAGCGACCCAGATGAGCGAG----
GGGTC-TTAGAT--TAGGCTAGCAGCAGTAA------------TTCTGGTGCTAATACAT
GCGA---------------------------T-TGTTTC-ATCGGAAGTGAATTACGG--
---------TGGAAAAGTTGACCG-AAA--------------------------------
-----------------------------------GGCATGCCATTCGATTGAGCGACCT
ATCA-GC--TTGTACTTAGGGTCTTGGCCTAGGTAGGCTATCACGGGTAACGGG------
-CGGTTACCGTCGGACTGCCGGAGAAGGCGCCTGAGAGATAGCGACCGTAT-CTACGGAT
AGCAGCAGGCGCGAAACTTACCCACTC----GAGACATTCGGAG-GTGGTAATGACCAGT
TTCAAG---ACAGCTCC-ATACGGGGTTGCT------------------TGAATAGGACC
ACATTTTTCCAGTGTG-GTGAAA-CCCAGCAGAGGGCCAG-TCTGGTGCCAGCAGCTGCG
GTAATTCCAGCTCTGCGAG-TTTGCTCCCATAATGTTGTAGTTAAAACGCCCGTAGTCTG
AAATTTG-----------------------------AAAATAAGCGGTC-ACAA------
------------------------------------------------------------
------------------------------------------------------------
------------------------------------------------------------
------ACCG--------------------CGTT-CACTGC-GAACAAATCAGGACGCTT
AGTGTAAG-G-CCTG----CTTG-TATGACTGA-GCGCAGTATGATAA------------
------------------------------------------------------------
------------------------------------------------------------
------------------------------------------------------------
------------------------------------------------------------
---------------------------------------------TTTTACC--------
--------TAA------GGG-TAAGATCAAAGAGAG--CCACT-GGGGGTAGATCTATTT
CATGGCGAGCGGTGGAAT--GTTATGACCCATG-AGA-GAGGAACT-AAGGCGAAAG-CA
TCTACCT-AGGGGG-TTTCTGTCGATCAAGGGCGAGAGTAGGAGTATCCAACC-GGATTA
GAGACCCGGGTAGTTCCTACTGTAAACGATGCCGACT-GGGGCTTA----------TCCA
-----------TTTGTATGGGTAGGATCCG-ACGAG-AAATCA--TAGTTTTT--GG-GC
T---------CT-GGGGGAACTACGACCGCAAGG-CTG-AAACTTGAAGGAATTGACGGA
AGGGCACAC-CA-GGGGTGG-AGCTTGTGGCTTAATTTGAATCAACACGGGG-AAACTTA
CTAGGGCCAGATGTTTTATAAGACTGA-CAGGCTAC-GGGTC-TTTCAGGATTTAACTAT
-TGGTGGTGCATGG-CCGTTGGT-------GGTGCGTGGGTTGACCTGTCTAGCGTTGAT
TCAGATAACGAGCGAGACTATCACCAATTAATGTCGATTGACTCGA--------------
----------------------------------------AAGAGTG-------------
---TAATT-GTTCTAATTGGGACTCCT---TGCG-TCTAAGCAGG-GGGAAGAGGGTAGC
AATAACAGGTCCGTGATGTCCTTTAGATGCCCTGGGCTGCACGCGCGCTACAATGTGAGG
GTCAAAGAG-T--------------T---------ACG-ATCCTCGATA-GG--------
--------------GT-GAGATAATCTCAT--AATACC-TCACGTACCTGGGATTGACGG
TTGTAATGAC-TGTCATGAA-CTAGGAATCCCTTG-TAAGCGTGTGTCAACAACGCACGC
T-GAATACGTCCCTGCCCTTTGTACACACCGCCCGTCGCTCCTACTGA-TGGATGATTCG
GCAAAATCACTGGAGA----------------ATCCCA-G---TCA--------------
---------------------AAGGTGATTGAACCATACTATCTAGAGGAAGGAGAAGTC
GTAACAAGGTAACG-------------------------------------------
>SnyTab12CryCavB_AY063289
----------------------------------------------AGGAAGCACACTTA
GGTCATAGATTAAGCCATGCAAGTGTTAGTTCA-----GG---------C-AACGAAACT
GCGAACAGCTCATTAATACGCTCAGAATCTAATTGGCAGCGACCCAGATGAGCGAG----
GGGTC-TTAGAT--TAGGCTAGCAGCAGTAA------------TTCTGGTGCTAATACAT
GCGA---------------------------T-TGTTTC-ATCGGAAGTGAATTACGG--
---------TGGAAAAGTTGACCG-AAA--------------------------------
-----------------------------------GGCATGCCATTCGATTGAGCGACCT
ATCA-GC--TTGTACTTAGGGTCTTGGCCTAGGTAGGCTATCACGGGTAACGGG------
-CGGTTACCGTCGGACTGCCGGAGAAGGCGCATGAGAGATAGCGACTATAT-CTACGGAT
AGCAGCAGGCGCGAAACTTACCCACTC----GAGACATTCGGAG-GTGGTAATGACCAGT
TTCAAG---ACAGCTCC-ATACGGGGTTGCT------------------TGAATAGGACC
ACATTTTTCCAGTGTG-GTGAAA-CCTAGCAGAGGGCCAG-TCTGGTGCCAGCAGCTGCG
GTAATTCCAGCTCTGCGAG-TTTGCTCCCATAATGTTGCAGTTAAAACGCCCGTAGTCTG
AAATTTG-----------------------------AAAATAAGCGGTC-ACAA------
------------------------------------------------------------
------------------------------------------------------------
------------------------------------------------------------
------ACCG--------------------CGTT-CACTGC-GAACAAATCAGGACGCTT
AGTGTAAG-G-CCTG----CTTG-TATGACTGA-GCGCAGTATGATAA------------
------------------------------------------------------------
------------------------------------------------------------
------------------------------------------------------------
------------------------------------------------------------
---------------------------------------------TTTTACC--------
--------TCA------GGG-TAAGATCAAAGAGAG--CCACT-GGGGGTAGATCTATTT
CATGGCGAGCGGTGGAAT--GTTATGACCCATG-AGA-GAGGAACT-AAGGCGAAAG-CA
TCTACCT-AGGGGG-TTTCTGTCGATCAAGGGCGAGAGTAGGAGTATCCAACC-GGATTA
GAGACCCGGGTAGTTCCTACTGTAAACGATGCCGACT-GGGGCTTA----------TCCA
-----------TTTGTATGGGTAGGATCCG-ACGAG-AAATCA--TAGTTTTT--GG-GC
T---------CT-GGGGGAACTACGACCGCAAGG-CTG-AAACTTGAAGGAATTGACGGA
AGGGCACAC-CA-GGGGTGG-AGCTTGTGGCTTAATTTGAATCAACACGGGG-AAACTTA
CTAGGGCCAGATGTTTTATAAGACTGA-CAGGCTAC-GGGTC-TTTCAGGATTTAACTAT
-TGGTGGTGCATGG-CCGTTGGT-------GGTGCGTGGGTTGACCTGTCTAGCGTTGAT
TCAGATAACGAGCGAGACTATCACCAATTAATGTCGATTGACTCGA--------------
----------------------------------------AAGAGTG-------------
---TAATT-GTTCTAATTGGGACTCCT---TGCG-TCTAAGCAGG-GGGAAGAGGGTAGC
AATAACAGGTCCGTGATGTCCTTTAGATGCCCTGGGCTGCACGCGCGCTACAATGTGAGG
GTCAAAGAG-T--------------T---------ACG-ATCCTCGATA-GG--------
--------------GT-GAGATAATCTCAT--AATACC-TCACGTACCTGGGATTGACGG
TTGTAATGAC-TGTCATGAA-CTAGGAATCCCTTG-TAAGCGTGTGTCAACAACGCACGC
T-GAATACGTCCATGCCCTTTGTACACACCGCCCGTCGCTCCTACTGA-TGGATGATTCG
GCAAAATCACTGGAGA----------------ATCCCA-G---TCA--------------
---------------------AAGGTGATTGAACCATACTATCTAGAGGAAGGAGAAGTC
GTAACAAGGTAACG-------------------------------------------
>SnyTab12CryCavC_AY063290
----------------------------------------------AGGAAGCACACTTA
GGTCATAGATTAAGCCATGCAAGTGTTAGTTCA-----GG---------C-AACGAAACT
GCGAACAGCTCATTAATACGCTCAGAATCTAATTGGCAGCGACCCAGATGAGCGAG----
GGGTC-TTAGAT--TAGGCTAGCAGCAGTAA------------TTCTGGTGCTAATACAT
GCGA---------------------------T-TGTTTC-ATCGGAAGTGAATTACGG--
---------TGGAAAAGTTGACCG-AAA--------------------------------
-----------------------------------GGCATGCCATTCGATTGAGCGACCT
ATCA-GC--TTGTACTTAGGGTCTTGGCCTAGGTAGGCTATCACGGGTAACGGG------
-CGGTTACCGTCGGACTGCCGGAGAAGGCGCCTGAGAGATAGCGACTATAT-CTACGGAT
AGCAGCAGGCGCGAAACTTACCCACTC----GAGACATTCGGAG-GTGGTAATGACCAGT
TTCAAG---ACAGCTCC-ATACGGGGTTGCT------------------TGAATAGGACC
ACATTTTTCCAGTGTG-GTGAAA-CCTAGCAGAGGGCCAG-TCTGGTGCCAGCAGCTGCG
GTAATTCCAGCTCTGCGAG-TTTGCTCCCATAATGTTGCAGTTAAAACGCCCGTAGTCTG
AAATTTG-----------------------------AAAATAAGCGGTC-ACAA------
------------------------------------------------------------
------------------------------------------------------------
------------------------------------------------------------
------ACCG--------------------CGTT-CACTGC-GAACAAATCAGGACGCTT
AGTGTAAG-G-CCTG----CTTG-TATGACTGA-GCGCAGTATGATAA------------
------------------------------------------------------------
------------------------------------------------------------
------------------------------------------------------------
------------------------------------------------------------
---------------------------------------------TTTTACC--------
--------TAA------GGG-TAAGATCAAAGAGAG--CCACT-GGGGGTAGATCTATTT
CATGGCGAGCGGTGGAAT--GTTATGACCCATG-AGA-GAGGAACT-AAGGCGAAAG-CA
TCTACCT-AGGGGG-TTTCTGTCGATCAAGGGCGAGAGTAGGAGTATCCAACC-GGATTA
GAGACCCGGGTAGTTCCTACTGTAAACGATGCCGACT-GGGGCTTA----------TCCA
-----------TTTGTATGGGTAGGATCCG-ACGAG-AAATCA--TAGTTTTT--GG-GC
T---------CT-GGGGGAACTACGACCGCAAGG-CTG-AAACTTGAAGGAATTGACGGA
AGGGCACAC-CA-GGGGTGG-AGCTTGTGGCTTAATTTGAATCAACACGGGG-AAACTTA
CTAGGGCCAGATGTTTTATAAGACTGA-CAGGCTAC-GGGTC-TTTCAGGATTTAACTAT
-TGGTGGTGCATGG-CCGTTGGT-------GGTGCGTGGGTTGACCTGTCTAGCGTTGAT
TCAGATAACGAGCGAGACTATCACCAATTAATGTCGATTGACTCGA--------------
----------------------------------------AAGAGTG-------------
---TAATT-GTTCTAATTGGGACTCCT---TGCG-TCTAAGCAGG-GGGAAGAGGGTAGC
AATAACAGGTCCGTGATGTCCTTTAGATGCCCTGGGCTGCACGCGCGCTACAATGTGAGG
GTCAAAGAG-T--------------T---------ACG-ATCCTCGATA-GG--------
--------------GT-GAGATAATCTCAT--AATACC-TCACGTACCTGGGATTGACGG
TTGTAATGAC-TGTCATGAA-CTAGGAATCCCTTG-TAAGCGTGTGTCAACAACGCACGC
T-GAATACGTCCCTGCCCTTTGTACACACCGCCCGTCGCTCCTACTGA-TGGATGATTCG
GCAAAATCACTGGAGA----------------ATCCCA-G---TCA--------------
---------------------AAGGTGATTGAACCATACTATCTAGAGGAAGGAGAAGTC
GTAACAAGGTAACG-------------------------------------------
>SnyTab12CryCavD_AY063291
----------------------------------------------AGGAAGCACACTTA
GGTCATAGATTAAGCCATGCAAGTGTTAGTTCA-----GG---------C-AACGAAACT
GCGAACAGCTCATTAATACGCTCAGAATCTAATTGGCAGCGACCCAGATGAGCGAG----
GGGTC-TTAGAT--TAGGCTAGCAGCAGTAA------------TTCTGGTGCTAATACAT
GCGA---------------------------T-TGTTTC-ATCGGAAGTGAATTACGG--
---------TGGAAAAGTTGACCG-AAA--------------------------------
-----------------------------------GGCATGCCATTCGATTGAGCGACCT
ATCA-GC--TTGTACTTAGGGTCTTGGCCTAGGTAGGCTATCACGGGTAACGGG------
-CGGTTACCGCCGGACTGCCGGAGAAGGCGCCTGAGAGATAGCGACTATAT-CTACGGAT
AGCAGCAGGCGCGAAACTTACCCACTC----GAGACATTCGGAG-GTGGTAATGACCAGT
TTCAAG---ACAGCTCC-ATACGGGGTTGCT------------------TGAATAGGACC
ACATTTTTCCAGTGTG-GTGAAA-CCTAGCAGAGGGCCAG-TCTGGTGCCAGCAGCTGCG
GTAATTCCAGCTCTGCGAG-TTTGCTCCCATAATGTTGCAGTTAAAACGCCCGTAGTCTG
AAATTTG-----------------------------AAAATAAGCGGTC-ACAA------
------------------------------------------------------------
------------------------------------------------------------
------------------------------------------------------------
------ACCG--------------------CGTT-CACTGC-GAACAGATCAGGACGCTT
AGTGTAAG-G-CCTG----CTTG-TATGACTGA-GCGCAGTATGATAA------------
------------------------------------------------------------
------------------------------------------------------------
------------------------------------------------------------
------------------------------------------------------------
---------------------------------------------TTTTACC--------
--------TAA------GGG-TAAGATCAAAGAGAG--CCACT-GGGGGTAGATCTATTT
CATGGCGAGCGGTGGAAT--GTTATGACCCATG-AGA-GAGGAACT-AAGGCGAAAG-CA
TCTACCT-AGGGGG-TTTCTGTCGATCAAGGGCGAGAGTAGGAGTATCCAACC-GGATTA
GAGACCCGGGTAGTTCCTACTGTAAACGATGCCGACT-GGGGCTTA----------TCCA
-----------TTTGTATGGGTAGGATCCG-ACGAG-AAATCA--TAGTTTTT--GG-GC
T---------CT-GGGGGAACTACGACCGCAAGG-CTG-AAACTTGAAGGAATTGACGGA
AGGGCACAC-CA-GGGGTGG-AGCTTGTGGCTTAATTTGAATCAACACGGGG-AAACTTA
CTAGGGCCAGATGTTTTATAAGACTGA-CAGGCTAC-GGGTC-TTTCAGGATTTAACTAT
-TGGTGGTGCATGG-CCGTTGGT-------GGTGCGTGGGTTGACCTGTCTAGCGTTGAT
TCAGATAACGAGCGAGACTATCACCAATTAATGTCGATTGACTCGA--------------
----------------------------------------AAGAGTG-------------
---TAATT-GTTCTAATTGGGACTCCT---TGCG-TCTAAGCAGG-GGGAAGAGGGTAGC
AATAACAGGTCCGTGATGTCCTTTAGATGCCCTGGGCTACACGCGCGCTACAATGTGAGG
GTCGAAGAG-T--------------T---------ACG-ATCCTCGATA-GG--------
--------------GT-GAGATAATCTCAT--AATACC-TCACGTACCTGGGATTGACGG
TTGTAATGAC-TGTCATGAA-CTAGGAATCCCTTG-TAAGCGTGTGTCAACAACGCACGC
T-GAATACGTCCCTGCCCTTTGTACACACCGCCCGTCGCTCCTACTGA-TGGATGATTCG
GCAAAATCACTGGAGA----------------ATCCCA-G---TCA--------------
---------------------AAGGTGATTGAACCATACTATCTAGAGGAAGGAGAAGTC
GTAACAAGGTAACG-------------------------------------------
>SnyTab12CryCavE_AY063292
----------------------------------------------AGGAAGCACACTTA
GGTCATAGATTAAGCCATGCAAGTGTTAGTTCA-----GG---------C-AACGAAACT
GCGAACAGCTCATTAATACGCTCAGAATCTAATTGGCAGCGACCCAGATGAGCGAG----
GGGTC-TTAGAT--TAGGCTAGCAGCAGTAA------------TTCTGGTGCTAATACAT
GCGA---------------------------T-TGTTTC-ATCGGAAGTGAATTACGG--
---------TGGAAAAGTTGACCG-AAA--------------------------------
-----------------------------------GGCATGCCATTCGATTGAGCGACCT
ATCA-GC--TTGTACTTAGGGTCTTGGCCTAGGTAGGCTATCACGGGTAACGGG------
-CGGTTACCGCCGGACTGCCGGAGAAGGCGCCTGAGAGATAGCGACTATAT-CTACGGAT
AGCAGCAGGCGCGAAACTTACCCACTC----GAGACATTCGGAG-GTGGTAATGACCAGT
TTCAAG---ACAGCTCC-ATACGGGGTTGCT------------------TGAATAGGACC
ACATTTTTCCAGTGTG-GTGAAA-CCTAGCAGAGGGCCAG-TCTGGTGCCAGCAGCTGCG
GTAATTCCAGCTCTGCGAG-TTTGCTCCCATAATGTTGCAGTTAAAACGCCCGTAGTCTG
AAATTTG-----------------------------AAAATAAGCGGTC-ACAA------
------------------------------------------------------------
------------------------------------------------------------
------------------------------------------------------------
------ACCG--------------------CGTT-CACTGC-GAACAGATCAGGACGCTT
AGTGTAAG-G-CCTG----CTTG-TATGACTGA-GCGCAGTATGATAA------------
------------------------------------------------------------
------------------------------------------------------------
------------------------------------------------------------
------------------------------------------------------------
---------------------------------------------TTTTACC--------
--------TAA------GGG-TAAGATCAAAGAGAG--CCACT-GGGGGTAGATCTATTT
CATGGCGAGCGGTGGAAT--GTTATGACCCATG-AGA-GAGGAACT-AGGGCGAAAG-CA
TCTACCT-AGGGGG-TTTCTGTCGATCAAGGGCGAGAGTAGGAGTATCCAACC-GGATTA
GAGACCCGGGTAGTTCCTACTGTAAACGATGCCGACT-GGGGCTTA----------TCCA
-----------TTTGTATGGGTAGGATCCG-ACGAG-AAATCA--TAGTTTTT--GG-GC
T---------CT-GGGGGAACTACGACCGCAAGG-CTG-AAACTTGAAGGAATTGACGGA
AGGGCACAC-CA-GGGGTGG-AGCTTGTGGCTTAATTTGAATCAACACGGGG-AAACTTA
CTAGGGCCAGATGTTTTATAAGACTGA-CAGGCTAC-GGGTC-TTTCAGGATTTAACTAT
-TGGTGGTGCATGG-CCGTTGGT-------GGTGCGTGGGTTGACCTGTCTAGCGTTGAT
TCAGATAACGAGCGAGACTATCACCAATTAATGTCGATTGACTCGA--------------
----------------------------------------AAGAGTG-------------
---TAATT-GTTCTAATTGGGACTCCT---TGCG-TCTAAGCAGG-GGGAAGAGGGTAGC
AATAACAGGTCCGTGATGTCCTTTAGATGCCCTGGGCTACACGCGCGCTACAATGTGAGG
GTCGAAGAG-T--------------T---------ACG-ATCCTCGATA-GG--------
--------------GT-GAGATAATCTCAT--AATACC-TCACGTACCTGGGATTGACGG
TTGTAATGAC-TGTCATGAA-CTAGGAATCCCTTG-TAAGCGTGTGTCAACAACGCACGC
T-GAATACGTCCCTGCCCTTTGTACACACCGCCCGTCGCTCCTACTGA-TGGATGATTCG
GCAAAATCACTGGAGA----------------ATCCCA-G---TCA--------------
---------------------AAGGTGATTGAACCATACTATCTAGA-------------
---------------------------------------------------------
>SpiSp1HodSjo_AB032226
---------------------------------------------AAGGAAGCACACTAA
GGCCATAGATTAAGCCATGCAAGTGCTAGTTCA-----GG---------C-AACGAAACT
GCGAACAGCTCATTAATACGCTCAGAACCTATTTGGTTTCGGCC--------C---AGCA
GGGTC-CTATAT----GGATAGCAGTGGTAA------------TTCTAGTGCTAATACAT
GCGG---------------------------A-CTAAAC-ACCCTATTCGAATAGAGG--
---------TGTGGACTTGACCAT-T-T--------------------------------
-----------------------------------GGCGTACCATTCGGTTGAGCGCCCT
ATCA-GC--TTGTTCGTAGTATCTTTTACTATGAAGGCTATCACGGGTAACGGG------
-CGGTTGCCGTCGGACTGCCGGAGAGGGCGCCTGAGAGATAGCGGCCATCC-CCATGGGG
AGCAGCAGGCGCGAAACTTACCCACTC----GCCAACGGCGGAG-GTGGTAATGGCCCGT
TCAA----------------------TCGCGTCGC---AAGACC---GGCTGATAGGGTT
ACAATTTTCCATTGTA-GCGTAA-CCTAGGAGAGGGCCAGTTCTGGTGCCAGCAGCTGCG
GTAATTCCAGCTCTCCAAG-TTTGCTCCCA--ATGCTACATTTAAAACGCCCGTAGTCGG
AACACGAAG-----------------------------------------CT--------
------------------------------------------------------------
------------------------------------------------------------
------------------------------------------------------------
-CGCGTAGAG--------------------CGTT-CACCGT-GATTAAATCAGCATGCTT
AGAGTAGT---TCGT---AACTG-AATGACTCA-GCGCGGTATGAGAT------------
------------------------------------------------------------
------------------------------------------------------------
------------------------------------------------------------
------------------------------------------------------------
---------------------------------------------CTTTACTTTTG----
------------CAAAAAAG-TCAGATCAAAGAGAG--CCATC-GGGGGTAAATCTATTT
CATGGCGAGCGGCGGAAT--GTGTTGACCCATG-AGA-GAGAAACG-AATGCGAAAG-CA
TTTACCT-AGAGGG-TTTCTGTCGATCAAGGGCGAGAGTCGCAGGATCCAACC-GGATTA
GAGACCCGGGTAGTTGCGACCTTAAACTATGCCGACG-GGGCCACA----------TCT-
----------------TTTGGTGGGGTTCT-AAGCG-AAAGCC-TGAGTCGCT--GG-GC
TA---------T-GGGGGAACTACGCTCGCAAGA-CTG-AAACTTGAAGGAATTGACGGA
AGGGCACAC-CA-GGGGTGG-ATACTGTGGCTCAATCTGACTCAACGCGGAG-AAACTTA
CCAGGACCAGATATTTTTAATGACTGA-CCAGCTAA-AGACT-GTTCAGGATATGATTTT
-TGGTGGTGCATGG-CCGTTGGT-------GGTGCGTGGATTGATCTGTCATACGTCGAT
TCAGATAACGAGCGAGACTACCACTGACTATCTAGTCATCTGCT----------------
-------------------------------------CTTTGGAGTT-------------
--GTTTGT-CTTCTAGTCAGGACTCCA---GGCG-TTTAAGCCTG-CGGAAGAGGGTAGC
ACTAACAGGTCCGTTATGTCCTTTAGATGCTCTGGGCTGCACGCGTTCTACAATGCTAGA
ATCATCGGGAT------------------------GCT-AACC-TGAGA-AG--------
--------------GT-ATGCTACTCCCTT--AATCTC-TAGCGTAGTTGGGATTGACGA
TTGTAATCAT-CGTCATGAA-CCAGGAATCCCTTG-TAAACGTGTATCAACATTGCACGT
T-GAATACGTCCCTGCCCTTT---------------------------------------
------------------------------------------------------------
------------------------------------------------------------
---------------------------------------------------------
>SteNel3CryDomA_DQ855403
------------------TTAGGATCCACCTGGTTGATTCTG-CCAAGGAAGCACACTTC
GGTCATAGATTAAGCCATGCAAGTGTTAGTTCA-----AG---------T-AACGAAACT
GCGAATAGCTCATTAATACGCTCAGAATCTATTTGGCAGCAACT--------TTCC----
AGGTT-TTAGAT----GGATAGCAGCAGTAA------------TTCTGGTCCTAATACAT
GCCA---------------------------T-TGTTTC-ATCGGAAGTGAAATACGA--
---------TGGAAAAGTTGACCG-GAG--------------------------------
-----------------------------------GGCAAGCCAATCGATTGAGCGACCT
ATCA-GC--TTGTACTTAGGGTCTTTACCTAGGTAGGCTATCACGGGTAACGGG------
-CGGTTACCGTCGGACTGCCGGAGAAGGCGCCTGAGAGACAGCGACTATAT-CTACGGGT
AGCAGCAGGCGCGAAACTTACCCACTC----GAGACTTTCGGAG-GTGGTAATGACCAGT
TTCAAG---TCAGCTCC-TCACGGGGTTGCT------------------TGCGTAGGATT
ACACTTTTCCAGTGTA-GTGAAA-CCTAGCAGAGGGCCAG-TCTGGTGCCAGCAGCTGCG
GTAATTCCAGCTCTGCTAG-TTTGCTCCCATATTGTTGCAGTTAAAACGCCCGTAGTCGG
AATTACA---------------------------T-TGTCTATGCGGCC-TCCA------
------------------------------------------------------------
------------------------------------------------------------
------------------------------------------------------------
------GCCG--------------------CATT-CACTGT-GAACAAATCAGAACGCTT
AGCGTAAG-G--CTA----CTTG-AATGACTCA-GCGCAGTATGATAT------------
------------------------------------------------------------
------------------------------------------------------------
------------------------------------------------------------
------------------------------------------------------------
---------------------------------------------GTTTACC--------
--------TTT-------GG-TAAGATCAAAGAGAG--CCAGC-GGGGGTAGATCTATTT
CATGGCGAGCGGTGGAAT--GCAATAACCCATG-AGA-GAGAAACG-AAGGCGAAGG-CA
TCTACCT-AGTAGG-TTTCTGTCGATCAAGGGCGAGAGTAGGAGTATCCAACC-GGATTA
GAGACCCGGGTAGTTCCTACCTTAAACGATGCCGACA-GGGGCTTA----------TCCT
-----------CAAGTGAGGGTAGGACCTT-AGGAG-AAATCA--TAGTTCTT--GG-GC
T---------CT-GGGGGAACTACGACCGCAAGG-CTG-AAACTTGAAGGAATTGACGGA
AGGGCACAC-CA-GGGGTGG-AGCTTGTGGCTTAATTTGAATCAACACGGGG-AAACTTA
CCAGGACCAGATGTTCTGTATGACTGA-CAGGCTTC-GGGTC-TTTCAGGATTTGACTTT
-TGGTGGTGCATGG-CCGTTGGT-------GGTGCGTGGGTTGACCTGTCTAGCGTTGAT
TCAGATAACGAGCGAGATTATCGCCAACTAAT-ACCTTGTATTG-----------A-TA-
-------------------------------------TCTATCAGTA-------------
---CAA-G-GTTCCAATTGGGACTCCC---TGCG-TCTAAGCAGGCAGGAAGAGGGTAGC
AATAACAGGTCCGTGATGTCCTTTAGATGCTCTGGGCTGCACGCGCGCTACAATGTGAGG
ATCAATGAG-T--------------T---------ACA-AACTTGTGAA-CA--------
--------------GT-GAGTTACTCTCAC--AATACC-TCACGTACCTGGGATTGACGG
TTGTAATCAC-CATCATGAA-CCAGGAATCCCTTG-TAAGCGTGTGTCAACAGCGCACGT
T-GAATACGTCCCTGCCCTTTGTACACACCGCCCGT------------------------
------------------------------------------------------------
------------------------------AAGCTTCCG---------------------
---------------------------------------------------------
>SteNel3CryDomB_DQ855404
------------------TTAGGATCCACCTGGTTGATTCTG-CCAAGGAAGCACACTTC
GGTCATAGATTAAGCCATGCAAGTGCTAGTTCA-----GG---------C-AACGAAACT
GCGAATAGCTCATTAATACGCTCAGAATCTATTTGGCAGCGAC---------CTCT----
AGGTT-TAAGAT---GGGATAGCAGCAGTAA------------TTCTGGTGCTAATACAT
GCCA---------------------------T-TGTTTC-ATCGGAAGTGAAATACGA--
---------TGGAAAAGTTGACCG-GCG--------------------------------
-----------------------------------GGCAAGCCAATCGATTGAGCGACCT
ATCA-GC--TTGTACTTAGGGTCTTTACCTAGGTAGGCTATCACGGGTAACGGG------
-CGGTTACCGTCGGACTGCCGGAGAAGGCGCCTGAGAGATAGCGACTATAT-CTACGGGT
AGCAGCAGGCGCGAAACTTACCCACTC----GAGACTTTCGGAG-GTGGTAATGACCAGT
TTCAAG---TCAGCTCC-TCACGGGGTTGCT------------------TGCGTAGGATT
ACACTTTTCCAGTGTA-GTGAAA-CCTAGCAGAGGGCCAG-TCTGGTGCCAGCAGCTGCG
GTAATTCCAGCTCTGCTAG-TTTGCTCCCATATTGTTGCAGTTAAAACGCCCGTAGTCGG
AATTACA---------------------------T-TGTCTATGCGGCC-TCCA------
------------------------------------------------------------
------------------------------------------------------------
------------------------------------------------------------
------GCCG--------------------CATT-CACTGT-GAACAAATCAGAACGCTT
AGCGTAAG-G--CTA----CTTG-AATGACTCA-GCGCAGTATGATAT------------
------------------------------------------------------------
------------------------------------------------------------
------------------------------------------------------------
------------------------------------------------------------
---------------------------------------------TTTTACC--------
--------TTT-------GG-TAAGATCAAGGAGAG--CCAGC-GGGGGTAGATCTATTT
CATGGCGAGCGGTGGAAT--GCAATAACCCATG-AGA-GAGAAACG-AAGGCGAAGG-CA
TCTACCT-AGTAGG-TTTCTGTCGATCAAGGGCGAGAGTAGGAGTATCGAACC-GGATTA
GAGACCCTGGTAGTTCCTACCTTAAACGATGCCGACA-GGGGCTTA----------TCCT
-----------CAAGCGAGGGTAGGACCTT-AGGAG-AAATCA--TAGTTCTT--GG-GC
T---------CT-GGGGGAACTACGACCGCAAGG-CTG-AAACTTGAAGGAATTGACGGA
AGGGCACAC-CA-GGGGTGG-AGCTTGTGGCTTAATTTGAATCAACACGGGG-AAACTTA
CCAGGACCAGATGTTCTGTATGACTGA-CAGGCTTC-GGGTC-TTTCAGGATTTGACTTT
-TGGTGGTGCATGG-CCGTTGGT-------GGTGCGTGGGTTGACCTGTCTAGCGTTGAT
TCAGATAACGAGCGAGATTATCGCCAACTAAT-ACCTTGTAGTG-----------A-TA-
-------------------------------------TCTATCAGTA-------------
---CAA-G-GTTCCAATTGGGACTCCC---TGCG-TCTAAGCAGGCAGGAAGAGGGTAGC
AATAACAGGTCCGTGATGTCCTTTAGATGCTCTGGGCTGCGCGCGCGCTACAATGTGAGG
ATCAATGAG-T--------------T---------ACA-AACTTGTGAA-CA--------
--------------GG-GAGTTACTCTCAC--AATACC-TCACGTACCTGGGATTGACGG
TTGTAATCAC-CATCATGAA-CCAGGAATCCCTTG-TAAGCGTGTGTCAACAGCGCACGT
T-GAATACGTCCCTGCCCTTTGCACACACCGCCCGT------------------------
------------------------------------------------------------
------------------------------AAGCTTCCG---------------------
---------------------------------------------------------
>TerMir18RetSpeA_AB183877
---------------------------------------------AAGGAAGCACACTTC
AGTCATAGATTGAGCCATGCAAGTCTACGTTCA-----GG---------T-AACGAAACC
GCAGACAGCTCATTAATACACTCATAACCTGCAGGATTGCGACT--------------AC
ACGTC-TTAATA----GGATAGCTGCAGTAA------------TTCTGGAGCTAATACTT
GCTA---------------------------T-TGTATC-AAGGTAAGTGAAGTAAGA--
---------TGGTAAAGTTGACC--CTC--------------------------------
--------------------------------ATGGGCAAGTCCAATGGATGAGTGCTCT
ATCA-GG--TTTAACCGAGGATCTTGCCCTTGGTGGCCAATAACGGATGACGGG------
-CGATTATCGTCGGATTGCCGGAGAAGGAGCCTGAGAGACAGCTACTATGC-CTACGGGC
AGCAGCAGGCGCGAAACTTACCCACTC----GACGCAGTCGGAG-GTGGTAATGACTAGT
TCCAAC---ATTGGTCT---------TCGGACCATAT------------TGGATAGAGTG
GCTTTTTAAAGTTGTC-AAGCAA-TCTAGCAGAGGGCCAG-TCTGGTGCCAGCAGCTGCG
GTAATTCCAGCTCTGCGAG-TTTGCTCCCATATTGTTGCAGTTAAAACGCCCGTAGTCAG
AGGTCTTTA---------------------------------------------------
------------------------------------------------------------
------------------------------------------------------------
------------------------------------------------------------
-----CAGGG-AAGGA-------CAAGAC-CGTC-CACCGC-GAATAAAACAGGATGCTT
AGGGTAGC---TTTT----GTTG-AATGTTTAA-GCGCGGTCTGGAGT------------
------------------------------------------------------------
------------------------------------------------------------
------------------------------------------------------------
------------------------------------------------------------
---------------------------------------------ATTTACCTATTTAG-
------------------GG-TAAGGTCAAAGAGAG--CCAAA-GGGGCTGGCGGTATTC
CGTGGCGAGCGGTGGAAT--GCACTGACCCATG-GGA-GACCAACG-AAAGCGAAAG-CA
GGCAGCT-ATAGGG-TTTCTGTCGATCAAGGGCGAGAGTAGGGGTAGCGAACC-GGATTA
GAGACCCGGGTAGTCCCTACTGTAAACGATGTCGACA-AGGGGTTAT-------------
----------CCGTAGTTGGGTAGTACCTG-TTGAG-AAATCG--TAGTTAGT--GG-AC
T---------CT-GGGGGAACTACGATCGCAAGA-CTG-AAACTTGAAGGAATTGACGGA
AGGGCACAC-AA-GGGGTGG-AGCCTGTGGCTCAATTTGAATCAACACGGGG-AAACTTA
CCAGGACCAGATGATT-TGGTGACTGA-CTGTCTAA-AGGGC-ATTCAGGAAGGATTTTT
-GGGTGGTGCATGG-CCGTTGGT-------GGTGCGTGGGTTGACCTGTCATTCGTTGAT
TCAGGTAACGAGCGAGACTACCGCCGTCTACTATTTATCTAGTATT--------TCTATA
TT----------------------------------------------------------
---AGGTA-GATCTAGGGGGTACAGCT---CGGT-TTCAACCGAG-AGGAAGGAGGTAGC
AATAACAGGTCCGTGATGTCCTTTAGATGCCCTGGGCTGCACGCGTGCTACAGTGAGCTT
GATAAAGTGAA------------------------GCT-ATCT-TGAAA-AG--------
--------------GA-GAGCCACTCACT---AATCAG-GCCCGTGGTTGGGATTGAGGT
TTGTAATGAG-CCTCATGAA-CCAGGAATCCCTTG-TAAGCGTGTGTCAACAGCGCACGT
T-GAATACGTCCCTGCCCTTT---------------------------------------
------------------------------------------------------------
------------------------------------------------------------
---------------------------------------------------------
>TerMir18RetSpeB_AB183876
---------------------------------------------AAGGAAGCACACTTC
AGTCATAGATTAAGCCATGCAAGTCTACGTTCA-----GG---------T-AACGAAACC
GCAGACAGCTCATTAATACACTCATAACCTGCAGGATTGCGACA--------------AC
ACGTC-TTAATA----GGATAGCTGCAGTAA------------TTCTGGAGCTAATACTT
GCTA---------------------------T-TGTATC-AAGGTAAGTGAAGTAAGA--
---------TGGTAAAGTTGACC--CTC--------------------------------
--------------------------------ATGGGCAAGTCCAATGGATGAGTGCTCT
ATCA-GG--TTTAACCGAGGATCTTGCCCTTGGTGGCCAATAACGGATGACGGG------
-CGATTATCGTCGGATTGCCGGAGAAGGAGCCTGAGAGACAGCTACTATGC-CTACGGGC
AGCAGCAGGCGCGAAACTTACCCACTC----GACGCAGTCGGAG-GTGGTAATGACTAGT
TCCAAC---ATTGGTCT---------TCGGACCATAT------------TGGATAGAGTG
GCTTTTTAAAGTTGTC-AAGCAA-TCTAGCAGAGGGCCAG-TCTGGTGCCAGCAGCTGCG
GTAATTCCAGCTCTGCGAG-TTTGCTCCCATATTGGTGCAGTTAAAACGCCCGTAGTCAG
AGGTCTTTA---------------------------------------------------
------------------------------------------------------------
------------------------------------------------------------
------------------------------------------------------------
-----CAGGG-AAGGA-------CAAGAC-CGTC-CACCGC-GAATAAAACAGGATGCTT
AGGGTAGC---TTTT----GTTG-AATGTTTAA-GCGCGGTCTGGAGT------------
------------------------------------------------------------
------------------------------------------------------------
------------------------------------------------------------
------------------------------------------------------------
---------------------------------------------ATTTACCTATTTAG-
------------------GG-TAAGGTCAAAGAGAG--CCAAA-GGGGCTGGCGGTATTC
CGTGGCGAGCGGTGGAAT--GCACTGACCCATG-GGA-GACCAACG-AAAGCGAAAG-CA
GGCAGCT-ATAGGG-TTTCTGTCGATCAAGGGCGAGAGTAGGGGTAGCGAACC-GGATTA
GAGACCCGGGTAGTCCCTACTGTAAACGATGTCGACA-AGGGGTTAT-------------
----------CCGTGGTTGGGTAGTACCTG-TTGAG-AAATCG--TAGTTAGT--GG-AC
T---------CT-GGGGGAACTACGATCGCAAGA-CTG-AAACTTGAAGGAATTGACGGA
AGGGCACAC-AA-GGGGTGG-AGCCTGTGGCTCAATTTGAATCAACACGGGG-AAACTTA
CCAGGACCAGATGATT-TGGTGACTGA-CTGTCTAA-AGGGC-ATTCAGGAAGGATTTTT
-GGGTGGTGCATGG-CCGTTGGT-------GGTGCGTGGGTTGACCTGTCATTCGTTGAT
TCAGGTAACGAGCGAGACTACCGCCGTCTACTATTTATCTAGTATT--------TCTATA
TT----------------------------------------------------------
---AGGTA-GATCTAGGGGGTACAGCT---CGGT-TTCAACCGAG-AGGAAGGAGGTAGC
AATAACAGGTCCGTGATGTCCTTTAGATGCCCTGGGCTGCACGCGTGCTACAGTGAGCTT
GATAAAGTGAA------------------------GCT-ATCT-TGAAA-AG--------
--------------GA-GAGCCACTCACT---AATCAG-GCCCGTGGTTGGGATTGAGGT
TTGTAATGAG-CCTCGTGAA-CCAGGAATCCCTTG-TAAGCGTGTGTCAACAGCGCACGT
T-GAATACGTCCCTGCCCTTT---------------------------------------
------------------------------------------------------------
------------------------------------------------------------
---------------------------------------------------------
>TriSp19Unk_JX512966
---------------------------------------------AAGGAAGCACACTTA
GGTCATAGATTAAGCCATGCAAGTGTTAGTTCA-----GG---------T-AACGAAACT
GCGAATAGCTCATTAATACGCTCAGAATCTATTTGGCGGCGACC---------ATC----
AGGTC-TTAAAT----GGATAGCAGCAGCAA------------CTCTGGTGCTAATACAT
GCGA---------------------------T-TGTTTC-TCCAGATGTGAATTATGG--
---------AGGAAAAGTTGACCT-C-T--------------------------------
-------------------------------CTGAGGCACGCCATTCGACTGAGTGACCT
ATCA-GC--TTGTACTTAGGGTCTTTACCTAGGTAGGCTATCACGGGTAACGGG------
-CGGTTACCGTCGGACTGCCGGAGAAGGCGCCTGAGAGATAGCGACTATAT-CCACGGGT
AGCAGCAGGCGCGAAACTTTCCCACTC----GAGACTTTCGGAG-GAGGTAATGACCAGT
TCCA-----TGGATGCC-TTT--TGGTATTG------------------TGGATAGGGGT
ACAGTTTTCCACTGTA-CCGAAA-CCTAGCAGAGGGCCAG-TCTGGTGCCAGCAGCTGCG
GTAATTCCAGCTCTGCGAG-TTTGCTCCCATATTGTTGCAGTTAAAACGCCCGTAGTCTG
AATTGGCCA-GC--A-------------------A-TGGTCGTACGTAT-TTAT------
------------------------------------------------------------
------------------------------------------------------------
------------------------------------------------------------
---------A--------------------CGTT-CACTGT-GAACAAATCAGGACGCTT
AGAGTATG-G-CTA-----CATG-AATGACTCA-GCGCAGTATGAAGT------------
------------------------------------------------------------
------------------------------------------------------------
------------------------------------------------------------
------------------------------------------------------------
---------------------------------------------CTTTGTTT-TCTTC-
-------CGAA-------AA-CAAGCTCAAAGAGAG--CCATC-GGGGGTGGATCTATCT
CATGACGAGTGGTGGAAT--ACTTTGACTCATG-AGA-GAGAATCT-GAGGCGAAGG-CG
TCCACCT-AGAGGG-TTTCTGTCGATCAAGGGCGAGAGTAGGAGTATCCAACA-GGATTA
GAGACCCTGGTAGTTCCTACCTTAAACGATGCCGACA-GGAGTTTG----------TCAT
-----------TTGTTAATGGCAGAATCTT-TGGAG-AAATCA--TAGTTCTT--GG-GC
T---------CT-GGGGGAACTACGACCGCAAGG-CTG-AAACTTGAAGGAATTGACGGA
AGGGCACAC-CA-GGGGTGG-AGCCTGTGGCTTAATTTGAATCAACACGGGG-AAACTTA
CCAGGACCAGATGTTTTTTATGACTGA-CAGGCTTT-GGGTC-TTTCAGGATATTGCTTT
-TGGTGGTGCATGG-CCGTTGGT-------GGTGCGTGGGTTGACCTGTCTAGCGTTGAT
TCAGCTAACGAGCGAGATTATCGCCAATTATTTACCTCCTCCGG----------GT-TT-
----------------------------------------CTAGG---------------
---TTGAG-GTTCTAATTGGGACTCCC---TGCGATTTTAGCAGG-TGGAAGAGGGTAGC
AATAACAGGTCCGTGATGCCCTTTAGATGCTCTGGGCTGCACGCGTGCTACAATGTTAGG
ATCAATAGG-A--------------TAT-------GCA-AACC-TGAGA-GG--------
--------------GT-GAGCTACTCTTAT--AATCCC-TAACGTAGTTGGGATTGACGT
TTGTAATCAG-CGTCATGAA-CCAGGAATCCCTTG-TAAATGTGTGTCAACAACGCACGT
T-GAATACGTCCCTGCCCTTTGTACACACCGCCCGTCGCTCCTACCGATTGGATGACTCG
GTGAAATCACCGGATGCTTA------------C-GAG--C----AG--------------
---------------------AAAGTGATTAAATCACGTTATCTAGAGGAAGGAGAAGTC
GTAA-----------------------------------------------------
>TriAgi20RetFlaA_KC285195
---------------------------------------------AAGGAAGCACACTTA
GGTCAGGGACTAAGCCATGCAAGTGCTAGTTAA-----AG---------T-AATGAAACT
GCGAACAGCTCATTAACACACTCAGAATCTAATTGATTGCGACA--------TT-A----
AAGTC-TTATAT----GGATAGTCGGAGTAA------------ATCTCGGACTAATACAT
GCAA---------------------------T-TGTTTC-ATCAGAATCGAAATATGA--
---------TGGAAAAGTTGACCCTCAG--------------------------------
----------------------------------GGGCAAATCATTGGATTGAGTGTCCT
ATCA-GC--TATTAAGTAGGGTCTTTACCTATTTAGGCTATTACGGGTAACGGG------
-CGGTTGCCGTCGGACTGCCGGAGAAGGCGCCTGAGAGATAGCGACTATGT-CTACGGAC
AGCAGCAGGCGCGAAACTTACCCACTC----GTAAAGCACGGAG-GTGGTTATGACCAGT
TCTATA---TGAGAGTA---------TA-TCTCAGG-------------TAGATAGGAAG
ATACACAAAGACTATC-TTGAAA-TCGAGCAGAGGGCCAG-TCTGGTGCCAGCAGCTGCG
GTAATTCCAGCTCTGTAAG-TGTGCTCCCATATTGTTGCAGTTAAAAAGCCCGTAGTCGG
ATTTCTAAT-GACTAAT-------------------------------------------
------------------------------------------------------------
------------------------------------------------------------
------------------------------------------------------------
------------------------------TATT-CACTGT-GAATAAATTAGGACGCTT
AAAGTATG-G-TT-----GCATG-AATACTGTA-GCGCAGTATGAAAGA-----------
------------------------------------------------------------
------------------------------------------------------------
------------------------------------------------------------
------------------------------------------------------------
---------------------------------------------TTTTGCTCTTGTG--
------------------G--CAAGATCAAAGAGAG--CCATT-GGGGGTATTTCTATTT
CATGGCGAGCGGTGAAAT--GCGTTGACCCATG-GGA-GAGAAACG-AAAGCGAAGG-CA
AATACCC-AAA-GG-TTTCTGTCGATCAAGGGCGAGAGTAGGGGGAGCGAACC-GGATCA
GAGACCCGGGTAGTCCCTACTGTAAACGATGTCGACA-GGGGATTG----------TCTA
CA------------CTTTAGGCAGAACCTT-AGCAA-AAATGA--TAGTTCAT--GG-AC
T---------CT-GGGGGAACTACGACTGCAAGG-CTG-AAACTTGAAGGAATTGACGGA
AGGGCACAC-CA-GGGGTGG-AGCCTGTGGCCTAATTTGAATCAACACGGGG-AAACTTA
CCAGAACCAGATGATT-CGATGACTTA-CATCTAAA-AGAGC-TTTAAGGATGGGTTTGA
-TGGTGGTGCATGG-CCGTTGGT-------GGTGCGTGGGTTGACCTGTCACGAGTCGAT
TCAGTTAACGAGCGAGACTACCGCCAAATATTAGCCAA-GCT-A----------------
-----------------------------------TACATTAGTG---------------
----GAAG-CTTCTATTTGGGACTACC---TGTT-ATCAAGCGGG-AGGAAGAGGGTAGC
AATAACAGGTCCGTGATGTCCTTTAGATGCTCTGGGCTGCACGCGTGCTACAATGTGAAT
CACAAAGGA---------------TT---------TAA-AATC-CGAAA-GG--------
--------------AT-GCATTACTTCTTG--AAAGAT-TCACGTAGCTGGGATTGACAT
TTGGAATCAT-TGTCATGAA-CCAGGAATCCCTTG-TAAATGTATGTCAACACCGTACGT
T-GAATACGTCCCTGCCCTTTGTACACACCGCCCGTCGCTCCTACCGATTGGACGTTTTG
GTGAAAATACTGGACTTCTT-------------TGA------------------------
---------------------AAGGTATTTAAATCAGCTCGTCTAGAGGAAGGAGAAGTC
GTAACAAGGTAACG-------------------------------------------
>TriAgi20RetFlaB_KC285196
---------------------------------------------AAGGAAGCACACTTA
GGTCAGGGACTAAGCCATGCAAGTGCTAGTTAA-----AG---------T-AATGAAACT
GCGAACAGCTCATTAACACACTCAGAATCTAATTGATTGCGATT--------GT-A----
ATATC-TTATAT----GGATAGTCGGAGTAA------------ATCTCGGACTAATACAT
GCAA---------------------------T-TGTTTC-ATCAGAATCGAAATATGA--
---------TGGAAAAGTTGACCCTTAG--------------------------------
----------------------------------GGGCAAATCATTGGATTGAGTGTCCT
ATCA-GC--TATTAAGTAGGGTCTTTACCTATTTAGGCTATTACGGGTAACGGG------
-CGGTTGCCGTCGGACTGCCGGAGAAGGCGCCTGAGAGATAGCGACTATGT-CTACGGAC
AGCAGCAGGCGCGAACCTTACCCACTC----GTAAAGCACGGAG-GTGGTTATGACCAGT
TCTATA---TGAGAGTT---------AA-TCTCAGG-------------TAGATAGGAAG
ATACACAAAGACTATC-TTGAAA-TCGAGCAGAGGGCCAG-TCTGGTGCCAGCAGCTGCG
GTAATTCCAGCTCTGTAAG-TGTGCTCCCATATTGTTGCAGTTAAAAAGCCCGTAGTCGG
ATTTCAATT-GACTAAT-------------------------------------------
------------------------------------------------------------
------------------------------------------------------------
------------------------------------------------------------
------------------------------TATT-CACTGT-GAATAAATTAGGACGCTT
AAAGTATG-G-TT-----GCATG-AATACTGTA-GCGCAGTATGAAAGA-----------
------------------------------------------------------------
------------------------------------------------------------
------------------------------------------------------------
------------------------------------------------------------
---------------------------------------------TTTTGCTCTTGTG--
------------------G--CAAGATCAAAGAGAG--CCATT-GGGGGTATTTCTATTT
CATGGCGAGCGGTGAAAT--GCGTTGACCCATG-GGA-GAGAAACG-AAAGCGAAGG-CA
AATACCC-AAA-GG-TTTCTGTCGATCAAGGGCGAGAGTAGGGGGAGCGAACC-GGATCA
GAGACCCGGGTAGTCCCTACTGTAAACGATGTCGACA-GGGGATTG----------TCTA
CT------------AGTTAGGCAGAACCTT-AGCAA-AAATGA--TAGTTCAT--GG-AC
T---------CT-GGGGGAACTACGACTGCAAGG-CTG-AAACTTGAAGGAATTGACGGA
AGGGCACAC-CA-GGGGTGG-AGCCTGTGGCCTAATTTGAATCAACACGGGG-AAACTTA
CCAGAACCAGATGATT-CGATGACTTA-CATCTAAA-AGAGC-TTTAAGGATGGGTTTGA
-TGGTGGTGCATGG-CCGTTGGT-------GGTGCGTGGGTTGACCTGTCACGAGTCGAT
TCAGTTAACGAGCGAGACTACCGCCAAATATTAGCCAA-GCT-A----------------
-----------------------------------TACTTTAGTG---------------
----GAAG-CTTCTATTTGGGACTACC---TGTT-ATCAAGCGGG-AGGAAGAGGGTAGC
AATAACAGGTCCGTGATGTCCTTTAGATGCTCTGGGCTGCACGCGTGCTACAATGTGAAT
CACAAAGGA---------------TT---------TAA-AATC-CGAAA-GG--------
--------------AT-GCATTACTTCTTG--AAAGAT-TCACGTAGCTGGGATTGACAT
TTGGAATCAT-TGTCATGAA-CCAGGAATCCCTTG-TAAATGTATGTCAACACCGTACGT
T-GAATACGTCCCTGCCCTTTGTACACACCGCCCGTCGCTCCTACCGATTGGACGTTTTG
GTGAAAATACTGGACTTCTT-------------TGA------------------------
---------------------AAGGTATTTAAATCAGCTCGTCTAGAGGAAGGAGAAGTC
GTAACAAGGTAACG-------------------------------------------
>TriAgi21RetChi_GU461590
---------------------TGAGGATCCAGGTTGATTCTG-CCAAGGAAGCACACTTC
GGTCAGGGATTAAGCCATGCAAGTGCTAGTTAA-----AG---------T-AATGAAACT
GCGAACAGCTCATTAACACACTCAGTATCTAATTGATTGCGACT--------TT-A----
AAGCC-TTATAT----GGATAGTCGGAGTAA------------ATCTCGGACTAATACAT
GCGA---------------------------T-TGTTTC-ATCAGAATCGAGATATGA--
---------TGGAAAAGTTGACCCTTAC--------------------------------
----------------------------------GGGCAAATCATTGGATTGAGTGTCCT
ATCA-GC--CATTAAGTAGGGTCTTTACCTATTTAGGCGATTACGGGTAACGGG------
-CGGTTGCCGTCGGACTGCCGGAGAAGGCGCCTGAGAGATAGCGACTATGT-CTACGGAC
AGCAGCAGGCGCGAAACTTACCCACTC----GTAAAGCACGGAG-GTGGTTATGACCAGT
TCTAAA---TGGGAGCA---------A--TTCCATG-------------TAGATAGGAAG
ATACACAAAGACTATC-TTGAAA-TCGAGCAGAGGGCCAG-TCTGGTGCCAGCAGCTGCG
GTAATTCCAGCTCTGTAAG-TGTGCTCCCATATTGTTGCAGTTAAAAAGCCCGTAGTCTG
ATTTCTATT-GACTATTT------------------------------------------
------------------------------------------------------------
------------------------------------------------------------
------------------------------------------------------------
--CT--AAAA--------------------TATT-CACTGT-GAATAAATTAGGACGCTT
AAAGTATG-G-TC-----ACACG-AATACTTTA-GCGCAGTATGAAAGA-----------
------------------------------------------------------------
------------------------------------------------------------
------------------------------------------------------------
------------------------------------------------------------
---------------------------------------------TTTTGCTCAATCG--
------------------AG-CAAGATCAAAGAGAG--CCATT-GGGGGTATTTCTATTT
CATGGCGAGTGGTGAAAT--ACATTGATCCATG-GGA-GAGAAACG-AAAGCGAAGG-CA
AATACCC-AAAGGG-TTTCTATCGATCAAGGGCGAGAGTAGGGGGAGCGAACC-GGATCA
GAGACCCGGGTAGTCCCTACTGTAAACGATGTCGACA-GGGGATTG----------TCCA
TTCA---------AATATGGGCAGAACCTT-AGCAA-AAATGA--TAGTTCAT--GG-AC
T---------CT-GGGGGAACTACGACTGCAAGG-CTG-AAACTTGAAGGAATTGACGGA
AGGGCACAC-CA-GGGGTGG-AGCCTGTGGCCTAATTTGAATCAACACGGGG-AAACTTA
CCAGAACCAGATGATT-CGATGACTTA-CATCTAAA-AGAGC-TTTAAGGATGGGTTTGA
-TGGTGGTGCATGG-CCGTTGGT-------GGTGCGTGGGTTGACCTGTCACGAGTCGAT
TCAGTTAACGAGCGAGACTACCGCCAAATATTAGCCGAGGTT-A----------------
-----------------------------------GACTCTAACG---------------
----GAGG-CTTCTATTTGGGACTACT---TGTT-TTCAAGCGAG-AGGAAGAGGGTAGC
AATAACAGGTCCGTGATGTCCTTTAGATGCTCTGGGCTGCACGCGTGCTACAATGTGAAT
CACAAAGGAAA------------ATT---------TTT-ACTT-CGAAA-GG--------
--------------AT-GCATCACTTCTTC--AAAGAT-TCACGTAGCTGGGATTGACAT
TTGGAATCAT-TGTCATGAA-CCAGGAATCCCTTG-TAAATGTATGTCAACACCGTACGT
T-GAATACGTCCCTGCCCTTTGTACACACCGCCCGTCGCTCCTACCGATTGGACGTTTTG
GTGAAAATACTGGACTTTTT---------------TAA-A----GG--------------
---------------------AAGGTATTTAAATCAGCTCGTCTAGAGGAAGGAGAAGTC
GTAACAAGGTAACGGTAGGTGAACCTGCAGTTG------------------------
>CrySec_DQ882635
------------------------------------------------------------
-----------------TGCATGTCTCAGTGCA-----AGCCAC--ATTAAGGTGAAACC
GCGAATGGCTCATTAAATCAGTTATGGTTCCTTAGATGGTGGACAG--------------
------TTACTT----GGATAACTGTGGTAA------------TTCTAGAGCTAATACAT
GCAACCGAGTCCCGACCGGAGA-CGGAAGGGA-CGCTTTTATTAGATC------------
-------------AAAACCAATCGGTCGCTCACGCGGCCGTTTGCCTTGGTGACTCTGAA
TAAATGGAGGCGGATCGCACGGTCTCCGAACCGGCGACGCATCTTTCAAATGTCTGCCTT
ATCA-ACTGTCGATGGTAGGCTCTGCGCCTACCATGGTTGTAACGGGTAACGGG------
-GAATCAGGGTTCGA-TTCCGGAGAGGGAGCCTGAGAAACGGCTACCACAT-CCAAGGAA
GGCAGCAGGCGCGCAAATTACCCACTC----CCGGCACGGGGAG-GTAGTGACGAAAAAT
AACGAT---ACGGGACT-CAT--CCGAGGCCCCGTAAT-----------CGGAATGAGCA
CACTCTAAAGACTTTA-ACGAGTATCCATTGGAGGGCAAG-TCTGGTGCCAGCAGCCGCG
GTAATTCCAGCTCCAATAG-CGTATATTAAAGCTGTTGCGGTTAAAAAGCTCGTAGTCGG
ACTTGTGTC----------CCACGCTGCCGGTTCACCGCCCGTCGGTGT-CTAACTGGCA
CGCACGTGCGGACGTCCTGCCGGTGGCCCGAGCCGGCGCCCGCGGGTGAGT---------
----TGAGGCGGTGACGTCTCTTCCACCTCGTGTCGTCTCGGTG-AGGGCCTACCCAATC
CC------------------------GTCGCGGGTGCT-CTTGACCGAG---TGTCTCGA
TGGGCCGGCA--------------------CGTT-TACTTT-GAACAAATTAGAGTGCTT
AAAGCAGGCA-GCAGCC-GCCTG-AATACCGAGTGCATGGAATAATGGAATAGGACCTC-
------------------------------------------------------------
---GGT------------------------------------------------------
------------------------------------------------------------
------------------------------------------------------------
-----------------------------------------TCTATTTTGTTGGTTTTCG
-------GAAGCCCCGAGGT-AATGATCAAAAGGGA--CAGAC-GGGGGCATTCGTATTG
CGACGTTAGAGGTGAAAT--TCTTGGATCGTCG-CAA-GACGGACA-GAAGCGAAAG-CA
TTTGCCA-AGAATG-TTTTCTCTGATCAAGAACGAAAGTTAGAGGTTCGAAGG-CGATCA
GATACCGCCCTAGTTCTAACCATAAACGATGCCAGCC-AGCAATCCG----CCGAAGTTC
CT------CCGATGACTCGGCGGGCGGCTT-CCGGG-AAACCA--AAGCTTTT--GG-GT
T---------CC-GGGGGAAGTATGGTTGCAAAG-CTG-AAACTTAAAGGAATTGACGGA
AGGGCACCACCA-GGAGTGG-AGCCTGCGGCTTAATTTGACTCAACACGGGA-AACCTCA
CCAGGCCCAGACACCG-GGAGGATTGA-CAGATTGA-GAGCTCTTTCTTGATTCGGTGGG
-TGGTGGTGCATGG-CCGTTCTT-------AGTTGGTGGAGCGATTTGTCTG--GTTAAT
TCCGATAACGAACGAGACTCTAGCCTGCTAAATAGTCGCATCCGGTA------TCCTCTG
CGCTACCGGCGACTCTTAAT----------------------------------------
---------CTTCTTAGAGGGACAGGCGGCTTCTAGCCGCACGAG--------ATTGAGC
AATAACAGGTCTGTGATGCCCTT-AGATGTTCTGGGCCGCACGCGCGCTACACTGAAGGA
ATCAGCGTGTC------------CT----------CCC-TGGC-CGAAA-GG--------
--------------TC-CGGGTAACCAGCTG-AACCTC-CTTCGTGCTAGGGATTGGGGC
TTGCAATTGTTCCCCATGAA-CGAGGAATTCCCAG-TAAGCGCGAGTCATAAGCTCGCGT
T-GATTACGTCCCTGCCCTTTGTACACACCGCCCGTCGCTACTACCGATTGAATGATTTA
GTGAGGTCTTCGGACCGGTG-----------GGCGCGG-G----GGTCCGCCCCTTC--G
ATTCCACCGGG----------AAGATGCCCGAACTTGATCATTTAGAGGAAGTAAAAGTC
GTAACAAGGTTTCCGT-----------------------------------------
>RetFla_JQ972694
-----------------------------CTGGTTGATCCTGCCAGTAGTCATATGCTTG
TCTCAAAGATTAAGCCATGCATGTCTCAGTGCA-----AGCCGC--ATTAAGGTGAAACC
GCGAATGGCTCATTAAATCAGTTATGGTTCCTTAGATGGTGGACAG--------------
------TTACTT----GGATAACTGTGGTAA------------TTCTAGAGCTAATACAT
GCAACTGAGTCCTGACCGGCGA-CGGAAGGGA-CGCTTTTATTAGATC------------
-------------AAAACCAATCGGTCGCTCACGCGGCCGTTTGCCTTGGTGACTCTGAA
TAAATTGAGGCGGATCGCACGGTCTCCGAACCGGCGACGCATCTTTCAAATGTCTGCCTT
ATCA-ACTGTCGATGGTAGGCTCTGCGCCTACCATGGTTGTAACGGGTAACGGG------
-GAATCAGGGTTCGA-TTCCGGAGAGGGAGCCTGAGAAACGGCTACCACAT-CCAAGGAA
GGCAGCAGGCGCGCAAATTACCCACTC----CCGGCACGGGGAG-GTAGTGACGAAAAAT
AACGAT---ACGGGACT-CAT--CCGAGGCCCCGTAAT-----------CGGAATGAGTA
CACTCTAAAGACTTTA-ACGAGTATCCATTGGAGGGCAAG-TCTGGT-------------
------------------------------------------------------------
------------------------------------------------------------
------------------------------------------------------------
------------------------------------------------------------
------------------------------------------------------------
------------------------------------------------------------
------------------------------------------------------------
------------------------------------------------------------
------------------------------------------------------------
------------------------------------------------------------
------------------------------------------------------------
------------------------------------------------------------
------------------------------------------------------------
------------------------------------------------------------
------------------------------------------------------------
------------------------------------------------------------
------------------------------------------------------------
------------------------------------------------------------
------------------------------------------------------------
------------------------------------------------------------
------------------------------------------------------------
------------------------------------------------------------
------------------------------------------------------------
------------------------------------------------------------
------------------------------------------------------------
------------------------------------------------------------
------------------------------------------------------------
------------------------------------------------------------
------------------------------------------------------------
------------------------------------------------------------
------------------------------------------------------------
---------------------------------------------------------
>RetFlaB_EF363230
-------------------------------------------------TCATATGCTTG
TCTCAAAGATTAAGCCATGCATGTCTCAGTGCA-----AGCCAC--ATTAAGGTGAAACC
GCGAATGGCTCATTAAATCAGTTATGGTTCCTTAGATGGTGGACAG--------------
------TTACTT----GGATAACTGTGGTAA------------TTCTAGAGCTAATACAT
GCAACTGAGTCCTGACCGGCGA-CGGAAGGGA-CGCTTTTATTAGATC------------
-------------AAAACCAATCGGTCGCTCACGCGGCCGTTTGCCTTGGTGACTCTGAA
TAAATTGAGGCGGATCGCACGGTCTCCGAACCGGCGACGCATCTTTCAAATGTCTGCCTT
ATCA-ACTGTCGATGGTAGGCTCTGCGCCTACCATGGTTGTAACGGGTAACGGG------
-GAATCAGGGTTCGA-TTCCGGAGAGGGAGCCTGAGAAACGGCTACCACAT-CCAAGGAA
GGCAGCAGGCGCGCAAATTACCCACTC----CCGGCACGGGGAG-GTAGTGACGAAAAAT
AACGAT---ACGGGACT-CAT--CCGAGGCCCCGTAAT-----------CGGAATGAGTA
CACTCTAAAGACTTTA-ACGAGTATCCATTGGAGGGCAAG-TCTGGTGCCAGCAGCCGCG
GTAATTCCAGCTCCAATAG-CGTATATTAAAGCTGTTGCGGTTAAAAAGCTCGTAGTCGG
ACTTGTGTC----------CCACGCTGCCGGTTCACCGCCCGTCGGTGT-TTAACTGGCA
CGCACGTGCGGACGTCCTGCCGGTGGCCCGAGCCGGCGCCCGCGGGTGAG----------
----GGGAGCGGTAACGT-TCTCACACCCCGGGTCGTCTCGGGG-AGGGCCTACACAATC
CC------------------------GTCGC-GGTGCT-CTTGACCGAG---TGTCTCGA
TGGGCCGGCA--------------------CGTT-TACTTT-GAACAAATTAGAGTGCTT
AAAGCAGGCA-GCAGCC-GCCTG-AATACCGAGTGCATGGAATAATGGAATAGGACCTC-
------------------------------------------------------------
---GGT------------------------------------------------------
------------------------------------------------------------
------------------------------------------------------------
-----------------------------------------TCTATTTTGTTGGTTTTCG
-------GAATCCCCGAGGT-AATGATCAAAAGGGA--CAGAC-GGGGGCATTCGTATTG
CGACGTTAGAGGTGAAAT--TCTTGGATCGTCG-CAA-GACGGACA-GAAGCGAAAG-CA
TTTGCCA-AGAATG-TTTTCTCTGATCAAGAACGAAAGTTAGAGGTTCGAAGG-CGATCA
GATACCGCCCTAGTTCTAACCATAAACGATGCCAGCC-AGCAATCCG----CCGAAGTTC
CT------CCGATGACTCGGCGGGCGGCTT-CCGGG-AAACCA--AAGCTTTT--GG-GT
T---------CC-GGGGGAAGTATGGTTGCAAAG-CTG-AAACTTAAAGGAATTGACGGA
AGGGCACCACCA-GGAGTGG-AGCCTGCGGCTTAATTTGACTCAACACGGGA-AACCTCA
CCAGGCCCAGACACCG-GGAGGATTGA-CAGATTGA-GAGCTCTTTCTTGATTCGGTGGG
-TGGTGGTGCATGG-CCGTTCTT-------AGTTGGTGGAGCGATTTGTCTG--GTTAAT
TCCGATAACGAACGAGACTCTAGCCTGCTAAATAGTCGCATCCGGTA------TCCTTTG
TGCTACCGGCGACTCTTAAT----------------------------------------
---------CTTCTTAGAGGGACAGGCGGCTTCTAGCCGCACGAG--------ATTGAGC
AATAACAGGTCTGTGATGCCCTT-AGATGTTCTGGGCCGCACGCGCGCTACACTGAAGGA
ATCAGCGTGTC------------CT----------CCC-TGGC-CGAAA-GG--------
--------------TC-CGGGTAACCCGCTG-AACCTC-CTTCGTGCTAGGGATTGGGGC
TTGCAATTGTTCCCCATGAA-CGAGGAATTCCCAG-TAAGCGCGAGTCATAAGCTCGCGT
T-GATTACGTCCCTGCCCTTTGTACACACCGCCCGTCGCTACTACCGATTGAATGATTTA
GTGAGGTCTTCGGACCGGTG-----------GGCGCGG-G----GGTTCGCCCCTTC--G
ATTCCACTGGG----------AAGATGCCCGAACTTGATCATTTAGAGGAAGTAAAAGTC
GTAACAAGGTTTCC-------------------------------------------
>RetGra_KM245843
------------------------------------------------------------
-------------------------------CACTGCCGA-----------GATAGAACT
GAG------------ACAC------------------------------T----------
------CTACCG----AGATGGTGGTAG----------------------AT--------
------------------------------------------------------------
------------------------------------------------------------
------------------------------------------------------------
-----AC--------------------------TGA---------------GGG------
--------------------------------------------GCGAGAC---------
--------------CACCCGCCCGTTC--------------GCGGGCGGAG---------
-------------------------------------------------TGGACACG---
------------------------CGTCGCACGCCACCGGCACGTGTGCCGGCAA--GCG
GTTGTTCCGTGACGGTTGG-----------------------------------------
------------------------------------------------------------
------------------------------------------------------------
------------------------------------------------------------
------------------------------------------------------------
--------------------T---------CGCC--------------ATCAGAAC----
----------------------------ACTCC-GCGCGGCGTGACGG------------
------------------------------------------------------------
------------------------------------------------------------
------------------------------------------------------------
------------------------------------------------------------
------------------------------------------------------------
--------------------------------------GCGTC-----------------
-----------------------------------------------AG-----------
------------------------------------------------------------
------------------------------------------------------------
-------------------------------------------------------AG---
---------CCC-----------------------CCGAGAAATTGAACGACCTGACGGA
AGGACGAAG---------------------------CTGATCTCGCAGGCGG--------
-TAGGCCGTGGTACCCATGATGGTTTA----------AAGGC-CCCTAGCA---------
-GGGTCGCCAACGG-TCTTCGCCTT-----GGTGAGCGG---------------------
------------------------------------------------------------
------------------------------------------------------------
------------------------------CGCC------------TTGAACGGTGATGC
GGGGCGCGGTCTGGCGTGACCTC-----CCTTGTGGTCGCACGC----------------
-------------------------CG--C-----GCG-CCTCGCGAAACAAA-------
-----------------GGACGGACCCGTC------------------------------
----------------------CGAAGGTGTCATG-TGAATGGCTAGTAACG--------
------------------------------------------------------------
------------------------------------------------------------
------------------------------------------------------------
---------------------------------------------------------
>FJ986221_CyhKoidz
--------------------------------------------------AGCACACTCA
GGTCATAGATTAAGCCATGCAAGTGTTAGTTCA-----GCT----CTTCG-AGCAAAACT
GCGAACAGCTCATTAATACGCTCAGAATCTATTTGGCGGCGATC---------TCA----
AGGTC-TTAAAG----GGATATCAGCAGTAA------------TTCTGGTGTTAATACCT
GCGA---------------------------T-TGTTTC-ACCGGACATGAATTACGG--
---------TGGAAAAGTTGACCG-CAA--------------------------------
-----------------------------------GGCACGCCATTCGATTGAGCGACCT
ATCA-GC--TTGTACTTAGGGTCTTTACCTAGGTAGGCTATCACGGGTAACGGG------
-CGGTTACCGTCGGACTGCCGGAGAAGGCGCCTGAGAGATAGCGACTATAT-CCACGGGT
AGCAGCAGGCGCGAAACTTACCCACTC----GAGACATTCGGAG-GTGGTAATGACCAGT
TCCAAG---TCGGCTCC-AAATGGGGCTATT------------------TGGATAGGGCG
CAAGTTTTCCACTTGC-GCGCAA-CCTAGCAGAGGGCCAG-TCTGGTGCCAGCAGCTGCG
GTAATTCCAGCTCTGCGAG-TTTGCTCCCATATTGTTGCAGTTAAAACGCCCGTAGTCTG
AATTTAA-----------------------------TAACATCGCCTTC-----------
------------------------------------------------------------
------------------------------------------------------------
------------------------------------------------------------
------GCGG--------------------CGTT-CACTGC-GAACAAATCAGGACGCTT
AGAGTATG-G-TC-G----CAAG-AATGACTCA-GCGCAGTATGATAT------------
------------------------------------------------------------
------------------------------------------------------------
------------------------------------------------------------
------------------------------------------------------------
---------------------------------------------CTTTACC--------
--------CAC-------GG-TAAGATCAAAGAGAG--CCATC-GGGGATAGACCTATTT
CATGGCGAGCGGTGGAAT--GCGTTGACCCATG-AGA-GAGGAACT-ACGGCGAAGG-CA
TCTATCC-AGCGGG-TTTCTGTCGATCAAGGGCGAGAGTAGGAGTATCGAACC-GGATTA
GAGACCCGGGTAGTTCCTACCTTAAACGATGCCGACA-GGGACTTG----------TCCT
T----------ATTATGAGGGCAGGACGTT-CGGAG-AAATCA--TAGTTCAT--GG-GC
T---------CT-GGGGGAACTACGACCGCAAGG-CTG-AAACTTGAAGGAATTGACGGA
AGGGCACAC-CA-GGGGTGG-AGCTTGTGGCTTAATTTGAATCAACACGGGG-AAACTTA
CCAGGACCAGGTGTTTTGTATGACTGA-CAGGCTAA-GGGTC-TTTCAGGATTTGACTTT
-GGGTGGTGCATGG-CCGTTGGT-------GGTGCGTGGGTTGACCTGTCTATAGTTGAT
TCAGATAACGAGCGAGATTATCACCAATTAATACGACATTTTCT----------------
-----------------------------------T----AAGAACT-------------
---TGT-C-GATCTAATTGGGACTCCC---TGTG-TCTAAATAGG-AGGAAGAGGGTAGC
AATAACAGGTCCGTGATGTCCTTCAGATGCTCTGGGCTGCACGCGCGCTACAATGTTAGG
ATCAAAGAG-T--------------T---------TTA-ACTT-CGAAA-GA--------
--------------AG-GCAGTACTCTCAG--AATGCC-TAACGTAGTTGGGATTGACGG
TTGTAATCAC-CGTCATGAA-CCAGGAATCCCTTG-TAAATGCGTGTCAACAACGCGCGT
T-GAATACGTCCCTGCCCTTTGTACACACCGCCCGTCGCTCCTACCGATTGAATGATTCG
GTGAAATTACTGGATCCTG-------------TTAGGG-G---GAG--------------
---------------------AAGGTAATTAAATCAAATTATTTAGAGGAAGGAG-----
---------------------------------------------------------
>FJ986220_CyhSuthe
--------------------------------------------------AGCACACTTC
GGTCATAGATTAAGCCATGCAAGTGTTAGTTCA-----GCT----CATCG-AGCGAAACT
GCGAACAGCTCATTAATACGCTCAGAATCTATTTGGCGGCGATC---------CTA----
AGGTC-TTAAAG----GGATATCAGCAGTAA------------TTCTGGTGTTAATACCT
GCGA---------------------------T-TGTTTC-ACCAGACATGAACTAGGG--
---------TGGAAAAGTTGACCG-CAA--------------------------------
-----------------------------------GGCACGCCATTCGATTGAGCGACCT
ATCA-GC--TTGTACTTAGGGTCTTTACCTAGGTAGGCTATCACGGGTAACGGG------
-CGGTTACCGTCGGACTGCCGGAGAAGGCGCCTGAGAGATAGCGACTATAT-CCACGGGT
AGCAGCAGGCGCGAAACTTACCCACTC----GAGACATTCGGAG-GTGGTAATGACCAGT
TCCAAT---TCGGCTCC-ATATGGGGCTATT------------------TGGATAGGGCG
CAAGTTTTCCACTTGT-GCGCAA-CCTAGCAGAGGGCCAG-TCTGGTGCCAGCAGCTGCG
GTAATTCCAGCTCTGCGAG-TTTGCTCCCATATTGTTGCAGTTAAAACGCCCGTAGTCTG
AACTTTC------------------------------AAATATGCCTTC-----------
------------------------------------------------------------
------------------------------------------------------------
------------------------------------------------------------
------GTGG--------------------CGTT-CACTGC-GAACAAATCAGGACGCTT
AGAGTATG-G-TT-T----CAAG-AATGACTCA-GCGCAGTATGATAT------------
------------------------------------------------------------
------------------------------------------------------------
------------------------------------------------------------
------------------------------------------------------------
---------------------------------------------TTTTACC--------
--------TAC-------GG-TAAGATCAAAGAGAG--CGATC-GGGGATAGACCTATTT
CATGGCGAGCGGTGGAAT--GCGTTGACCCATG-AGA-GAGGAACT-ACGGCGAAGG-CA
TCTATCC-AGCGGG-TTTCTGTCGATCAAGGGCGAGAGTAGGAGTATCGAACC-GGATTA
GAGACCCGGGTAGTTCCTACCTTAAACGATGCCGACA-GGGACTTG----------TCCT
T----------ACTATGAGGGCAGGACGTT-CGGAG-AAATCA--TAGTTCAT--GG-GC
T---------CT-GGGGGAACTACGACCGCAAGG-CTG-AAACTTGAAGGAATTGACGGA
AGGGCACAC-CA-GGGGTGG-AGCTTGTGGCTTAATTTGAATCAACACGGGG-AAACTTA
CCAGGACCAGGTGTTTTGTATGACTGA-CAGGCTAA-TGGTC-TTTCAGGATTTGACTTT
-GGGTGGTGCATGG-CCGTTGGT-------GGTGCGTGGGTTGACCTGTCTATAGTTGAT
TCAGATAACGAGCGAGATTATCACCAATTAATACGGCCTCTTCT----------------
-----------------------------------T----TTGAAGT-------------
---TGT-C-GATCTAATTGGGACTCCC---TGTG-TCTAAATAGG-AGGAAGAGGGTAGC
AATAACAGGTCCGTGATGTCCTTCAGATGCTCTGGGCTGCACGCGCGCTACAATGTTAGG
ATCAAAGAG-T--------------T---------TTA-ACTT-CGAAA-GA--------
--------------AG-GCAGTACTCTCAG--AATGCC-TAACGTAGTTGGGATTGACGG
TTGTAATCAC-CGTCATGAA-CCAGGAATCCCTTG-TAAATGCGTGTCAACAACGCGCGT
T-GAATACGTCCCTGCCCTTTGTACACACCGCCCGTCGCTCCTACCGATTGAATGATTCG
GTGAAATTACTGGATCCTG-------------TTAGGG-G---GAG--------------
---------------------AAGGTAATTAAATCAAATTATTTAGAGGAAGGAG-----
---------------------------------------------------------
>FM160646_IncMargi
--------------------------------------------------AGCACACTCC
GGTCATAGATTAAGCCATGCAAGTGTTAGTTCA-----GG---------C-AACGAAACT
GCGAATAGCTCATTAACACGCTCAGAATCTATTTGGTGGCGAGC--------TTTC----
AGCTC-TTATAT----GGATAGCAGGAGTAA------------TTCTCGTGCTAATACAT
GCGA---------------------------T-TGTTTC-ACCGGAAATGATTTACGG--
---------TGGAAAAGTTGGCCC-TT---------------------------------
---------------------------------CGGGCACACCATTCGATTGAGCGACCT
ATCA-GC--TTGTACTTAGGGTCTTTACCTAGGTAGGCTATCACGGGTAACGGG------
-CGGTTACCGTCGGACTGCCGGAGAAGGCGCCTGAGAGATAGCGACTATAT-CCACGGGT
AGCAGCAGGCGCGAAACTTACCCACTC----GAGACTTTCGGAG-GTGGTAATGACCAGT
TCCATG---TCAACCCT----ATGGGTTGTT------------------TGGATAGGACC
ACACTTTTCCAGTGTG-GTGCAA-TCTAGCAGAGGGCCAG-TCTGGTGCCAGCAGCTGCG
GTAATACCAGCTCTGCGAG-TTTGCTCCCATATTGTTGCAGTTAAAACGCCCGTAGTCTG
AATTTCCTC-TC-------T-----------G--A-GGAGTATGTGA-C-GTAA------
------------------------------------------------------------
------------------------------------------------------------
------------------------------------------------------------
------GACA--------------------CGTT-CACTGT-GAACAAATCAGGACGCT-
AGTGTATG-G-TC-T----CAGG-AATGACTCA-GCGCAGTATGATAT------------
------------------------------------------------------------
------------------------------------------------------------
------------------------------------------------------------
------------------------------------------------------------
---------------------------------------------CTTTACC--------
--------TTT-------GG-TAAGATCAATGAGAG--CCACC-GGGGGTAGATCTATTT
CATGGCGAGCGGTGG-AT--GCGTTGACCCATG-AGA-GAGAAACG-AAGGCGAAGG-CA
TCTACCT-AGCGGG-TTTCTGTCGATCAAGGGCGAGAGTAGGAGTATCCAACC-GGATNA
GAGACCCGGGTAGTTCCTACCTTAAACGATGCCGACA-GGGGCTTG----------TTCC
-----------TTTATTGGAGCAGGACCGT-AGGAG-AAATCA--TAGTTCTT--GG-GC
T---------CT-GGGGGAACTACGACCGCAAGG-CTG-AAACTTGAAGGAATTGACGGA
AGGGCACAC-CA-GGGGTGG-AGCTTGTGGCTTAATTTGAATCAACACGGGG-AAACTTA
CCAGGACCAGATGTTTTTAAGGACTGA-CAGGCTTC-GGGTC-TTTCAGGATATGATTTT
-TGGTGGTGCATGG-CCGTTGGT-------GGTGCGTGGGTTGACCTGTCTAGCGTTGAT
TCAGATAACGAGCGAGATTATCGCCAATTAAATACAATGGACTG-------------TT-
----------------------------------------TTCAGTC-------------
---TTATTCGTTCTAATTGGGACTCCC---TGCG-ATTAAGCAGG-CGGAAGAGGGTAGC
AATAACAGGTCCGTGATGTCCTTTAGATGCTCTGGGCTGCACGCGCGCTACAATGTTAGG
ATCAAAGGG-A--------------T---------GCG-ATGC-CGACA-GG--------
--------------CA-TAGCTACTCTGTC--AATACC-TAACGTAGTTGGGATTGATGG
TTGTAATCAC-CATCATGAA-CCAGGAATCCCTTG-TAAATGCGTGTCAACAGCGCGCGT
T-GAATACGTCCCTGCCCTTTGTACACACCGCCCGTCGCTCCTACCGATTGGATGATTCG
GTGAAATCACTGGATT----------------GCGTGC-A----AG--------------
---------------------AAGGTGATTAAATCATGTTATCTAGAGGAAGGAG-----
---------------------------------------------------------
>AM747389_DvcSpeci
--------------------------------------------------AGCACACTTT
GGTCATGGATTAAGCCATGCAAGTGTTAGTTCA-----GG---------C-AACGAAACT
GCGAATAGCTCATTAATACGCTCAGAATCTAATTGACGGCGACT--------CTTCG---
GGGCC-TTAAAT----GGATAGCAGCAGTAA------------TTCTGGTGCTAATACAT
GCTA---------------------------TTTGTTTC-ATCAGATACGAATTATGG--
---------TGGAAAAGTTGACCT-TATG-------------------------------
-----------------------------------GGCACGTCATTCGATTGAGCGACCT
ATCA-GC--TTGTACTTAGGGTCTTTACCTAGGTAGGCTATCACGGGTAACGGG------
-CGGTTACCGTCGGACTGCCGGAGAAGGCGCCTGAGAGATAGCGACTATAT-CCACGGGT
AGCAGCAGGCGCGAAACTTACCCACTC----GAGACTTTCGGAG-GTGGTAATGACCAGT
TTTAGA---TTAGCTCT-TCATAGGGCTGTT------------------TAAATAGGACT
CTAGTTTTCCACTAGT-GTGAAA-CCTAGCAGAGGGCCAG-TCTGGTGCCAGCAGCTGCG
GTAATTCCAGCTCTGCGAG-TTTGCTCCCATATTGTTGCAGTTAAAACGCCCGTAGTCTG
AATTTCT-----------------------------AGATTATGCTCCA-CTCA------
------------------------------------------------------------
------------------------------------------------------------
------------------------------------------------------------
------GGGG--------------------CGTT-CACTGT-GAACAAATCAGGACGCTT
AAAGTAGG-G-TTAA----CATG-AATGACTTA-GCGCAGTATGATAT------------
------------------------------------------------------------
------------------------------------------------------------
------------------------------------------------------------
------------------------------------------------------------
---------------------------------------------TTTTACC--------
--------TTC-------GG-TAAGGTCAAAGAGAG--CCACC-GGGGATAGATCTATTT
CATGGCGAGCGGTGGAAT--GCTCTGACCCATG-AGA-GAGAAACG-AAGGCGAAGG-CA
TCTATCT-AGCGGG-TTTCTATCGATCAAGGGCGAGAGTAGGAGTATCCAACC-GGATCA
GAGACCCGGGTAGTTCCTACCTTAAACGATGCCGACA-GGGGCTTG----------TTAT
-----------TCATTAATAGCAGGACCTT-AGGAG-AAATCA--TAGTTCTT--GG-GC
T---------CT-GGGGGAACTACGACCGCAAGG-CTG-AAACTTGAAGGAATTGACGGA
AGGGCACAC-CA-GGGGTGG-AGCTTGTGGCTTAATTTGAATCAACACGGGG-AAACTTA
CCAGGACCAGGTGTTCTGTATGACTGA-CAGGCTAT-AGGTC-TTCCAGGATTGAACTTT
-GGGTGGTGCATGG-CCGTTGGT-------GGTGCGTGGGTTGACCTGTCTAGCGTTGAT
TCAGATAACGAGCGAGATTATCACCAATTATCTACGAATTTCCG----------AC-TTC
T------------------------------------GTACGGAGAT-------------
---TC--T-GTTCTAATTGGGACTCCC---TGTG-TTTAAATAGG-AGGAAGAGGGTAGC
AATAACAGGTCCGTGATGTCCTTCAGATGCTCTGGGCTGCACGCGCGCTACAATGTTAGG
ATCAAAGAGCT--------------T---------ACG-AATT-CGAAA-GA--------
--------------AT-GAGTAACTCTCTT--AATACC-TAACGTGGTTGGGATTGACGA
TTGTAATCAT-CGTCATGAA-CTAGGAATCCCTTG-TAAATGTGTGTCAACAACGCACGT
T-GAATACGTCCCTGCCCTTTGTACACACCGCCCGTCGCTCCTACCGA-TGAATGATTCG
GTGAAATTACTGGACCTTA--------------TTTTG-G----GA--------------
---------------------AAGGTAATTAAATCAAATTACTTAGAGGAAGGAG-----
---------------------------------------------------------
>AM747388_Ca4Speci
--------------------------------------------------AGCACGCTAA
GGTCATAGATTAAGCCATGCAAGTGTTAGTTCA-----GG---------C-AACGAAACT
GTGAATAGCTCATTAATACGCTCAGAATCTATTTGGCAGCAAC---------CTCC----
AGGTT-TTAGAT----GGATAGCAGCAGTAA------------TTCTGGTGCTAATACAT
GCAA---------------------------T-TGTTTC-ATCGGAAGTGAATTACGA--
---------TGGAAAAGTTGACCG-CAA--------------------------------
-----------------------------------GGCAAGTCATTCGATTGAGCGGCCT
ATCA-GC--TTGTACTTAGGGTCTTTACCTAGGTAGGCTATCACGGGTAACGGG------
-CGGTTACCGTCGGACTGCCGGAGAAGGCGCCTGAGAGATAGCGACTATAT-CTACGGGT
AGCAGCAGGCGTGAAACTTACCCACTC----GAGACTTTCGGAG-GTGGTAATGACCAGT
TCTAAG---TCAATTCC-ATAAGGAGTTGCTA-----------------AGGATAGGCTC
ACACTTCTCAAATGTG-AAGAAA-CCAAGCAGAGGGCCAG-TCTGGTGCCAGCAGCTGCG
GTAATTCCAGCTCTGCTAG-TTTGCTCCCATAGTGTTGCAGTTAAAACGCCCGTAGTCGG
AAATACA---------------------------T-TGTCTATGCGGCC-TCAA------
------------------------------------------------------------
------------------------------------------------------------
------------------------------------------------------------
------ACCG--------------------CGTT-CACTGT-GAACAAATCAGGACGCTT
AAAGTAAG-G--TTA----CTTG-AATGACTAA-GCGCAGTATGATAT------------
------------------------------------------------------------
------------------------------------------------------------
------------------------------------------------------------
------------------------------------------------------------
---------------------------------------------GTTTACC--------
--------TAA-------GG-TAAGATCAAAGAGAG--CCATCGGGGGGTAGATCTATTT
CATGGCGAGCGGTGGAAT--GCTATAACCCATG-AGA-GAGAAACT-AAGGCGAAGG-CA
TCTACCT-AGCGGG-TTTCTGTCGATCAAGGGCGAGAGTAGGAAGATCCAACC-GGATTA
GAGACCCGGGTAGTTCCTACCTTCAAAGATGCCGACA-CGGGCTTA----------TCCT
------------AAATGAGGGTAGGATCGT-CGGAG-AAATCA--TAGTTCTT--GG-GC
T---------CT-GGGGGAACTACGACCGCAAGG-CTG-AAACTTGAAGGAATTGACGGA
AGGGCACAC-CA-GGGGTGG-AGCTTGTGGCTTAATTTGAATCAACACGGGG-AAACTTA
CCAGGACAAGATGTTATTTATGATTGA-CAGGCTGT-AGGTC-TTTCAGGATTTGACTTG
-TGGTGGTGTATGG-CCGTTGGT-------GGTGCGTGGGTTGACCTGTCTAGCGTTGAT
TCAGATAACGAGCGAGATTATCACCAATTGAT-ACCTTGTCTTG-T--------AC-TT-
-------------------------------------TGTACCAGCT-------------
---CAA-G-GTTCCGATTGGGACTCCC---TGCG-TCTAAGCAGG-AGGAAGAAGGTAGC
AATAACAGGTCCGTGATGTCCTTCAGACGCCCTGGGCTGCACGCGCGCTACAATGTGAGG
ACCAATGAGTT--------------T---------ACG-AGCCACGACA-GG--------
--------------GC-AAGTTACTCACCC--AAAACC-TCACGTACCTGGGATTGACGG
TTGTAATCAC-CATCATGAA-CCAGGAATCCCTTG-TAAACGTGTGTCAACAACGCACGT
T-GAATATGTCCCTGCCCTTTGTACACACCGCCCGTCTCTCCTACCGA-TGGATGATTCG
GTGAAATCACCCAACA----------------GCTGG--A---CTG--------------
---------------------AAGGTGCTTAAACCATATCCTCTAGAGGAAGGAG-----
---------------------------------------------------------
>U17511_Ps5Keili
--------------------------------------------------AGCACACTTC
GGTCATAGATTAAGCCATGCAAGTGTTAGTTCA-----GG---------T-AACGAAACT
GCGAACAGCTCATTAACACACTCAGAATCTATTTGATGGCGACT--------CTTA----
GAGTC-TTATAT----GGATAGCAGGAGTAA------------ATCTCGTGCTAATACAT
GCGA--------------------------TT-TGTTTC-ACCGGAAATGATTTACGG--
---------TGGAAAAGTTGACCC-T----------------------------------
-------------------------------CACGGG-ACATCATTCGACTGAGTGACCT
ATCA-GC--TAGTACTTAGGGTCTTTACCTAGGTAGGCTATCACGGGTAACGGG------
-CGGTTACCGTCGGACTGCCGGAGAAGGCGCCTGAGAGATAGCGACTATAT-CCACGGGT
AGCAGCAGGCGCGAAACTTTCCCACTC----GAGACTTTCGGAG-GAGGTAATGACCAGT
TCCG-----TAATAACC-TTT--TGGTTGTA------------------TGGATAGGAGT
ACAGTTTTCCACTGTGCCTGAAA-CCTAGCAGAGGGCCAG-TCTGGTGCCAGCAGCTGCG
GTAATTCCAGCTCTGCGAG-TTTGCTCCCATATTGTTGCAGTTAAAACGCCCGTAGTCTG
AATTTGGCG----------------------AAAG-CCATCGTGTGTTA-TACA------
------------------------------------------------------------
------------------------------------------------------------
------------------------------------------------------------
------------------------------CGTT-CACTGT-GAACAAATCAGGACGCTT
AGGGTACG-G-T-TT----TGTG-AATGACCTA-GCGCAGTATGAAGT------------
------------------------------------------------------------
------------------------------------------------------------
------------------------------------------------------------
------------------------------------------------------------
---------------------------------------------CTTTGCCA-C---T-
-------ATGT-------GG-CAAGCTCAATGAGAG--CCATC-GGGGGTAGATCTATTT
CATGGCGAGTGGTGGAAT--ACTTTGACCCATG-AGA-GAGAAGCT-AAAGGCTTGG-CA
TCTACCT-AGAGGG-TTTCTGTCGATCAAGGGCGAGCGTAGGAGTATCCAACC-GGATTA
GAGACCCGGGTAGTTCCTACTGTAAACGATGCCGACA-GGGGATTG----------TCCT
-----------TATATGAGGGCAGCACCTT-AGGAG-AAATCA--TAGTTCAT--GG-GC
T---------CT-GGGGGAACTACGACCGCAAGG-CTG-AAACTTGAAGGAATTGACGGA
AGGGCACAC-CA-GGGGTGG-AGCCTGTGGCTTAATTTGAATCAACACGGGG-AAACTTA
CCAGGACCAGATGTTTTTTGTGACTGA-CAGGCTTA-GGGTC-TTTCAGGATATGACTTT
-TGGTGGTGCATGG-CCGTTGGT-------GGTGCGTGGGTTGACCTGTCTAGCGTTGAT
TCAGCTAACGAGCGAGATTATCGCCAAATATCTACTGTAATGTG----------GT----
------------------T---------------------TCACAT--------------
---TTTCA-GTTCTATTTGGGACTCCC---TGCG-ACAAAGCAGG-AGGAAGAGGGTAGC
AATAACAGGTCCGTGATGTCCTTTAGATGCTCTGGGCTGCACGCGTGCTACAATGTTAGG
ATCAAAGGGCA------------------------GCG-ACCC-CGAAA-GG--------
--------------GG-AAGCCACTCTGTC--AATACC-TAACGTAGTTGGGATTGACGG
TTGTAATCAC-CGTCATGAA-CCAGGAATCCCTTG-TAAATGTGTGTCAACAACGCACGT
T-GAATACGTCCCTGCCCTTTGTACACACCGCCCGTCGCTCCTACCGATTGGATGACTCG
GTGAAATCACTGGACTT-----------------ACGA-G----AG--------------
---------------------AAGGTGATTAAATCACGTTATCTAGAGGAAGGAG-----
---------------------------------------------------------
>U17507_MomSpeci
--------------------------------------------------AGCACACTTC
GGTCATAGATTAAGCCATGCAAGTGTTAGTTCA-----GG---------C-AACGAAACT
GCGTATAGCTCATTAATACGCTCAGAATCTATTTGGTGGCGATC---------TTC----
AGGTC-TTATAT----GGATAGCAGGAGTAA------------TTCTCGTGCTAATACAT
GCGA---------------------------T-TGTTTC-ATCGGAAGTGATTTACGA--
---------TGGAAAAGTTGACCC-TTA--------------------------------
---------------------------------CGGGCACACCATTCGACTGAGCGACCT
ATCA-GC--TAGTACTTAGGGTCTGTACCTAGGTAGGCTATCACGGGTAACGGG------
-CGGTTACCGTCGGACTGCCGGAGAAGGCGCCTGAGAGATAGCGACTATAT-CCACGGGT
AGCAGCAGGCGCGAAACTTACCCACTC----GAGACTTTCGGAG-GNGGTAATGACCAGT
TCCGCTGA-TTGCCTTA----T-GGCATCAA------------------TGGNTAGGAGT
ACACTTTTCCAGTGTT-CTGAAA-CCTAGCAGAGGGCCAG-TCTGGTGCCAGCAGCTGCG
GTAATTCCAGCTCTGCGAG-TTTGCTCCCATATTGTTGCAGTTAAAACGCCCGTAGTCAG
AATTCTCTC-CGC------A-----------AGGA-GAGGTGTGTTC-C-TTTT------
------------------------------------------------------------
------------------------------------------------------------
------------------------------------------------------------
------GGAA--------------------CGTT-CACTGT-GAACAAATCAGGACGCTT
AGTGTATG-G-TT-T----CAAG-AATGACTCA-GCGCAGTATGATAT------------
------------------------------------------------------------
------------------------------------------------------------
------------------------------------------------------------
------------------------------------------------------------
---------------------------------------------CTTTACC--------
--------TAT-------GG-TAAGATCAAAGAGAG--CCATC-GGGGGTAGATCTATTT
CATGGCGAGCGGTGGAAT--GCTCTGACCCATG-AGA-GAGAAGCG-AAGGCGAAGG-CA
TCTACCT-AGAGGG-TTTCTGTCGATCAAGGGCGAGAGTAGGAGTATCCAACC-GGATTA
GAGACCCGGGTAGTTCCTACCTTAAACGATGCCGACA-GGGGCTCG----------TCTT
-----------TTAATGAAGGCGGGACCAT-AGGAG-AAATCA--TAGTTCTT--GG-GC
T---------CT-GGGGGAACTACGACCGCAAGG-CTG-AAACTTGAAGGAATTGACGGA
AGGGCACAC-CA-GGGGTGG-AGCTTGTGGCTTAATTTGAATCAACACGGGG-AAACTTA
CCAGGACCAGATGATTTTAAGGACTGA-CAGGCTTT-GGGTC-TTTCAGGATATGTCTTT
-TGGTGGTGCATGG-CCGTTGGT-------GGTGCGTGGGTTGACCTGTCTAGCGTTGAT
TCAGCTAACGAGCGAGATTATCGCCAATTATATACCATTCTTTA-A--------TTATT-
----------------------------------------TAAAGCT-------------
---TTG---GTTCTAATTGGGACTCCC---TGCG-TCTAAGCAGG-CGGAAGAGGGTAGC
AATAACAGGTCCGTGATGTCCTTTAGATGCTCTGGGCTGCACGCGCGCTACAATGTTAGG
ATCAAAGGG-A--------------T---------GCA-AAGC-CTGAA-AGG-------
-------------ATT-GAGCAACTCCGAC--AATACC-TAACGTAGTTGGGATTGACGA
TTGTAATCAT-CGTCATGAA-CCAGGAATCCCTTG-TAAATGTGTGTCAACAGCGCACGT
T-GAATACGTCCCTGCCCTTTGTACACACCGCCCGTCGCTCCTACCGATTGGATGACTCG
GTGAAATTACCGGATC----------------TTACGA-G----AA--------------
---------------------AAGGTATTTAAATCACGTTATCTAGAGGAAGGAG-----
---------------------------------------------------------
>U17506_MdvPolys
--------------------------------------------------AGCACACTCA
GGTCATAGATTAAGCCATGCAAGTGTTAGTTCA-----GG---------C-AACGAAACT
GCGAATAGCTCATTAATACGCTCAGAATCTAATTGACGGCAACC---------CTC----
AGGTT-TTAGTT----GGATAGCAGCGGTAA------------TTCTGGTGCTAATACAT
GCTA---------------------------TTTGTTTC-ACCGGATATGATTTACGG--
---------TGGAAAAGTTGACCG-CAA--------------------------------
-----------------------------------GGCACGTCATTCGATTGAGCGACCT
ATCA-GC--TTGTACTTAGGATCTTTACCTAGGTAGGCTATCACGGGTAACGGG------
-CGGTTACCGTCGGACTGCCGGAGAAGGCGCCTGAGAGATAGCGACTATAT-CCACGGAT
AGCAGCAGGCGCGAAACTTACCCACTC----GAGACTTTCGGAG-GTGGTAATGACCAGT
TCCAGA---TTTGCTCC-AAATGGGGCGATT------------------TGGATAGGACA
CGAGTTTTCCACTAGT-GTGAAG-CCCAGCAGAGGGCCAG-TCTGGTGCCAGCAGCTGCG
GTAATTCCAGCTCTGCGAG-TTTGCTCCCATATTGTTGCAGTTAAAACGCCCGTAGTCTG
AATTACT-----------------------------TGAATATGCTCCCATTTA------
------------------------------------------------------------
------------------------------------------------------------
------------------------------------------------------------
------GGAG--------------------CGTT-CACTGT-GAACAAATCAGGACGCTT
AGAGTA-T-G-TC-T----TATG-AATGACTCA-GCGCAGTATGATAT------------
------------------------------------------------------------
------------------------------------------------------------
------------------------------------------------------------
------------------------------------------------------------
---------------------------------------------TTTTACC--------
--------TAT-------GG-TAAGATCAATGAGAG--CCACC-GGGGGTAGATCTATTT
CATGGCGAGCGGTGGAAT--GCGTTGACCCATG-AGA-GAGAAACG-AAGGCGAAGG-CA
TCTACCC-AGCGGG-TTTCTGTCGATCAAGGGCGAGAGTAGGAGTATCCAACC-GGATCA
GAGACCCGGGTAGTTCCTACCTTAAACGATGCCGACA-AGGGCTTG----------TCAT
-----------TTATTAATGGCAGGACCTT-AGGAG-AAATCA--TAGTTCTT--GG-GC
T---------CT-GGGGGAACTACGACCGCAAGG-CTG-AAACTTGAAGGAATTGACGGA
AGGGCACAC-CA-GGGGTGG-AGCTTGTGGCTTAATTTGAATCAACACGGGG-AAACTTA
CCAGGACNAGATGTTTTGTATGACTGA-CAGGCTAC-CGGTCTTTTCAGGATTGGACTTT
-GGGTGGTGCATGG-CCGTTGGT-------GGTGCGTGGGTTGACCTGTCTAGCGTTGAT
TCAGATAACGAGCGAGATTATCACCAATTATCTACAATCCTATG----------GT-TT-
----------------------------------------CATAGCG-------------
---TT--T-GTTCTAATTGGGACTCCC---TGTG-TCTAAATAGG-AGGAAGAGGGTAGC
AATAACAGGTCCGTGATGTCCTTCNGATGCTCTGGGCTGCACGCGCGCTACAATGTTAGG
ATCAAAGAG-T--------------C---------GCA-AATT-TGAAA-GA--------
--------------AT-GAGCTACTCTCTC--AATACC-TAACGTAGTTGGGATTGACGG
TTGTAATCAC-CGTCATGAA-CCAGGAATCCCTTG-TAAATGCGTGTCTACAACGCGCGT
T-GAATACGTCCCTGCCCTTTGTACACACCGCCCGTCGCTCCTACCGA-TGAATTATTCG
GTGAAATTACTAGACTC---------------TTTTTG-A----GA--------------
---------------------AAGGTAATTAAACCAAATTTCTTAGAGGAAGGAG-----
---------------------------------------------------------
>U17509_TticSuis
--------------------------------------------------AGCACACTTC
GGTCATAGATTAAGCCATGCAAGTGTTAGTTCA-----GG---------C-AACGAAACT
GCGAACAGCTCATTAACACGCTCAGAATCTACTTGGTGGCGACC--------TTTC----
AGGTC-TTATTT----GGATAGCAGCAGTAA------------TTCTGGTGCTAATACAT
GCGA---------------------------T-TGTTTC-ACT-GAGTTGAGAAACAG--
---------TGGAAAAGTTGACCC-TC---------------------------------
---------------------------------CGGGCACACCAATCGATTGAGCGACCT
ATCATGC--TAGTACTTAGGGTCTTTACCTAGGTAGGCTATCACGGGTAACGGG------
-CGGTTACCGTCGGACTGCCGGAGAAGGCGCCTGAGAGATAGCGACTATAT-CCACGGGT
AGCAGCAGGCGCGAAACTTACCCACTC----GAGACCTTCGGAG-GTGGTAATGACCAGT
TACATG---TCAACCTT----TTTGGTTGTT------------------TGTATAGGATT
GCACTTTTCCAGTGCA-GTGAAA-CCTAGCAGAGGGCCAG-TCTGGTGCCAGCAGCTGCG
GTAATTCCAGCTCTGCGAG-TTTGCTCCCATATTGTTGCAGTTAAAACGCTCGTAGTCAG
AACTGCC------------T-----------G-CA-AAGGCGTACGA-A-CATC------
------------------------------------------------------------
------------------------------------------------------------
------------------------------------------------------------
------TGTT--------------------CGTT-CACTGT-GAACAAATCAGGACGCTT
AGTGTATG-G-TT-T----TAGG-AATGACTTA-GCGCAGTATGATAT------------
------------------------------------------------------------
------------------------------------------------------------
------------------------------------------------------------
------------------------------------------------------------
---------------------------------------------CTTTACC--------
--------TTT-------GG-TAAGATCAATGAGAG--CCACC-GGGGGTAGATCTATTT
CATGGCGAACGGTGGAAT--GTTTTGACCCATG-AGA-GAGAAACG-AAGGCGAAAG-CG
TCTACCT-AGAGGG-TTTCTGTCGATCAAGGGCGAGAGTAGGAGTATCCAACC-GGATCA
GAGACCCGGGTAGTTCCTACCTTAAACGATGCCGACA-GGGGCTTG----------TCCT
-----------TTTATGAGGGCAGGACCTT-AGGAG-AAATCA--TAGTTCTT--GG-GC
T---------CT-GGGGGAACTACGACCGCAAGG-CTG-AAACTTGAAGGAATTGACGGA
AGGGCACAC-CA-GGGGTGG-AGCTTGTGGCTTAATTTGAATCAACACGGGG-AAACTTA
CCAGGACTAGATGTTTTTAATGACTGA-CAGGCTTC-GGGTC-TTTCAGGATATGACTTT
-TGGTGGTGCATGG-CCGTTGGT-------GGCGCGTGGGTTGACCTGTCAAGCGTTGAT
TCAGATAACGAGCGAGATTATCGCCAATTAAATACTCGTTTCTG-T--------T--TA-
----------------------------------------CAGAGAT-------------
---AGA---GTTCTAATTGGGACTCCC---TGCGTATCAAGCAGG-AGGAAGAGGGTAGC
AATAACAGGTCCGTGATGTCCTTTAGATGCTCTGGGCTGCACGCGCGCTACAATGTTAGG
ATCAAAGAG-A--------------T---------GCT-GTCC-TGAAA-AGG-------
-------------CTA-CAGCTACTCTCGC--AATACC-TAACGTAGTTGGGATTGAGGA
TTGTAATCAT-TCTCATGAA-CCAGGAATCCCTTG-TAAATGCGTGTCAACAGCGCGCGT
T-GAATACGTCCCTGCCCTTTGTACACACCGCCCGTCGCTCCCACCGATTGGATGACTCG
GTGAAATTATCGGACC----------------TTGCGA-G----GA--------------
---------------------AAGGTAATTAAATCACGTTATCTAGAGGAAGGAG-----
---------------------------------------------------------
>U17505_DhmHonig
--------------------------------------------------AGCACACTTA
GGTCATAGATTAAGCCATGCAAGTGTTAGTTCA-----GG---------T-AACGAAACT
GCGAATAGCTCATTAACACACTCAGAATCTATTTGATGGCGACT--------CACA----
GAGTC-TTAAAT----GGATAGCAGGAGTAA------------ATCTCGTGCTAATACAT
GCAA--------------------------GT-TGTTTC-ACCAGACGTGAATTATGG--
---------TGGAAAAGTTGACCC-T----------------------------------
-------------------------------CACGGGTACATCATTCGACTGAGTGACCT
ATCA-GC--TTGTACTTAGGGTCTTTACCTAGGTAGGCTATCACGGGTAACGGG------
-CGGTTACCGTCGTACTGCCGGAGAAGGCGCCTGAGAGATAGCGACTATGT-CCACGGGC
AGCAGCAGGCGCGAAACTTACCCACTC----GAGACTTTCGGAG-GTGGTAATGACCAGT
TCCA-----TTCGAACC-TTT--TGGTTCAG------------------TGGATAGGACC
ACAGTTTTCCACTGTG-GTGAAA-CCTAGCAGAGGGCCAG-TCTGGTGCCAGCAGCTGCG
GTAATTCCAGCTCTGCGAG-TTTGCTCCCATATTGTTGCAGTTAAAACGCCCGTAGTCTG
AACTCGGTC-GCGAGA---------------------CAATATGTGCAA-TTGC------
------------------------------------------------------------
------------------------------------------------------------
------------------------------------------------------------
---------A--------------------CGTT-CACTGT-GAACAAATCAGGACGCTT
AGGGTATG-G-TATA----CACG-AATGACCTA-GCGCAGTATGAAAT------------
------------------------------------------------------------
------------------------------------------------------------
------------------------------------------------------------
------------------------------------------------------------
---------------------------------------------CTTTGCTA-C--GC-
-------AAGT-------A--NAAGCTCAATGAGAG--CCATC-GGGGGTGGATCTATTT
CATGGCGAGTGGCGGAAT--ACTTTGACCCATG-AGA-GAGAAGCT-AAAGCGAAGG-CA
TCCACCT-AGAGGG-TTTCTGTCGATCAAGGGCGAGAGTAGGAGTATCCAACC-GGATTA
GAGACCCGGGTAGTTCCTACTGTAAACGATGCCGACA-GGGGATTGC---------TCCT
-----------TTCATTAGGGCAGCACCTT-AGGAG-AAATCA--TAGTTCAT--GG-GC
T---------CT-GGGGGAACTACGACCGCAAGG-CTG-AAACTTGAAGGAATTGACGGA
AGGGCACAC-CA-GGGGTGG-AGCCTGTGGCTTAATTTGAATCAACACGGGG-AAACTTA
CCAGGACAAGATGTATTTTATGACTGA-CAGGCTTA-AGGTC-TTTCAGGATATAGCTTT
-TGGTGGTGCATGG-CCGTTGGT-------GGTGCGTGGGTTGACCTGTCTAGCGTTGAT
TCAGCTAACGAGCGAGATTATCGCCAATTACCTACTCCAACGTG----------GT-TT-
----------------------------------------CCACGT--------------
---TTGGA-GTTCTAATTGGGACTCCC---TGCG-TCTAAGCAGG-CGGAAGAGGGTAGC
AATAACAGGTCCGTGATGTCCTTTAGATGCTCTGGGCTGCACGCGTGCTACAATGTTAGG
ATCAAAGGGCA------------------------GCT-ACCC-CGATA-GG--------
--------------GG-AAGCCACTCCGAC--AATCCC-TAACGTAGTTGGGATTGATGG
TTGTAATCAC-CATCATGAA-CCAGGAATCCCTTG-TAAATGTGTGTCAACAGCGCACGT
T-GAATACGTCCCTGCCCTTTGTACACACCGCCCGTCGCTCCTACCGATTGGATGACTCG
GTGAAATCACTGGACTGC----------------ATGC-A----GG--------------
---------------------AAGGTGATTAAATCACGTTATCTAGAGGAAGGAG-----
---------------------------------------------------------
>FM956077_MdvModic
--------------------------------------------------AGCACACTCA
GGTCATAGATTAAGCCATGCAAGTGTTAGTTCA-----GG---------C-AACGAAACT
GCGAATAGCTCATTAATACGCTCAGAATCTAATTGGCGGCGATC---------ATC----
AGATC-TTAGTT----GGATAGCAGCGGTAA------------TTCTGGTGCTAATACAT
GCTA---------------------------T-TGTTTC-ACTGGATATGATTTACAG--
---------TGGAAAAGTTGACCG-CAA--------------------------------
-----------------------------------GGCACGCCATTCGATTGAGCGACCT
ATCA-GC--TTGTACTTAGGATCTTTACCTAGGTAGGCTATCACGGGTAACGGG------
-CGGTTACCGCCGGACTGCCGGAGAAGGCGCCTGAGAGATAGCGACTATAT-CCACGGAT
AGCAGCAGGCGCGAAACTTACCCACTC----GAGACTTTCGGAG-GTGGTAATGACCAGT
TCCAAA---TGTGCCCC-TATCGGGGTTTTT------------------TGGATAGGACG
CGAGTTTTCCACTAGC-GTGCAT-TCTAGCAGAGGGCCAG-TCTGGTGCCAGCAGCTGCG
GTAATTCCAGCTCTGCGAG-TTTGCTCCCATATTGTTGCAGTTAAAACGCCCGTAGTCTG
AATTACT-----------------------------TGACTAAGCCCCTTTATG------
------------------------------------------------------------
------------------------------------------------------------
------------------------------------------------------------
------GGTG--------------------CGTT-CACTGT-GAACAAATCAGGACGCTT
AAAGTAGG-G-TT-A----CATG-AATGACTCA-GCGCAGTATGATAT------------
------------------------------------------------------------
------------------------------------------------------------
------------------------------------------------------------
------------------------------------------------------------
---------------------------------------------TTTTACC--------
--------TTT-------GG-TAAGATCAATGAGAG--CCATC-GGGGGTAGATCTATTT
CATGGCGAGCGGTGGAAT--GCTTTGACCCATG-AGA-GAGAAACG-AAGGCGAAGG-CA
TCTACCC-AGCGGG-TTTCTGTCGATCAAGGGCGAGAGTAGGAGTATCCAACC-GGATCA
GAGACCCGGGTAGTTCCTACCTTAAACGATGCCGACA-GGGGCTTG----------TTAT
-----------TTTTTAATAGCAGGACCTT-AGGAG-AAATCA--TAGTTCTT--GG-GC
T---------CT-GGGGGAACTACGACCGCAAGG-CTG-AAACTTGAAGGAATTGACGGA
AGGGCACAC-CA-GGGGTGG-AGCTTGTGGCTTAATTTGAATCAACACGGGG-AAACTTA
CCAGGACCAGATGTTTTGTATGACTGA-CAGGCTAC-CGGTC-TTTCAGGATTGGACTTT
-GGGTGGTGCATGG-CCGTTGGT-------GGTGCGTGGGTTGACCTGTCTAGCGTTGAT
TCAGATAACGAGCGAGATTATCACCAATTATCTACAAAGCTATG----------GT-TC-
----------------------------------------CATAGTT-------------
---TT--T-GTTCTAATTGGGACTCCC---TGTG-TCTAAATAGG-AGGAAGAGGGTAGC
AATAACAGGTCCGTGATGTCCTTCAGATGCTCTGGGCTGCACGCGCGCTACAATGTTAGG
ATCAAAGAG-T--------------T---------GCA-TATT-CGAAA-GG--------
--------------AT-GAGCTACTCTCTC--AATCCC-TAACGTAGTTGGGATTGACGG
TTGTAATCAC-CGTCATGAA-CCAGGAATCCCTTG-TAAATGCGTGTCAACAACGCGCGT
T-GAATACGTCCCTGCCCTTTGTACACACCGCCCGTCGCTCCTACCGA-TGAATGATTCG
GTGAAATTACTGGACT----------------TTTCGG-A----GA--------------
---------------------AAGGTAATTAAACCAAATTATTTAGAGGAAGGAG-----
---------------------------------------------------------
>U37711_TcaTenax
--------------------------------------------------AGCACACTAA
GGTCATAGATTAAGCCATGCAAGTGTTAGTTCAG---TGT---------T-AACGAAACT
GCGAATAGCTCATTAATACGCTCAGAATCTATTTGGCGGCGACC---------AAC----
AGGTC-TTAAAT----GGATAGCAGCAGCAA------------CTCTGGTGCTAATACAT
GCGA---------------------------T-TGTTTC-TCCAGATGTGAATTATGG--
---------AGGAAAAGTTGACCT-C-T--------------------------------
-------------------------------CAGAGGCACGCCATTCGACTGAGTGACCT
ATCA-GC--TAGTACTTAGGGTCTTTACCTAGGTAGGCTATCACGGGTAACGGG------
-CGGTTACCGTCGGACTGCCGGAGAAGGCGCCTGAGAGATAGCGACTATAT-CCACGGGT
AGCAGCAGGCGCGAAACTTTCCCACTC----GAGACTTTCGGAG-GAGGTAATGACCAGT
TCCA-----TCGATGCC-ATT--CGGTATTG------------------TGGATAGGGGT
ACAGTTTTCCACTGTA-CCGAAA-CCTAGCAGAGGGCCAG-TCTGGTGCCAGCAGCTGCG
GTAATTCCAGCTCTGCGAG-TTTGCTCCCATATTGTTGCAGTTAAAACGCCCGTAGTCTG
AATTGGCCA-GC--A-------------------A-TGGTCGTATGTAT-TTAT------
------------------------------------------------------------
------------------------------------------------------------
------------------------------------------------------------
---------A--------------------CGTT-CACTGT-GAACAAATCAGGACGCTT
AGAGTATG-G-CTA-----CATG-AATGACTCA-GCGCAGTATGAAGT------------
------------------------------------------------------------
------------------------------------------------------------
------------------------------------------------------------
------------------------------------------------------------
---------------------------------------------CTTTGTTT-TCTTC-
-------CGAA-------AA-CAAGCTCAATGAGAG--CCATC-GGGGGTAGATCTATCT
CATGACGAGTGGTGGAAT--ACTTTGACTCATG-AGA-GAGAATCT-GAGGCGAAGG-CG
TCTACCT-AGAGGG-TTTCTGTCGATCAAGGGCGAGAGTAGGAGTATCCAACA-GGATTA
GAGACCCTGGTAGTTCCTACCTTAAACGATGCCGACA-GGAGTTTG----------TCAC
-----------TTGTTAGTGGCAGAATCTT-TGGAG-AAATCA--TAGTTCTT--GG-GC
T---------CT-GGGGGAACTACGACCGCAAGG-CTG-AAACTTGAAGGAATTGACGGA
AGGGCACAC-CA-GGGGTGG-AGCCTGTGGCTTAATTTGAATCAACACGGGG-AAACTTA
CCAGGACCAGATGTTTTTTATGACTGA-CAGGCTTT-GGGTC-TTTCAGGATATTGCTTT
-TGGTGGTGCATGG-CCGTTGGT-------GGTGCGTGGGTTGACCTGTCTAGCGTTGAT
TCAGCTAACGAGCGAGATTATCGCCAATTATTTACTTCGTCTAA----------GT-CC-
----------------------------------------TTAGA---------------
---TGCAA-GTTCTAATTGGGACTCCC---TGCGATTTTAGCAGG-TGGAAGAGGGTAGC
AATAACAGGTCCGTGATGCCCTTTAGATGCTCTGGGCTGCACGCGTGCTACAATGTTAGG
ATCAATAGG----------------ACT-------GCA-AAGC-CGAGA-GG--------
--------------CT-GCGCTACTCTTAT--AATCCC-TAACGTAGTTGGGATTGACGT
TTGTAATCAG-CGTCATGAA-CCAGGAATCCCTTG-TAAATGTGTGTCAACAACGCACGT
T-GAATACGTCCCTGCCCTTTGTACACACCGCCCGTCGCTCCTACCGATTGGATGACTCG
GTGAAATCACCGGATGCTTA------------C-GAG--C----AG--------------
---------------------AAAGTGATTAAATCACGTTATCTAGAGGAAGGAG-----
---------------------------------------------------------
>FN377803_NmsCasta
--------------------------------------------------AGCACACTCA
GGTCATAGATTAAGCCATGCAAGTGTTAGTTCA-----GG---------C-AACGAAACT
GCGAATAGCTCATTAATACGCTCAGAATCTACTTGGCGGCAACC--------TTTC----
GGGTT-TTAATT----GGATAGCAGCAGTAA------------TTCTGGTGCTAATACAT
GCGA---------------------------T-TGTTTC-GCCGGATACGAATTACGG--
---------CGGAAAAGTTGACCG-TTT--------------------------------
-----------------------------------GGCACGCCATTCGATTGAGCGACCT
ATCA-GC--TTGTACTTAGGGTCTTTACCTAGGTAGGCGATCACGGGTAACGGG------
-CGGTTACCGTCGGACTGCCGGAGAAGGCGCCTGAGAGATAGCGACTATAT-CTACGGGT
AGCAGCAGGCGCGAAACTTACCCACTC----GAGACTTTCGGAG-GTGGTAATGACCAGT
TTCAGA---TTTGCTCC-TTACGGGGTTGTC------------------GGAATAGGATG
CGAGTTTTCCACTCGT-GTGTAA-TCTAGCAGAGGGCCAG-TCTGGTGCCAGCAGCTGCG
GTAATTCCAGCTCTGCGAG-TTTGCTCCCATATTGTTGCAGTTAAAACGCCCGTAGTCTG
AACTACT-----------------------------TGACCTAGCCTTT-TCCA------
------------------------------------------------------------
------------------------------------------------------------
------------------------------------------------------------
------AAGG--------------------CGTT-CACTGT-GAACAAATCAGGACGCTT
AGAGTAGG-G-TT-A----CACG-AATGACTCA-GCGCAGTATGATAT------------
------------------------------------------------------------
------------------------------------------------------------
------------------------------------------------------------
------------------------------------------------------------
---------------------------------------------TTTTACC--------
--------TAT-------GG-TAAGATCAATGAGAG--CCACC-GGGGGTAGATCTATTT
CATGGCGAGTGGTGGAAT--ACTGTGACCCATG-AGA-GAGAAACG-AAGGCGAAGG-CA
TCTACCT-AGCGGG-TTTCTGTCGATCAAGGGCGAGAGTAGGAGTATCCAACC-GGATTA
GAGACCCGGGTAGTTCCTACCTTAAACGATGCCGACA-GGGGCTTG----------TCAA
-----------TTGCTATTGGCAGGATCTT-AGGAG-AAATCA--TAGTTCTT--GG-GC
T---------CT-GGGGGAACTACGACCGCAAGG-CTG-AAACTTGAAGGAATTGACGGA
AGGGCACAC-CA-GGGGTGG-AGCTTGTGGCTTAATTTGAATCAACACGGGG-AAACTTA
CCAGGACCAGGTGTTTTGTATGACTGA-CAGACTAC-CGGTC-TTTCAGGATTTGACTAT
-GGGTGGTGCATGG-CCGTTGGT-------GGTGCGTGGGTTGACCTGTCTAGCGTTGAT
TCAGATAACGAGCGAGATTATCACCAATTACCTACAAATTAGCT-A--------GC-CT-
----------------------------------------TAGCTCA-------------
---AT--T-GTTCTAATTGGGACTCCC---TGTG-TCTAAATAGG-AGGAAGAGGGTAGC
AATAACAGGTCCGTGATGTCCTTCAGATGCTCTGGGCTGCACGCGCGCTACAATGTTAGG
ATCAAAGAGTT--------------T---------GCA-GGTC-CGATA-GG--------
--------------AT-TAGCGACTCTCTC--AATACC-TAACGTAGTTGGGATTGATGG
TTGTAATCAC-CATCATGAA-CCAGGAATCCCTTG-TAAATGCGTGTCAACAACGCGCGT
T-GAATACGTCCCTGCCCTTTGTACACACCGCCCGTCGCTCCTACCGATTGAATGATTCG
GCGAAATTATTCGACC----------------CTTCGG-G----GA--------------
---------------------AAGGTAATTAAATCGAATTATTTAGAGGAAGGAG-----
---------------------------------------------------------
>FN377804_NmsJoute
--------------------------------------------------AGCACACTCA
GGTCATAGATTAAGCCATGCAAGTGTTAGTTCA-----GG---------C-AACGAAACT
GCGAATAGCTCATTAATACGCTCAGAATCTAATTGGCGGCGATC--------TTTC----
GGGTC-TTAGTT----GGATAGCAGCGGTAA------------TTCTGGTGCTAATACAT
GCGA---------------------------T-TGTTTC-ATCGGATATGATTTACGA--
---------TGGAAAAGTTGACCG-CAA--------------------------------
-----------------------------------GGCACGCCGTTCGATTGAGCGACCT
ATCA-GC--TTGTACTTAGGATCTTTACCTAGGTAGGCTATCACGGGTAACGGG------
-CGGTTACCGTCGGACTGCCGGAGAAGGCGCCTGAGAGATAGCGACTATAT-CCATGGAT
AGCAGCAGGCGCGAAACTTACCCACTC----GAGACTTTCGGAG-GTGGTAATGACCAGT
TCCGAT---TTTACTCC-TTACGGGGTGAAT------------------TAGATAGGACG
CGAGTTTTCCACTAGC-GTGAAC-CCTAGCAGAGGGCCAG-TCTGGTGCCAGCAGCTGCG
GTAATTCCAGCTCTGCGAG-TTTGCTCCCATATTGTTGCAGTTAAAACGCCCGTAGTCTG
AATTTCT-----------------------------TGGCTATGCCCCTTTTTG------
------------------------------------------------------------
------------------------------------------------------------
------------------------------------------------------------
------GTGG--------------------CGTT-CACTGT-GAACAAATCAGGACGCTT
AGAGTACG-G-TT-C----TATG-AATGACTCA-GCGCAGTATGATAT------------
------------------------------------------------------------
------------------------------------------------------------
------------------------------------------------------------
------------------------------------------------------------
---------------------------------------------TTTTACT--------
--------TCT-------AG-TAAGATCAATGAGAG--CCACC-GGGGGTAGATCTATTT
CATGGCGAGCGGTGGAAT--GCTTTGACCCATG-AGA-GAGAAACG-AAGGCGAAGG-CA
TCTACCT-AGCGGG-TTTCTGTCGATCAAGGGCGAGAGTAGGAGTATCCAACC-GGATCA
GAGACCCGGGTAGTTCCTACCTTAAACGATGCCGACA-GGGGCTTG----------TCAT
-----------CTCGTGATGGCAGGACCTT-AGGAG-AAATCA--TAGTTCTT--GG-GC
T---------CT-GGGGGAACTACGACCGCAAGG-CTG-AAACTTGAAGGAATTGACGGA
AGGGCACAC-CA-GGGGTGG-AGCTTGTGGCTTAATTTGAATCAACACGGGG-AAACTTA
CCAGGACCAGATGTTTTGTATGACTGA-CAGGCTAC-AGGTC-TTTCAGGATTGGACTTT
-GGGTGGTGCATGG-CCGTTGGT-------GGTGCGTGGGTTGACCTGTCTAGCGTTGAT
TCAGATAACGAGCGAGATTATCACCAATTATTTACAGGCTCGTA----------GC-TC-
----------------------------------------TACGACG-------------
---CT--T-GTTCTAATTGGGACTCCC---TGTG-TACAAATAGG-AGGAAGAGGGTAGC
AATAACAGGTCCGTGATGTCCTTCAGATGCTCTGGGCTGCACGCGCGCTACAATGTTAGG
ATCAAAGAGAT--------------T---------ACA-AATC-TGAAA-GG--------
--------------AT-GCGATACTCTCTC--AATACC-TAACGTAGTTGGGATTGACGG
TTGTAATCAC-CGTCATGAA-CCAGGAATCCCTTG-TAAATGCGTGTCAACAACGCGCGT
T-GAATACGTCCCTGCCCTTTGTACACACCGCCCGTCGCTCCTACCGATTGAATGATTCG
GTGAAATTACTGGACTCCC-------------TTGTGG-T----GA--------------
---------------------AAGGTAATTAAATCAAATTATTTAGAGGAAGGAG-----
---------------------------------------------------------
>AY055803_TtiNonco
--------------------------------------------------AGCACACTTC
GGTCATAGATTAAGCCATGCAAGTGTTAGTTCA-----GG---------C-AACGAAACT
GCGAACAGCTCATTAACACGCTCAGAATCTACTTGGTGGCGACC--------TTTC----
AGGTC-TTATTT----GGATAGCAGCAGTAA------------TTCTGGTGCTAATACAT
GCGA---------------------------T-TGTTTC-ACT-GAGTTGAGAAACAG--
---------TGGAAAAGTTGACCC-TT---------------------------------
---------------------------------TGGGCACACCAATCGATTGAGCGACCT
ATCATGC--TTGTACTTAGGGTCTTTACCTAGGTAGGCTATCACGGGTAACGGG------
-CGGTTACCGTCGGACTGCCGGAGAAGGCGCCTGAGAGATAGCGACTATAT-CCACGGGT
AGCAGCAGGCGCGAAACTTACCCACTC----GAGACTTTCGGAG-GTGGTAATGACCAGT
TACATC---TTAACCTT----TATGGTTGTT------------------TGTATAGGATC
ACACTTTTCCAGTGTG-GTGAAA-CCTAGCAGAGGGCCAG-TCTGGTGCCAGCAGCTGCG
GTAATTCCAGCTCTGCGAG-TTTGCTCCCATATTGTTGCAGTTAAAACGCTCGTAGTCAG
AATTGCC------------T-----------G-CA-AAGGCTTATGA-A-CTTA------
------------------------------------------------------------
------------------------------------------------------------
------------------------------------------------------------
------TGTT--------------------CGTT-CACTGT-GAACAAATCAGGACGCTT
AGTGTATG-G-TT-T----TAGG-AATGACTTA-GCGCAGTATGATAT------------
------------------------------------------------------------
------------------------------------------------------------
------------------------------------------------------------
------------------------------------------------------------
---------------------------------------------CTTTACC--------
--------TTT-------GG-TAAGATCAATGAGAG--CCACC-GGGGGTAGATCTATTT
CATGGCGAACGGTGGAAT--GTTTTGACCCATG-AGA-GAGAAACG-AAGGCGAAAG-CA
TCTACCT-AGAGGG-TTTCTGTCGATCAAGGGCGAGAGTAGGAGTATCCAACC-GGATCA
GAGACCCGGGTAGTTCCTACCTTAAACGATGCCGACA-AGGGCTTG----------TCCT
-----------TATATGAGGGCAGGACCTT-AGGAG-AAATCA--TAGTTCTT--GG-GC
T---------CT-GGGGGAACTACGACCGCAAGG-CTG-AAACTTGAAGGAATTGACGGA
AGGGCACAC-CA-GGGGTGG-AGCTTGTGGCTTAATTTGAATCAACACGGGG-AAACTTA
CCAGGACCAGATGTTTTTTATGACTGA-CAGGCTTC-GGGTC-TTTCAGGATATGATTTT
-TGGTGGTGCATGG-CCGTTGGT-------GGTGCGTGGGTTGACCTGTCAAGCGTTGAT
TCAGATAACGAGCGAGATTATCGCCAATTAAATACTCGTTTCTG-C--------T--TT-
----------------------------------------CAGAAAT-------------
---ATA---GTTCTAATTGGGACTCCC---TGCGTATCAAGCAGG-AGGAAGAGGGTAGC
AATAACAGGTCCGTGATGTCCTTTAGATGCTCTGGGCTGCACGCGCGCTACAATGTTAAG
ATCAAAGAG-A--------------T---------GCT-GTCC-TGAAA-AGG-------
-------------CTA-CGGCTACTCTCTC--AATACT-TAACGTAGTTGGGATTGAGGA
TTGTAATCAT-CCTCATGAA-CCAGGAATCCCTTG-TAAATGCGTGTCAACAGCGCGCGT
T-GAATACGTCCCTGCCCTTTGTACACACCGCCCGTCGCTCCTACCGATTGGATGACTCG
GTGAAATTATCGGACC----------------TTGCGA-G----GA--------------
---------------------AAGGTAATTAAATCACGTTATCTAGAGGAAGGAG-----
---------------------------------------------------------
>AY055802_TtiAugus
--------------------------------------------------AGCACACTTC
GGTCATAGATTAAGCCATGCAAGTGTTAGTTCA-----GG---------C-AACGAAACT
GCGAACAGCTCATTAACACGCTCAGAATCTACTTGGTGGCAACC--------TTTC----
AGGTT-TTATTT----GGATAGCAGCAGTAA------------TTCTGGTGCTAATACAT
GCAA---------------------------T-TGTTTC-ACT-GAGTTGAGAAACAG--
---------TGGAAAAGTTGACCC-TT---------------------------------
---------------------------------CGGGCACACCAATCGATTGAGCGACCT
ATCATGC--TTGTACTTAGGGTCTTTACCTAGGTAGGCTATCACGGGTAACGGG------
-CGGTTACCGTCGGACTGCCGGAGAAGGCGCCTGAGAGATAGCGACTATAT-CCACGGGT
AGCAGCAGGCGCGAAACTTACCCACTC----GAGACTTTCGGAG-GTGGTAATGACCAGT
TACATG---TCAACCTT----TTTGGTTGTT------------------TGTATAGGATT
GCACTTTTCCAGTGCA-GTGAAA-CCTAGCAGAGGGCCAG-TCTGGTGCCAGCAGCTGCG
GTAATTCCAGCTCTGCGAG-TTTGCTCCCATATTGTTGCAGTTAAAACGCTCGTAGTCAG
AATTGCC------------T-----------G-CA-AAGGCTTATGA-A-CTTC------
------------------------------------------------------------
------------------------------------------------------------
------------------------------------------------------------
------TGTT--------------------CGTT-CACTGT-GAACAAATCAGGACGCTT
AGTGTATG-G-TT-T----CAGG-AATGACTTA-GCGCAGTATGATAT------------
------------------------------------------------------------
------------------------------------------------------------
------------------------------------------------------------
------------------------------------------------------------
---------------------------------------------CTTTACC--------
--------TTT-------GG-TAAGATCAAAGAGAG--CCACC-GGGGGTAGATCTATTT
CATGGCGAACGGTGGAAT--GTTTTGACCCATG-AGA-GAGAAACG-AAGGCGAAAG-CA
TCTACCT-AGAGGG-TTTCTGTCGATCAAGGGCGAGAGTAGGAGTATCCAACC-GGATCA
GAGACCCGGGTAGTTCCTACCTTAAACGATGCCGACA-AGGGCTTG----------TCCT
-----------TATATAAGGGCAGGACCTT-AGGAG-AAATCA--TAGTTCTT--GG-GC
T---------CT-GGGGGAACTACGACCGCAAGG-CTG-AAACTTGAAGGAATTGACGGA
AGGGCACAC-CA-GGGGTGG-AGCTTGTGGCTTAATTTGAATCAACACGGGG-AAACTTA
CCAGGACCAGATGTTTTTTATGACTGA-CAGGCTTC-GGGTC-TTTCAGGATATGATTTT
-TGGTGGTGCATGG-CCGTTGGT-------GGTGCGTGGGTTGACCTGTCAAGCGTTGAT
TCAGATAACGAGCGAGATTATCGCCAATTAAATATTAGTTTCTG-C--------T--TT-
----------------------------------------CAGAAAT-------------
---ACA---GTTCTAATTGGGACTCCC---TGCGTATCAAGCAGG-AGGAAGAGGGTAGC
AATAACAGGTCCGTGATGTCCTTTAGATGCTCTGGGCTGCACGCGCGCTACAATGTTAGG
ATCAAAGAG-A--------------T---------GCT-GTCC-TGAAA-AGG-------
-------------CTA-CAGCTACTCTCGC--AATACC-TAACGTAGTTGGGATTGAGGA
TTGTAATCAT-CCTCATGAA-CCAGGAATCCCTTG-TAAATGCGTGTCAACAGCGCGCGT
T-GAATACGTCCCTGCCCTTTGTACACACCGCCCGTCGCTCCTACCGATTGGATGACTCG
GTGAAATTATCGGACC----------------CTGCGG-G----GA--------------
---------------------AAGGTAATTAAATCACGTTATCTAGAGGAAGGAG-----
---------------------------------------------------------
>JN383916_Te1Speci
--------------------------------------------------AGCACACTTC
GGTCATAGATTAAGCCATGCAAGTGTTAGTTCA-----GG---------T-AACGAAACT
GCGAATAGCTCATTAATACGCTCAGAATCTATTTGACGGCAACC--------TTTC----
AGGTT-TTAAAT----GGATAGCAGCAGCAA------------CTCTGGTGCTAATACAT
GCGA---------------------------T-TGTTTC-TCCAGAAGTGAATTATGG--
---------AGGAAAAGTTGACCT-CTTC-------------------------------
-------------------------------CCGAGGCACGTCATTCGACTGAGTGACCT
ATCA-GC--TAGTACTTAGGGTCTTTACCTAGGTAGGCTATCACGGGTAACGGG------
-CGGTTACCGTCGGACTGCCGGAGAAGGCGCCTGAGAGATAGCGACTATAT-CCACGGGT
AGCAGCAGGCGCGAAACTTTCCCACTC----GAGACATTCGGAG-GAGGTAATGACCAGT
TTCA-----TGTAAAGCTTTA--TGCTTTTG------------------TGAATAGGATC
ACACTTTTCCAGTGTG-GTGAAA-CCTAGCAGAGGGCCAG-TCTGGTGCCAGCAGCTGCG
GTAATTCCAGCTCTGCGAG-TTTGCTCCCATATTGTTGCAGTTAAAACGCCCGTAGTCTG
AATTGACCT-GTCAA-------------------A-AGGTCCTACGTTT-TTTACTTGCA
GCAA--------------------------------------------------------
------------------------------------------------------------
-----------------------------------------------------------T
GCAGGTAAAA--------------------CGTT-CACTGT-GAACAAATCAGGACGCTT
AGAGTATG-G-CTA-----CAAG-AATGACTCA-GCGCAGTATGAATA------------
------------------------------------------------------------
------------------------------------------------------------
------------------------------------------------------------
------------------------------------------------------------
---------------------------------------------CTTTGTTT-TCTTC-
-------GGAA-------AA-CAAGCTCAACGAGAG--CCATC-GGGGGTAGATCTATCT
CATGACGAGTGGTGGAAT--ACGGTGACTCATG-AGA-GAGACACG-GAGGCGAAGG-CG
TCTACCT-AGAGGG-TTTCTGTCGATCAAGGGCGAGAGTAGGAGTATCCAACA-GGATTA
GAGACCCTGGTAGTTCCTACTATAAACGATGCCGACA-GGAGTTTG----------TCAT
-----------TTAATAATGGCAGAATCTT-TAGAG-AAATCA--TAGTTCTT--GG-GC
T---------CT-GGGGGAACTACGACCGCAAGG-CTG-AAACTTGAAGGAATTGACGGA
AGGGCACAC-CA-GGGGTGG-AGCCTGTGGCTTAATTTGAATCAACACGGGG-AAACTTA
CCAGGACCAGATGTTTTTTATGACTGA-CAGGCTTC-GGGTC-TTTCAGGATATGATTTT
-TGGTGGTGCATGG-CCGTTGGT-------GGTGCGTGGGTTGACCTGTCTAGCGTTGAT
TCAGCTAACGAGCGAGATTATCGCCAATTATATACTACGCGTAG----------GT-TT-
----------------------------------------CTACG---------------
---TTGCA-GTTCTAATTGGGACTCCC---TGCGATTTTAGCAGG-CGGAAGAGGGTAGC
AATAACAGGTCCGTGATGTCCTTTAGATGCTCTGGGCTGCACGCGTGCTACAATGTTAGG
ATCAATAGGAAATATTTTATAATACTCT-------GCG-AACC-TGAAA-GG--------
--------------GC-GAGCTACTCCTAT--AATCCC-TAACGTAGTTGGGATTGACGT
TTGTAATCAG-CGTCATGAA-CCAGGAATCCCTTG-TAAATGTGTGTCAACATCGCACGT
T-GAATACGTCCCTGCCCTTTGTACACACCGCCCGTCGCTCCTACCGATTGGATGACTCG
GTGAAATCACCGGATTCGTA------------C-GCG--A----AG--------------
---------------------AAAGTGATTAAATCACGTTATCTAGAGGAAGGAG-----
---------------------------------------------------------
>AB183887_UncParab
--------------------------------------------------AGCACACTCC
GGTCATAGATTAAGCCATGCAAGTGTTAGTTCA-----GG---------C-AACGAAACT
GCGAATAGCTCATTAACACGCTCAGAATCTATTTGGTGGCGAGC--------TTTC----
AGCTC-TTATAT----GGATAGCAGGAGTAA------------TTCTCGTGCTAATACAT
GCTA---------------------------T-TGTTTC-ACCGGAAATGATTTACGG--
---------TGGAAAAGTTGACCC-TT---------------------------------
---------------------------------CGGGCACACCATTCGATTGAGCGACCT
ATCA-GC--TTGTACTTAGGGTCTTTACCTAGGTAGGCTATCACGGGTAACGGG------
-CGGTTACCGTCGGACTGCCGGAGAAGGCGCCTGAGAGATAGCGACTATAT-CCACGGGT
AGCAGCAGGCGCGAAACTTACCCACTC----GAGACTTTCGGAG-GTGGTAATGACCAGT
TCCATG---TCAACCCA----TTGGGTTGTT------------------TGGATAGGATC
ACACTTTTCCAGTGTG-GTGCAA-TCTAGCAGAGGGCCAG-TCTGGTGCCAGCAGCTGCG
GTAATTCCAGCTCTGCGAG-TTTGCTCCCATATTGTTGCAGTTAAAACGCCCGTAGTCTG
AATTTCC-C-GT-------T-----------A--G-GGAGTATGTGT-C-TTCA------
------------------------------------------------------------
------------------------------------------------------------
------------------------------------------------------------
------GACA--------------------CGTT-CACTGT-GAACAAATCAGGACGCTT
AGTGTATG-G-TC-T----CAGG-AATGACTTA-GCGCAGTATGATAT------------
------------------------------------------------------------
------------------------------------------------------------
------------------------------------------------------------
------------------------------------------------------------
---------------------------------------------CTTTACC--------
--------ATT-------GG-TAAGATCAATGAGAG--CCACC-GGGGGTAGATCTATTT
CATGGCGAGCGGTGGAAT--GCTTTGACCCATG-AGA-GAGAAACG-AAGGCGAAGG-CA
TCTACCT-AGCGGG-TTTCTGTCGATCAAGGGCGAGAGTAGGAGTATCCAACC-GGATTA
GAGACCCGGGTAGTTCCTACCTTAAACGATGCCGACA-GGGGCTTG----------TTCC
-----------TTTATTGGGGCAGGACCTT-AGGAG-AAATCA--TAGTTCTT--GG-GC
T---------CT-GGGGGAACTACGACCGCAAGG-CTG-AAACTTGAAGGAATTGACGGA
AGGGCACAC-CA-GGGGTGG-AGCTTGTGGCTTAATTTGAATCAACACGGGG-AAACTTA
CCAGGACCAGATGTTTTTAAGGACTGA-CAGGCTTC-GGGTC-TTTCAGGATATGATTTT
-TGGTGGTGCATGG-CCGTTGGT-------GGTGCGTGGGTTGACCTGTCTAGCGTTGAT
TCAGATAACGAGCGAGATTATCGCCAATTATATACGGTGGCCTC-------------CT-
----------------------------------------ATGAGGC-------------
---TTACT-GTTCTAATTGGGACTCCC---TGCG-ATTAAGCAGG-CGGAAGAGGGTAGC
AATAACAGGTCCGTGATGTCCTTTAGATGCTCTGGGCTGCACGCGCGCTACAATGTTAGG
ATCAAAGGG-A--------------T---------GCG-AAGC-CGATA-GG--------
--------------CT-GTGCTACTCTGTC--AATACC-TAACGTAGTTGGGATTGATGG
TTGTAATCAC-CATCATGAA-CCAGGAATCCCTTG-TAAATGCGTGTCAACAGCGCGCGT
T-GAATACGTCCCTGCCCTTTGTACACACCGCCCGTCGCTCCTACCGATTGGATGATTCG
GTGAAATCACTGGATT----------------GCATGC-A----AG--------------
---------------------AAGGTGATTAAATCATGTTATCTAGAGGAAGGAG-----
---------------------------------------------------------
>AB183884_UncPara2
--------------------------------------------------AGCACACTCA
GGTCATAGATTAAGCCATGCAAGTGTTAGTTCA-----GG---------C-AACGAAACT
GCGAATAGCTCATTAATACGCTCAGAATCTAATTGGCGGCAATC---------GTC----
AGATT-TCAGTT----GGATAGCAGCGGTAA------------TTCTGGTGCTAATACAT
GCTA--------------------------CTCTGTTTC-ACCGGATATGATTTACGG--
---------TGGAAAAGTTGACCG-CAA--------------------------------
-----------------------------------GGCACGCCATTCGATTGAGCGACCT
ATCA-GC--TTGTACTTAGGATCTTTACCTAGGTAGGCTATCACGGGTAACGGG------
-CGGTTACCGTCGGACTGCCGGAGAAGGCGCCTGAGAGATAGCGACTATAT-CCACGGAT
AGCAGCAGGCGCGAAACTTACCCACTC----GAGACTTTCGGAG-GTGGTAATGACCAGT
TCCAGA---TTTGCTCC-TTACGGGGCGATT------------------TGGATAGGGCA
CGAGTTTTCCACTAGT-GCGAAG-CCCAGCAGAGGGCCAG-TCTGGTGCCAGCAGCTGCG
GTAATTCCAGCTCTGCGAG-TTTGCTCCCATATTGTTGCAGTTAAAACGCCCGTAGTCTG
AATTTCT-----------------------------TGAATATGCTCCAACTTA------
------------------------------------------------------------
------------------------------------------------------------
------------------------------------------------------------
------GGAG--------------------CGTT-CACTGT-GAACAAATCAGGACGCTT
AGAGTA-T-G-TT-T----TATG-AATGACTCA-GCGCAGTATGATAT------------
------------------------------------------------------------
------------------------------------------------------------
------------------------------------------------------------
------------------------------------------------------------
---------------------------------------------TTTTACT--------
--------TAT-------GG-TAAGATCAATGAGAG--CCATC-GGGGGTAGATCTATTT
CATGGCGAGCGGTGGAAT--GCTTTGACCCATG-AGA-GAGAAACG-AAGGCGAAGG-CA
TCTACCC-AGCGGG-TTTCTGTCGATCAAGGGCGAGAGTAGGAGTATCCAACC-GGATCA
GAGACCCGGGTAGTTCCTACCTTAAACGATGCCGACA-AGGGCTTG----------TCAT
-----------CACTTGGTGGCAGGACCTT-AGGAG-AAATCA--TAGTTCTT--GG-GC
T---------CT-GGGGGAACTACGACCGCAAGG-CTG-AAACTTGAAGGAATTGACGGA
AGGGCACAC-CA-GGGGTGG-AGCTTGTGGCTTAATTTGAATCAACACGGGG-AAACTTA
CCAGGACCAGATGTTTTGTATGACTGA-CAGGCTAC-CGGTCTTTTCAGGATTGGACTTT
-GGGTGGTGCATGG-CCGTTGGT-------GGTGCGTGGGTTGACCTGTCTAGCGTTGAT
TCAGATAACGAGCGAGATTATCACCAATTATCTACAAATCCATG----------AT-TT-
----------------------------------------CATGGCA-------------
---TT--T-GTTCTAATTGGGACTCCC---TGTG-TCTAAATAGG-AGGAAGAGGGTAGC
AATAACAGGTCCGTGATGTCCTTCAGATGCTCTGGGCTGCACGCGCGCTACAATGTTAGG
ATCAAAGAG-T--------------T---------GCA-AATT-TGAAA-GA--------
--------------AT-GAGCTACTCTCTC--AATACC-TAACGTAGTTGGGATTGACGG
TTGTAATCAC-CGTCATGAA-CCAGGAATCCCTTG-TAAATGCGTGTCAACAACGCGCGT
T-GAATACGTCCCTGCCCTTTGTACACACCGCCCGTCGCTCCTACCGA-TGAATGATCCG
GTGAAATTACTGAACT----------------TTTCGG-A----GG--------------
---------------------AAGGTAATTAAACCAAATTATTTAGAGGAAGGAG-----
---------------------------------------------------------
>AB183885_UncPara4
--------------------------------------------------AGCACACTCA
GGCCATGGATTAAGCCATGCAAGTGTTAGTTCA-----GG---------C-AACGAAACT
GCGAATAGCTCATTAATACGCTCAGAATCTAATTGGCGGCAACC---------CTC----
AGGTT-TTAGTT----GGATAGCAGCGGTAA------------TTCTGGTGCTAATACAT
GCTA---------------------------TTTGTTTC-ACCGGATATGATTTACGG--
---------TGGAAAAGTTGACCG-CAA--------------------------------
-----------------------------------GGCACGCCATTCGATTGAGCGACCT
ATCA-GC--TTGTACTTAGGATCTTTACCTAGGTAGGCTATCACGGGTAACGGG------
-CGGTTACCGTCGGACTGCCGGAGAAGGCGCCTGAGAGATAGCGACTATAT-CCACGGAT
AGCAGCAGGCGCGAAACTTACCCACTC----GAGACTTTCGGAG-GTGGTAATGACCAGT
TCCAGG---TTTGCTCC-ATATGGGGCGATT------------------TGGATAGGACA
CGAGTTTTCCACTAGT-GTGAAG-CCCAGCAGAGGGCCAG-GCTGGTGCCAGCAGCTGCG
GTAATTCCAGCTCTGCGAG-TTTGCTCCCATATTGTTGCAGTTAAAACGCCCGTAGTCTG
AATTACT-----------------------------TGACTATGCTCCCATTAA------
------------------------------------------------------------
------------------------------------------------------------
------------------------------------------------------------
------GGAG--------------------CGTT-CACTGT-GAACAAATCAGGACGCTT
AGAGTA-T-G-TT-T----TATG-AATGACTCA-GCGCAGTATGATAT------------
------------------------------------------------------------
------------------------------------------------------------
------------------------------------------------------------
------------------------------------------------------------
---------------------------------------------TTTTACC--------
--------TGT-------GG-TAAGATCAAAGAGAG--CCACC-GGGGGTAGATCTATTT
CATGGCGAGCGGTGGAAT--GCGTTGACCCATG-AGA-GAGAAACG-AAGGCGAAGG-CA
TCTACCC-AGCGGG-TTTCTGTCGATCAAGGGCGAGAGTAGGAGTATCCAACC-GGATCA
GAGACCCGGGTAGTTCCTACCTTAAACGATGCCGACA-AGGGCTTG----------TCAT
-----------TTATTGATGGCAGGACCTT-AGGAG-AAATCA--TAGTTCTT--GG-GC
T---------CT-GGGGGAACTACGACCGCAAGG-CTG-AAACTTGAAGGAATTGACGGA
AGGGCACAC-CA-GGGGTGG-AGCTTGTGGCTTAATTTGAATCAACACGGGG-AAACTTA
CCAGGACCAGATGTTTTGTATGACTGA-CAGGCTAC-CGGTCTTTTCAGGATTTGACTTT
-GGGTGGTGCATGG-CCGTTGGT-------GGTGCGTGGGTTGACCTGTCTAGCGTTGAT
TCAGATAACGAGCGAGATTATCACCAATTATCTACAAATCTATG----------GT-TT-
----------------------------------------CATAGCA-------------
---TT--T-GTTCTAATTGGGACTCCC---TGTG-TCTAAATAGG-AGGAAGAGGGTAGC
AATAACAGGTCCGTGATGTCCTTCAGATGCTCTGGGCTGCACGCGCGCTACAATGTTAGG
ATCAAAGAG-T--------------C---------GCG-AATT-TGAAG-GA--------
--------------AT-GAGCTACTCTCTC--AATACC-TAACGTAGTTGGGATTGACGG
TTGTAATCAC-CGTCATGAA-CCAGGAATCCCTTG-TAAATGCGTGTCAACAACGCGCGT
T-GAATACGTCCCTGCCCTTTGTACACACCGCCCGTCGCTCCTACCGA-TGAATGATTCG
GTGAAATTACTGGACT----------------TTTCGA-A----GA--------------
---------------------AAGGTAATTAAACCAAATTATTTAGAGGAAGGAG-----
---------------------------------------------------------
>JN619423_Te1Galli
--------------------------------------------------AGCACACTTC
GGTCATAGATTAAGCCATGCAAGTGTTAGTTCA-----GG---------T-AACGAAACT
GCGAATAGCTCATTAATACGCTCAGAATCTATTTGACGGCAACC---------AAC----
AGGTT-TTAAAT----GGATAGCAGCAGCAA------------CTCTGGTGCTAATACAT
GCAA---------------------------T-TGTTTC-TCCAGAAGTGAATTATGG--
---------AGGAAAAGTTGACCT-CTT--------------------------------
-------------------------------ACGAGGCACGTCATTCGACTGAGTGACCT
ATCA-GC--TAGTACTTAGGGTCTTTACCTAGGTAGGCTATCACGGGTAACGGG------
-CGGTTACCGTCGGACTGCCGGAGAAGGCGCCTGAGAGATAGCGACTATAT-CCACGGGT
AGCAGCAGGCGCGAAACTTTCCCACTC----GAGACTTTCGGAG-GAGGTAATGACCAGT
TTCA-----TGGATGGC-TTA--TGCCATTG------------------TGAATAGGATC
GCACCTTTCCAGTGCG-GTGAAA-CCTAGCAGAGGGCCAG-TCTGGTGCCAGCAGCTGCG
GTAATTCCAGCTCTGCGAG-TTTGCTCCCATATTGTTGCAGTTAAAACGCCCGTAGTCTG
AATTGGTCA-GC--A-------------------A-TGGCCTTGTGTAT-AATT------
------------------------------------------------------------
------------------------------------------------------------
------------------------------------------------------------
---------A--------------------CGTT-CACTGT-GAACAAATCAGGACGCTT
AGAGTATG-G-TTA-----CAGG-AATGACTCA-GCGCAGTATGATAT------------
------------------------------------------------------------
------------------------------------------------------------
------------------------------------------------------------
------------------------------------------------------------
---------------------------------------------CTTTGTTT-TTTTC-
-------GGAA-------AA-CAAGCTCAAAGAGAG--CCATCGGGGGGTAGATCTATCC
CATGACGAGTGGTGGAAT--ACGGTGACTCATG-GGA-GAGAATCG-GAGGCGAAGG-CG
TCTACCT-AGAGGG-TTTCTGTCGATCAAGGGCGAGAGTAGGAGTATCCAACA-GGATTA
GAGACCCTGGTAGTTCCTACTGTAAACGATGCCGACA-GGAGTTTG----------TCAT
-----------TTGCTAATGGCAGAATCTT-TAGAG-AAATCA--TAGTTCTT--GG-AC
T---------CT-GGGGGAACTACGACCGCAAGG-CTG-AAACTTGAAGGAATTGACGGA
AGGGCACAC-CA-GGGGTGG-AGCCTGTGGCTTAATTTGAATCAACACGGGG-AAACTTA
CCAGGACCAGATGTTTTTTATGACTGA-CAGGCTTA-AGGTC-TTTCAGGATATGATTTT
-TGGTGGTGCATGG-CCGTTGGT-------GGTGCGTGGGTTGACCTGTCTAGCGTTGAT
TCAGCTAACGAGCGAGATTATCGCCAATTATTTACTGCGCCTAG----------GT-CT-
----------------------------------------CTAGGTATCT----------
AAAATGCA-GTTCTAATTGGGACTCCC---TGCGATTTTAGCAGG-CGGAAGAGGGTAGC
AATAACAGGTCCGTGATGTCCTTTAGATGCTCTGGGCTGCACGCGTGCTACAATGTTAGG
ATCAATAGGAA------------------------GCG-AGGC-TGAAA-GG--------
--------------CT-GCGCTACTCTTAT--AATCCC-TAACGTAGTTGGGATTGACGT
TTGTAATCAG-CGTCATGAA-CCAGGAATCCCTTG-TAAATGTGTGTCAACATCGCACGT
T-GAATACGTCCCTGCCCTTTGTACACACCGCCCGTCGCTCCTACCGATTGGATGACTCG
GTGAAATCACCGGATTCGTA------------C-GCG--G----AG--------------
---------------------AAAGTGATTAAATCACGTTATCTAGAGGAAGGAG-----
---------------------------------------------------------
>GQ168515_LtySpeci
--------------------------------------------------AGCACACTTC
GGTCATAGATTAAGCCATGCAAGTCTCAGTTCA-----GG---------T-AGCAATACT
GCGTAAAGCTCATTAATACACCCAGTACCTATTTGACAGCGATC--------AT-T----
CGATC-TTACAT----GCATAGCAGCAGTAA------------TTCTGGTGCTAATACAT
GCGA---------------------------T-TGTCAC-ACCTGAATTGATGCAAGG--
---------TGTCAAAGTTGACCTCACA--------------------------------
--------------------------------CGAGGCATGTCATATGGTTGGGTGGCCT
ATCA-GC--TAGTAATTAGGGTCTTGACCTAGTTAGGCTATAACGGGTAACGGG------
-CGGTGATCGTCGGACTGCCGGAGAAGGAGCCTGAGAGACAGCTACTATCC-CTACGGGA
AGCAGCAGGCGCGAAACTTACCCATTC----GACATTGTCGGAG-GTGGTAATGACCAGT
TTCATG---CTGAACTT---------CGGTTCGTTG-------------TGAATAGAGTG
ATACATTGAACACATC-ACGCAA-TCTAGCAGAGGGCCAG-TCTGGTGCCAGCAGCTGCG
GTAATTCCAGCTCTGCGAG-TTTGCTCCCATATTGTTGCAGTTAAAAAGCCCGTAGTCTG
AGGTCGGTTTGATCAGGT------------------------------------------
------------------------------------------------------------
------------------------------------------------------------
------------------------------------------------------------
--CTACACAC--------------------CGTC-CATTGC-GAATAAATCAGTCTGCTT
AGAGTTGC---CACT---AGGTG-AATGATTAT-GCGCAGTATGGAAC------------
------------------------------------------------------------
------------------------------------------------------------
------------------------------------------------------------
------------------------------------------------------------
---------------------------------------------TTTTACCCTGCCTCG
T------GTAA-------GG-TAAGTTCAATGAGAG--CCATT-GGGGGTAGTCATATTC
TGTGGCGAGTGGTGGAAT--ACTTTGACCCATG-GGA-GATGAACG-AAAGCGAAAG-CA
GCTACCT-AGAGGG-TTTCTGTCGATCAAGGGCGAGAGTAGGGGTAGCGAACC-GGATTA
GAGACCCGGGTAGTCCCTACTGTAAACAATGTCGACG-AGGGATTGGTGT----------
----------CATTTTGGCATCAGCACCCTATCGAG-AAATCA--TAGTTCTT--GG-AC
T---------CT-GGGGGAACTACGATCGCAAGA-CTG-AAACTTGAAGGAATTGACGGA
AGGGCACAC-AA-GGGGTGG-AGCCTGTGGCTCAATTTGAATCAACACGGGG-AAACTTA
CTAGAGCAAGATGATTATGGTGACTGA-CAGTCTGC-AGGGC-TTTCAGGATATGTTTTT
-GGGTGGTGCATGG-CCGTTGGT-------GGTGCGTGGGTTGACCTGTCTAGCGTTGAT
TCAGTTAACGAGCGAGATTACCGCCGATTACTCTAGGAGGCTGGAATTACTCTCCTTCTT
TTC---------------------------------------------------------
---------CTTCTAATCGGGACTGCC---TGGT-CATTAACAGG-AGGAAGGGGGTAGC
AATAACAGGTCCGTGATGTCCTTTAGATGCTCTAGGCTGCACGCGTGCTACAATGTGTCT
GTCAATAGGTG------------TTTA--------GCA-ACCT-TGAGA-AA--------
--------------GT-TAGCTACTCCTTTA-AATCAA-ATACGTGGTTAGGATTGGTCA
TTGGAATCAT-GAACATGAA-TTAGGAATCCCTTG-TAAATGTGCGTCAACATCACACGT
T-GAATACGTCCCTGCCCTTTGTACACACCGCCCGTCGCTCCTACCGATTGGATGACCTG
GTGAAAATATCGGACTCCTT------------TACTGG-G----GA--------------
---------------------AAGGTATTTAAATCATGTTATCTAGAGGAAGGAG-----
---------------------------------------------------------
>AY319276_MomColub
--------------------------------------------------AGCACACTTC
GGTCATAGATTAAGCCATGCAAGTGTTAGTTCA-----GG---------C-AACGAAACT
GCGAATAGCTCATTAATACGCTCAGAATCTATTTGGTGGCAACC---------TTC----
AGGTT-TTATAT----GGATAGCAGGAGTAA------------TTCTCGTGCTAATACAT
GCGA---------------------------T-TGTTTC-ATCGGAAGTGAATTACGA--
---------TGGAAAAGTTGACCC-TTG--------------------------------
---------------------------------CGGGCACACCATTCGACTGAGCGACCT
ATCA-GC--TAGTACTTAGGGTCTGTACCTAGGTAGGCTATCACGGGTAACGGG------
-CGGTTACCGTCGGACTGCCGGAGAAGGCGCCTGAGAGATAGCGACTATAT-CCACGGGT
AGCAGCAGGCGCGAAACTTACCCACTC----GAGACTTTCGGAG-GTGGTAATGACCAGT
TCCGCTGATTTGCCCTA----TGGGCATCAA------------------TGGATAGGAGT
ACACTTTTCCAGTGTT-CTGAAA-CCTAGCAGAGGGCCAG-TCTGGTGCCAGCAGCTGCG
GTAATTCCAGCTCTGCGAG-TTTGCTCCCATATTGTTGCAGTTAAAACGCCCGTAGTCAG
AATTCATTT-CGTAA----A-----------AGAA-ATGGTATGTTCTT-TTTT------
------------------------------------------------------------
------------------------------------------------------------
------------------------------------------------------------
------AGAA--------------------CGTT-CACTGT-GAACAAATCAGGACGCTT
AGTGTATG-G-TT-T----CAGG-AATGACTCA-GCGCAGTATGATAT------------
------------------------------------------------------------
------------------------------------------------------------
------------------------------------------------------------
------------------------------------------------------------
---------------------------------------------CTTTACC--------
--------TAT-------GG-TAAGATCAAAGAGAG--CCATC-GGGGGTAGATCTATTT
CATGGCGAGCGGTGGAAT--GCTCTGACCCATG-AGA-GAGAAGCG-AAGGCGAAGG-CA
TCTACCT-AGAGGG-TTTCTGTCGATCAAGGGCGAGAGTAGGAGTATCCAACC-GGATTA
GAGACCCGGGTAGTTCCTACCTTAAACGATGCCGACA-GGGGCTCG----------TCTT
-----------TTCATTTAGGCGGGACCAC-AGGAG-AAATCA--TAGTTCTT--GG-GC
T---------CT-GGGGGAACTACGACCGCAAGG-CTG-AAACTTGAAGGAATTGACGGA
AGGGCACAC-CA-GGGGTGG-AGCTTGTGGCTTAATTTGAATCAACACGGGG-AAACTTA
CCAGGACCAGATGATTTTAAGGACTGA-CAGGCTTT-GGGTC-TTTCAGGATATGTCTTT
-TGGTGGTGCATGG-CCGTTGGT-------GGTGCGTGGGTTGACCTGTCTAGCGTTGAT
TCAGCTAACGAGCGAGATTATCGCCAATTATATACTTAACTTTA-A--------TTATT-
----------------------------------------TAAAGTT-------------
---ATA---GTTCTAATTGGGACTCCC---TGCG-TCTAAGCAGG-CGGAAGAGGGTAGC
AATAACAGGTCCGTGATGTCCTTTAGATGCTCTGGGCTGCACGCGCGCTACAATGTTAGG
ATCAAAGGG-A--------------T---------GCA-AAAC-CTGTA-AGG-------
-------------TTA-GAGCAACTCCGAC--AATACC-TAACGTAGTTGGGATTGACGA
TTGTAATCAT-CGTCATGAA-CCAGGAATCCCTTG-TAAATGTGTGTCAACAGCGCACGT
T-GAATACGTCCCTGCCCTTTGTACACACCGCCCGTCGCTCCTACCGATTGGATGACTCG
GTGAAACTACTGGATC----------------TTACGA-G----AG--------------
---------------------AAGGTATTTAAATCACGTTATCTAGAGGAAGGAG-----
---------------------------------------------------------
>AY319277_MomColu2
--------------------------------------------------AGCACACTTC
GGTCATAGATTAAGCCATGCAAGTGTTAGTTCA-----GG---------C-AACGAAACT
GCGAATAGCTCATTAATACGCTCAGAATCTATTTGGTGGCGATC---------ATC----
AGGTC-TTATAT----GGATAGCAGGAGTAA------------TTCTCGTGCTAATACAT
GCGAT-------------------------TT-TGTTTC-ATCGGAAGTGAATTACGA--
---------TGGAAAAGTTGACCC-TTA--------------------------------
---------------------------------CGGGCACACCATTCGACTGAGCGACCT
ATCA-GC--TAGTACTTAGGGTCTGTACCTAGGTAGGCTATCACGGGTAACGGG------
-CGGTTACCGTCGGACTGCCGGAGAAGGCGCCTGAGAGATAGCGACTATAT-CCACGGGT
AGCAGCAGGCGCGAAACTTACCCACTC----GAGACTTTCGGAG-GTGGTAATGACCAGT
TCCGCTGA-TTGCCTTA----T-GGCATCAA------------------TGGATAGGAGT
ACACTTTTCCAGTGTT-CTGAAA-CCTAGCAGAGGGCCAG-TCTGGTGCCAGCAGCTGCG
GTAATTCCAGCTCTGCGAG-TTTGCTCCCATATTGTTGCAGTTAAAACGCCCGTAGTCAG
AATTCATTT---T------T-----------ATAA-ATGGTGTGTTC-C-TTCG------
------------------------------------------------------------
------------------------------------------------------------
------------------------------------------------------------
------GGAA--------------------CGTT-CACTGT-GAACAAATCAGGACGCTT
AGTGTATG-G-TT-T----CAAG-AATGACTCA-GCGCAGTATGATAT------------
------------------------------------------------------------
------------------------------------------------------------
------------------------------------------------------------
------------------------------------------------------------
---------------------------------------------CTTTACC--------
--------CAT-------GG-TAAGATCAAAGAGAG--CCATC-GGGGGTAGATCTATTT
CATGGCGAGCGGTGGAAT--GCTCTGACCCATG-AGA-GAGAAGCG-AAGGCGAAGG-CA
TCTACCT-AGAGGG-TTTCTGTCGATCAAGGGCGAGAGTAGGAGTATCCAACC-GGATTA
GAGACCCGGGTAGTTCCTACCTTAAACGATGCCGACA-GGGGCTCG----------TCTT
-----------TTAATGAAGGCGGGACCAT-AGGAG-AAATCA--TAGTTCTT--GG-GC
T---------CT-GGGGGAACTACGACCGCAAGG-CTG-AAACTTGAAGGAATTGACGGA
AGGGCACAC-CA-GGGGTGG-AGCTTGTGGCTTAATTTGAATCAACACGGGG-AAACTTA
CCAGGACCAGATGATTTTAAGGACTGA-CAGGCTTT-GGGTC-TTTCAGGATATGTCTTT
-TGGTGGTGCATGG-CCGTTGGT-------GGTGCGTGGGTTGACCTGTCTAGCGTTGAT
TCAGCTAACGAGCGAGATTATCGCCAATTATATACTTTACTTTA-A--------TT-TT-
----------------------------------------TAAAGTA-------------
---ATA---GTTCTAATTGGGACTCCC---TGCG-TCTAAGCAGG-CGGAAGAGGGTAGC
AATAACAGGTCCGTGATGTCCTTTAGATGCTCTGGGCTGCACGCGCGCTACAATGTTAGG
ATCAAAGGG-A--------------T---------GCA-AAGC-CTGAA-AGG-------
-------------TTT-GAGCAACTCCGAC--AATACC-TAACGTAGTTGGGATTGACGA
TTGTAATCAT-CGTCATGAA-CCAGGAATCCCTTG-TAAATGTGTGTCAACAGCGCACGT
T-GAATACGTCCCTGCCCTTTGTACACACCGCCCGTCGCTCCTACCGATTGGATGACTCG
GTGAAATTACCGGATC----------------TTTCGA-G----AA--------------
---------------------AAGGTATTTAAATCACGTTATCTAGAGGAAGGAG-----
---------------------------------------------------------
>AY319275_HxmMitis
--------------------------------------------------AGCACACTCA
GGTCACAGATTAAGCCATGCAAGTGCAAGTTCCG----GG---------TAACTTAAACT
GCGAACAGCTCATTAACACGCTCAGAACCTAATTGGTGACGCGC----------------
AAGCA-CTATAT----GGATAGCAGGAGAAA-------------ACTCGTGCTAATACAT
GGTT---------------------------T-TGGTCA-GTCAGAAGTGAAATATGA--
---------CGGACAAGTGGACGA-TTT--------------------------------
-----------------------------------CGCATGCCAAGCGGTTGAGCGACCT
ATCATGC--TTGTACTTAGGATCTTTACCTAGGTAGGCTATCACGGGTAACGGG------
-CGGTTACCGTCGTACTGCCGGAGAAGGCGCCTGAGAGATAGCGACTATAC-CCATGGGT
AGCAGCAGGCGCGAAACTTTCCCACTC----TTCAACGAAGGAG-GGGGTGATGACCAGT
TCTAC--------------------------------------------GTGATAGGTGA
CATCTTTACCAGATGT-CAGCAG--CAAGCAGAGGGCCAG-TCTGGTGCCAGCAGCTGCG
GTAATTCCAGCTCTGCGAG-TTTGCTCCCATATTGTTGCAGTTAAAACGCCCGTAGTCAG
AATTTTGCA---------------------------------------------------
------------------------------------------------------------
------------------------------------------------------------
------------------------------------------------------------
-----------------------------------AACTGC-GAATAAATCAGGACGCTT
AGGGTACA---TTTT----TTGG-AATGACCAT-GCGCAGTATTTGAT------------
------------------------------------------------------------
------------------------------------------------------------
------------------------------------------------------------
------------------------------------------------------------
---------------------------------------------ATTTTCTT-C-----
------------------GG-AAAGCTCAATGAGAG--CCATC-GGGGTCAGTGCTATTC
AGTGGCGAGCGGTGGAAT--GCGGTGACCCACT-GGA-GAGGAGCG-GAAGCGAAGG-CT
ACTGACA-AGAGGG-TTTCTGTCGATCAAGGGCGAGAGTAGGAGTATCGAACC-GGATTA
GAGACCCGGGTAGTTCCTACAGTAAACGATGCCGACA-------------------CCTC
-----------TACATGTTCGCGTGGGGAG-GAATG-GAAACA--TAGTTCAT--GG-GC
T---------CT-GGGGGAACTACGACCGCAAGG-CTG-AAACTTGAAGGAATTGACGGA
AGGGCACAC-CA-GGGGTGG-AGCTTGTGGCTTAATTTGAATCAACACGGGG-AAACTTA
CCAGGACCAGATGTCAATAGTGACTGC-CTGTCTGA-AGGGC-ATGCAGGATATTGCTTG
-TGGTGGTGCATGG-CCGTTGGT-------GGTGCGTGGGTTGACCTGTCATGCGTTGAT
TCAGCTAACGAGCGAGACTACCACT-----------------------------------
------------------------------------------------------------
----------TTTATAAAAGGACTCCC---TTCG--TGAAGAAGG-TGGAGGAGGGTAGC
AATAACAGGTCCGTGATGTCCTTTAGATGCTCTGGGCTGCACGCGCGCTACAATGTGGGA
CGCAGAGGGCT------------------------GCA-TCAG-CGAGA-GCTT------
-----------------GTGCAAGTCCGT---AAAGCG-CCACGTAGTTGGGATCGACGG
TTGTAATCAG-CGTCGTGAA-CCAGGAATCCCTTG-TAAATGCGTGTCAACAGCGCGCGT
T-GAATACGTCCCTGCCCTTTGTACACACCGCCCGTCGCTCCTACCGATTGGATGATTCG
GCGAAGTGGCCAGAGCTTC-------------------------GGCA------------
---------------------AAGGCACCTAAGCCACACCATCTAGAGGAAGGAG-----
---------------------------------------------------------
>AY319280_HgbRumin
--------------------------------------------------AGCACACTTC
GGTCATAGATTAAGCCATGCAAGTGTTAGTTCA-----GG---------T-AACGAAACT
GCGAACAGCTCATTAACACACTCAGAATCTATTTGATGGCGACT--------TTTA----
AAGTC-TTATAT----GGATAGCAGGAGTAA------------ATCTCGTGCTAATACAT
GCGA--------------------------TT-TGTTTC-ACCGGAAATGATTTACGG--
---------TGGAAAAGTTGACCC-T----------------------------------
-------------------------------CACGGGCACATCATTCGACTGAGTGACCT
ATCA-GC--TAGTACTTAGGGTCTTTACCTAGGTAGGCTATCACGGGTAACGGG------
-CGGTTACCGTCGGACTGCCGGAGAAGGCGCCTGAGAGATAGCGACTATAT-CCACGGGT
AGCAGCAGGCGCGAAACTTTCCCACTC----GAGACTTTCGGAG-GAGGTAATGACCAGT
TCCG-----TAATAACC-TTT--TGGTTGTA------------------TGGATAGGAGT
ACAGTTTTCCACTGTA-CTGAAA-CCTAGCAGAGGGCCAG-TCTGGTGCCAGCAGCTGCG
GTAATTCCAGCTCTGCGAG-TTTGCTCCCATATTGTTGCAGTTAAAACGCCCGTAGTCTG
AATTTGGCG----------------------TAAG-CCATCGTGTGTTA-TCCA------
------------------------------------------------------------
------------------------------------------------------------
------------------------------------------------------------
------------------------------CGTT-CACTGT-GAACAAATCAGGACGCTT
AGGGTACG-G-T-TT----TGTG-AATGACCTA-GCGCAGTATGAAGT------------
------------------------------------------------------------
------------------------------------------------------------
------------------------------------------------------------
------------------------------------------------------------
---------------------------------------------CTTTGCCA-C---T-
-------ATGT-------GG-CAAGCTCAATGAGAG--CCATC-GGGGGTAGATCTATTT
CATGGCGAGTGGTGGAAT--ACTTTGACCCATG-AGA-GAGAAGCT-AAAGCGAAGG-CA
TCTACCT-AGAGGG-TTTCTGTCGATCAAGGGCGAGAGTAGGAGTATCCAACC-GGATTA
GAGACCCGGGTAGTTCCTACTGTAAACGATGCCGACA-GGGGATTG----------TCCT
-----------TTATTAAGGGCAGCACCTT-AGGAG-AAATCA--TAGTTCAT--GG-GC
T---------CT-GGGGGAACTACGACCGCAAGG-CTG-AAACTTGAAGGAATTGACGGA
AGGGCACAC-CA-GGGGTGG-AGCCTGTGGCTTAATTTGAATCAACACGGGG-AAACTTA
CCAGGACCAGATGTTTTTTGTGACTGA-CAGGCTTA-GGGTC-TTTCAGGATATGACTTT
-TGGTGGTGCATGG-CCGTTGGT-------GGTGCGTGGGTTGACCTGTCTAGCGTTGAT
TCAGCTAACGAGCGAGATTATCGCCAATTATCTACTGATATGTG----------GT----
------------------T---------------------TCACAT--------------
---TTTCA-GTTCTAATTGGGACTCCC---TGCG-AAAAAGCAGG-AGGAAGAGGGTAGC
AATAACAGGTCCGTGATGTCCTTTAGATGCTCTGGGCTGCACGCGTGCTACAATGTTAGG
ATCAAAGGGCA------------------------GCG-ACCC-CGAAA-GG--------
--------------GG-AAGCCACTCTGTC--AATACC-TAACGTAGTTGGGATTGACGG
TTGTAATCAC-CGTCATGAA-CCAGGAATCCCTTG-TAAATGTGTGTCAACAACGCACGT
T-GAATACGTCCCTGCCCTTTGTACACACCGCCCGTCGCTCCTACCGATTGGATGACTCG
GTGAAATCACTAGATCTT----------------ACGA-G----AG--------------
---------------------AAGGTGATTAAATCACGTTATCTAGAGGAAGGAG-----
---------------------------------------------------------
>AY321149_HxmKirby
--------------------------------------------------AGCACACTTC
GGTCACAGATTAAGCCATGCAAGTGCAAGTTCCG----GG---------TAACTTAAACT
GCGAACAGCTCATTAACACGCTCAGAACCTAATTGGTGACGCTC----------------
-TGCA-CTAAAT----GGATAGCAGGAGAAA-------------ACTCGTGCTAATACAT
GGTT---------------------------G-TGGTCA-GTCAGAAATGAGTTATGA--
---------CGGACAAGTGGACGG-TTC--------------------------------
-----------------------------------CGCATGCCAAGCGGTTGAGCGACCT
ATCATGC--TTGTACTTAGGGTCTTTACCTAGGTAGGCTATCACGGGTAACGGG------
-CGGTTACCGTCGTACTGCCGGAGAAGGCGCCTGAGAGATAGCGACTATAC-CCATGGGT
AGCAGCAGGCGCGAAACTTTCCCACTC----TTCAAAGAAGGAG-GGGGTGATGACCAGT
TCTAC--------------------------------------------GTGATAGGAGG
CATCCTTACCAGATGC-CAGCAG--CAAGCAGAGGGCCAG-TCTGGTGCCAGCAGCTGCG
GTAATTCCAGCTCTGCGAG-TTTGCTCCCATATTGTTGCAGTTAAAACGCCCGTAGTCAG
AACACTGCA---------------------------------------------------
------------------------------------------------------------
------------------------------------------------------------
------------------------------------------------------------
-----------------------------------AACTGC-GAATAAATCAGGACGCTC
AGGGTACA---TTTT----ATGG-AATGACCAT-GCGCAGGATTTGAA------------
------------------------------------------------------------
------------------------------------------------------------
------------------------------------------------------------
------------------------------------------------------------
---------------------------------------------ATTTTCTA-C-----
------------------GG-AAAGCTCAACGAGAG--CCATC-GGGGTCAGTGCTATTC
AGTGGCGAACGGTGGAAT--GCAGTGACCCACT-GGA-GAGGAGCG-GAAGCGAAGG-CT
ACTGACA-AGAGGG-TTTCTGTCGATCAAGGGCGAGAGTAGGAGTATCGAACC-GGATTA
GAGACCCGGGTAGTTCCTACCGTAAACGATGCCGACA-------------------CCTC
-----------TACATGCACGCGTGGGGAG-GAGTG-GAAACA--TAGTTCAT--GG-GC
T---------CT-GGGGGAACTACGACCGCAAGG-CTG-AAACTTGAAGGAATTGACGGA
AGGGCACAC-CA-GGGGTGG-AGCTTGTGGCTTAATTTGAATCAACACGGGG-AAACTTA
CCAGGACCAGATATCAGTTGTGACTGC-CTGCTTAA-AGGGC-ATGCAGGATACTGTTTG
-TGGTGGTGCATGG-CCGTTGGT-------GGTGCGTGGGTTGACCTGTCATGCGTTGAT
TCANCTAACGAGCGAGACTACCGCT-----------------------------------
------------------------------------------------------------
----------TTTATAAAAGGACTCCC---TTCG--TGAAGAAGG-CGGAGGAGGGTAGC
AATAACAGGTCCGTGATGTCCTTTAGATGCTCTGGGCTGCACGCGCGCTACAATGTGGGA
CGCAGAGGGCT------------------------GCA-TCAC-CGAGA-GGTT------
-----------------GTGCAAGTCCGT---AAAGCG-CCACGTAGTTGGGATCGACGG
TTGTAATCAG-CGTCGTGAA-CCAGGAATCCCTTG-TAAATGCGTGTCAACAGCGCGCGT
T-GAATACGTCCCTGCCCTTTGTACACACCGCCCGTCGCTCCTACCGATTGGATGATTCG
GCGAAGTGGCCAGACCCTCC-------------------G----GGGG------------
---------------------AAGGCACCTAAGCCACATTATCTAGAGGAAGGAG-----
---------------------------------------------------------
>JQ027618_TcaSpeci
--------------------------------------------------AGCACACTTA
GGTCATAGATTAAGCCATGCAAGTGTTAGTTCA-----GG---------T-AACGAAACT
GCGAATAGCTCATTAATACGCTCAGAATCTATTTGGCGGCGACC---------ATC----
AGGTC-TTAAAT----GGATAGCAGCAGCAA------------CTCTGGTGCTAATACAT
GCGA---------------------------T-TGTTTC-TCCAGATGTGAATTATGG--
---------AGGAAAAGTTGACCT-C-T--------------------------------
-------------------------------CTGAGGCACGCCATTCGACTGAGTGACCT
ATCA-GC--TTGTACTTAGGGTCTTTACCTAGGTAGGCTATCACGGGTAACGGG------
-CGGTTACCGTCGGACTGCCGGAGAAGGCGCCTGAGAGATAGCGACTATAT-CCACGGGT
AGCAGCAGGCGCGAAACTTTCCCACTC----GAGACTTTCGGAG-GAGGTAATGACCAGT
TCCA-----TGTGTACC-TTT--CGGTATTG------------------TGGATAGGGGT
ACAGTTTTCCACTGTA-CCGAAA-CCTAGCAGAGGGCCAG-TCTGGTGCCAGCAGCTGCG
GTAATTCCAGCTCTGCGAG-TTTGCTCCCATATTGTTGCAGTTAAAACGCCCGTAGTCTG
AATTGGCCA-GC--A-------------------A-TGGTCGTACGTAT-TTAT------
------------------------------------------------------------
------------------------------------------------------------
------------------------------------------------------------
---------A--------------------CGTT-CACTGT-GAACAAATCAGGACGCTT
AGAGTATG-G-CAT-----CATG-AATGACTCA-GCGCAGTATGAAGT------------
------------------------------------------------------------
------------------------------------------------------------
------------------------------------------------------------
------------------------------------------------------------
---------------------------------------------CTTTGTTT-TCTTT-
-------CGAA-------AA-CAAGCTCAAAGAGAG--CCATC-GGGGGTGGATCTATCT
CATGACGAGTGGTGGAAT--ACTTTGACTCATG-AGA-GAGAATCT-GAGGCGAAGG-CG
TCCACCT-AGAGGG-TTTCTGTCGATCAAGGGCGAGAGTAGGAGTATCCAACA-GGATTA
GAGACCCTGGTAGTTCCTACCTTAAACGATGCCGACA-GGAGTTTG----------TCAT
-----------TTGTTAATGGCAGAATCTT-TGGAG-AAATCA--TAGTTCTT--GG-GC
T---------CT-GGGGGAACTACGACCGCAAGG-CTG-AAACTTGAAGGAATTGACGGA
AGGGCACAC-CA-GGGGTGG-AGCCTGTGGCTTAATTTGAATCAACACGGGG-AAACTTA
CCAGGACCAGATGTTTTTTATGACTGA-CAGGCTTT-GGGTC-TTTCAGGATATTGCTTT
-TGGTGGTGCATGG-CCGTTGGT-------GGTGCGTGGGTTGACCTGTCTAGCGTTGAT
TCAGCTAACGAGCGAGATTATCGCCAATTATTTACCTCCTCCGG----------GT-TT-
----------------------------------------CTAGG---------------
---TTGAG-GTTCTAATTGGGACTCCC---TGCGATTTTAGCAGG-TGGAAGAGGGTAGC
AATAACAGGTCCGTGATGCCCTTTAGATGCTCTGGGCTGCACGCGTGCTACAATGTTAGG
ATCAATAGG-A--------------TAT-------GCA-AACC-TGAGAGGG--------
--------------GC-GAGCTACTCTTAT--AATCCC-TAACGTAGTTGGGATTGACGT
TTGTAATCAG-CGTCATGAA-CCAGGAATCCCTTG-TAAATGTGTGTCAACAACGCACGT
T-GAATACGTCCCTGCCCTTTGTACACACCGCCCGTCGCTCCTACCGATTGGATGACTCG
GTGAAATCACCGGATGCTCA------------C-GAG--C----AG--------------
---------------------AAAGTGATTAAATCACGTTATCTAGAGGAAGGAG-----
---------------------------------------------------------
>AB003920_T33Agili
--------------------------------------------------AGCACACTTC
GGTCAGGGATTAAGCCATGCAAGTGCTAGTTAA-----AG---------T-AATGAAACT
GCGAACAGCTCATTAACACACTCAGTATCTAATTGATTGCGACG--------GT-A----
AAGTC-TTATAT----GGATAGTCGGAGTAA------------ATCTCGGACTAATACAT
GCGA---------------------------T-TGTTTC-ATCAGAATCGAGATATGA--
---------TGGAAAAGTTGACCTTT-T--------------------------------
----------------------------------GGGCAAATCATTGGATTGAGTGTCCT
ATCA-GC--CATTAAGTAGGGTCTTTACCTATTTAGGCGATTACGGGTAACGGG------
-CGGTTGCCGTCGGACTGCCGGAGAAGGCGCCTGAGAGATAGCGACTATGT-CTACGGAC
AGCAGCAGGCGCGAAACTTACCCACTC----GTAAAGCACGGAG-GTGGTTATGACCAGT
TCTAGA---TGGGAGCA---------A--TTCCACT-------------TAGATAGGAAG
ATACACAAAGACTATC-TTGAAA-TCGAGCAGAGGGCCAG-TCTGGTGCCAGCAGCTGCG
GTAATTCCAGCTCTGTAAG-TGTGCTCCCATATTGTTGCAGTTAAAAAGCCCGTAGTCTG
ATTTCTTTT-GACTATTT------------------------------------------
------------------------------------------------------------
------------------------------------------------------------
------------------------------------------------------------
--CT--AAAA--------------------TATT-CACTGT-GGATAAATTAGGACGCTT
AAAGTATG-G-TC-----ACACG-AATACTTTA-GCGCAGTATGAAAGA-----------
------------------------------------------------------------
------------------------------------------------------------
------------------------------------------------------------
------------------------------------------------------------
---------------------------------------------TTTTGCTCTCTCG--
------------------AG-CAAGATCAAAGAGAG--CCATT-GGGGGTATTTCTATTT
CATGGCGAGTGGTGAAAT--ACATTGACCCATG-GGA-GAGAAACG-AAAGCGAAGG-CA
AATACCC-AAAGGG-TTTCTATCGATCAAGGGCGAGAGTAGGGGGAGCGAACC-GGATCA
GAGACCCGGGTAGTCCCTACTGTAAACGATGTCGACA-GGGGATTG----------TCCA
TCC----------AATATGGGCAGAACCTT-AGCAA-AAATGA--TAGTTCAT--GG-AC
T---------CT-GGGGGAACTACGACTGCAAGG-CTG-AAACTTGAAGGAATTGACGGA
AGGGCACAC-CA-GGGGTGG-AGCCTGTGGCCTAATTTGAGTCAACACGGGG-AAACTTA
CCAGAACCAGATGATT-CGATGACTTA-CATCTAAA-AGAGC-TTTAAGGATGGGTTTGA
-TGGTGGTGCATGG-CCGTTGGT-------GGTGCGTGGGTTGACCTGTCACGAGTCGAT
TCAGTTAACGAGCGAGACTACCGCCAAATATTAGCCGAGGTT-A----------------
-----------------------------------GACTCTAACG---------------
----GAGG-CTTCTATTTGGGACTACT---TGTT-TTCAAGCGAG-AGGAAGAGGGTAGC
AATAACAGGTCCGTGATGTCCTTTAGATGCTCTGGGCTGCACGCGTGCTACAATGTGAAT
CACAAAGGAAA------------ATT---------TTT-ACTT-CGAAA-GG--------
--------------AT-GCATCACTTTTTC--AAAGAT-TCACGTAGCTGGGATTGACAT
TTGGAATCAT-TGTCATGAA-CCAGGAATCCCTTG-TAAATGTATGTCAACACCGTACGT
T-GAATACGTCCCTGCCCTTTGTACACACCGCCCGTCGCTCCTACCGATTGGACGTTTTG
GTGAAAATACTGGACTTTCT---------------TAA-A----GG--------------
---------------------AAGGTATTTAAATCAGCTCGTCTAGAGGAAGGAG-----
---------------------------------------------------------
>JQ692127_TcaSpec2
--------------------------------------------------AGCACACTTA
GGTCATAGATTAAGCCATGCAAGTGTTAGTTCA-----GG---------T-AACGAAACT
GCGAATAGCTCATTAATACGCTCAGAATCTATTTGGCGGCGACC---------ATA----
AGGTC-TTAAAT----GGATAGCAGCAGTAA------------CTCTGGTGCTAATACAT
GCGA---------------------------T-TGTTTC-TCCAGATGTGAATTATGG--
---------AGGAAAAGTTGACCT-C-T--------------------------------
-------------------------------CTGAGGCACGCCATTCGACTGAGTGACCT
ATCA-GC--TTGTACTTAGGGTCTTTACCTAGGTAGGCTATCACGGGTAACGGG------
-CGGTTACCGTCGGACTGCCGGAGAAGGCGCCTGAGAGATAGCGACTATAT-CCACGGGT
AGCAGCAGGCGCGAAACTTTCCCACTC----GAGACTTTCGGAG-GAGGTAATGACCAGT
TCCA-----TGGATGCC-TTT--TGGTATTG------------------TGGATAGGGGC
ACAGTTTTCTACTGTA-CCGAAA-CCTAGCAGAGGGCCAG-TCTGGTGCCAGCAGCTGCG
GTAATTCCAGCTCTGCGAG-TTTGCTCCCATATTGTTGCAGTTAAAACGCCCGTAGTCTG
AATTGGCCA-GC--A-------------------A-TGGTCGTACGTAT-TTAT------
------------------------------------------------------------
------------------------------------------------------------
------------------------------------------------------------
---------A--------------------CGTT-CACTGT-GAACAAATCAGGACGCTT
AGAGTATG-G-CAT-----CATG-AATGACTCA-GCGCAGTATGAAGT------------
------------------------------------------------------------
------------------------------------------------------------
------------------------------------------------------------
------------------------------------------------------------
---------------------------------------------CTTTGTTT-TCTTC-
-------CGAA-------AA-CAAGCTCAAAGAGAG--CCATC-GGGGGTGGATCTATCT
CATGACGAGTGGTGGAAT--ACTCTGACTCATG-AGA-GAGAATCT-GAGGCGAAGG-CG
TCCACCT-AGAGGG-TTTCTGTCGATCAAGGGCGAGAGTAGGAGTATCCAACA-GGATTA
GAGACCCTGGTAGTTCCTACCTTAAACGATGCCGACA-GGAGTTTG----------TCAT
-----------TTATTAATGGCAGAATCTT-TGGAG-AAATCA--TAGTTCTT--GG-GC
T---------CT-GGGGGAACTACGACCGCAAGG-CTG-AAACTTGAAGGAATTGACGGA
AGGGCACAC-CA-GGGGTGG-AGCCTGTGGCTTAATTTGAATCAACACGGGG-AAACTTA
CCAGGACCAGATGTTTTTTATGACTGA-CAGGCTTT-GGGTC-TTTCAGGATATTGCTTT
-TGGTGGTGCATGG-CCGTTGGT-------GGTGCGTGGGTTGACCTGTCTAGCGTTGAT
TCAGCTAACGAGCGAGATTATCGCCAATTATCTACCTTCGCCAG----------GT-TT-
----------------------------------------CTGGC---------------
---GTAAG-GTTCTAATTGGGACTCCC---TGCGATTATAGCAGG-TGGAAGAGGGTAGC
AATAACAGGTCCGTGATGCCCTTTAGATGCTCTGGGCTGCACGCGTGCTACAATGTTAGG
ATCAATAGGAA--------------TTT-------GCA-AGTC-CGAAA-GG--------
--------------GT-GAGCTACTCTTAT--AATCCC-TAACGTAGTTGGGATTGACGT
TTGTAATCAG-CGTCATGAA-CCAGGAATCCCTTG-TAAATGTGTGTCAACAACGCACGT
T-GAATACGTCCCTGCCCTTTGTACACACCGCCCGTCGCTCCTACCGATTGGATGACTCG
GTGAAATCGCCGGAGGCTTA------------C-GAG--C----AG--------------
---------------------AAGGTGATTAAATCACGTTATCTAGAGGAAGGAG-----
---------------------------------------------------------
>HM581663_Ps5Keil2
--------------------------------------------------AGCACACTTC
GGTCATAGATTAAGCCATGCAAGTGTTAGTTCA-----GG---------C-AACGAAACT
GCGAACAGCTCATTAATACGCTCAGAATCTATTTGATGGCAACC---------AAC----
AGGTT-TTAAAT----GGATAGCAGAAGTAA------------CTCTTGTGCTAATACAT
GCAA---------------------------T-TGTTTC-TCCAGAAGTGAATTATGG--
---------AGGAAAAGTTGACCC-CTT--------------------------------
--------------------------------CGGGGCACATCATTCGACTGAGTGACCT
ATCA-GC--TTGTACTTAGGGTCTTTACCTAGGTAGGCTATCACGGGTAACGGG------
-CGGTTACCGTCGGACTGCCGGAGAAGGCGCCTGAGAGATAGCGACTATAT-CCACGGGT
AGCAGCAGGCGCGAAACTTTCCCACTC----GAGACATTCGGAG-GAGGTAATGACCAGT
TTCA-----TCCAAGGC-TTC--TGCCTTTT------------------TGAATAGGATC
ACGCTTTTCTAGCGTG-GTGCAA-TCTAGCAGAGGGCCAG-TCTGGTGCCAGCAGCTGCG
GTAATTCCAGCTCTGCGAG-TTTGCTCCCATATTGTTGCAGTTAAAACGCCCGTAGTCTG
AATTGGCCT-CTT-----------------------AGGCCGTATGTTT-TA--------
------------------------------------------------------------
------------------------------------------------------------
------------------------------------------------------------
---------A--------------------CGTT-CACTGT-GAACAAATCAGGACGCTT
AGAGTATG-G-TT------CAGG-AATGACTCA-GCGCAGTATGAAGT------------
------------------------------------------------------------
------------------------------------------------------------
------------------------------------------------------------
------------------------------------------------------------
---------------------------------------------TTTTGTTC-TTCTT-
-------T-AG-------AA-CAAGCTCAACGAGAG--CCATC-GGGGGTAGATCTATTT
CATGGCGAGTGGTGGAAT--ACGGTGACCCATG-AGA-GAGACACT-AAGGCGAAGG-CA
TCTACCT-AGAGGG-TTTCTGTCGATCAAGGGCGAGAGTAGGAGTATCCAACC-GGATTA
GAGACCCGGGTAGTTCCTACTGTAAACTATGCCGTCA-AGGGTTTG----------TCAT
-----------TTGTTAATGGCAGAACCTT-TTGAG-AAATCA--TAGTTCTT--GG-GC
T---------CT-GGGGGAACTACGACCGCAAGG-CTG-AAACTTGAAGGAATTGACGGA
AGGGCACAC-CA-GGGGTGG-AGCCTGTGGCTTAATTTGAATCAACACGGGG-AAACTTA
CCAGGACCAGATGTTTTTTATGACTGA-CAGGCTTT-GGGTC-TTTCAGGATATTGCTTT
-TGGTGGTGCATGG-CCGTTGGT-------GGTGCGTGGGTTGACCTGTCTAGCGTTGAT
TCAGCTAACGAGCGAGATTATCGCCAATTATCTACTTGGAAGTA----------GT-AC-
----------------------------------------TACTT---------------
---CTCAA-GTTCTAATTGGGACTCCC---TGCGATTTTAGCAGG-TGGAAGAGGGTAGC
AATAACAGGTCCGTGATGTCCTTTAGATGCTCTGGGCTGCACGCGTGCTACAATGCTAGG
ATCAATAGGAA------------------------GCT-AATC-CGAAA-GG--------
--------------AT-GCGCCACTCTTAT--AATCCC-TAGCGTAGTTGGGATTGATGT
TTGTAATCAG-CATCATGAA-CCAGGAATCCCTTG-TAAATGTGTGTCAACAGCGCACGT
T-GAATACGTCCCTGCCCTTTGTACACACCGCCCGTCGCTCCTACCGATTGGATGACTCG
GTGAAATCACTGGATTCT----------------GCGG-G----AA--------------
---------------------AAGGTGATTAAATCACGTTATCTAGAGGAAGGAG-----
---------------------------------------------------------
>AB443599_UncPara6
--------------------------------------------------AGCACACTCG
GGTCATAGATTAAGCCATGCAAGTGCAAGTTCA-----GG--------GTAACTTAAACT
GCGAACAGCTCATTAACACACTTTGAATCGTCTTGATAGCTTCTTCGGAA----------
------TTATAT----GGATAGCAGGAGTAA-------------ACTCGTGCTAGTACAT
GCAA---------------------------T-TGTTTC-GTTTTCTTGGATAAGAAA--
---------TGAAAAAGTTCACCCTTTT--------------------------------
--------------------------------TAGGGGATATCAAACGATAGAGTGCCCT
ATCA-GC--TTGTACTTAGGATCTTTACCTAGGTAGGCTATCACGGGTAACGGG------
-CGGTTACCGTTGTACTGCCGGAGAAGGCGCCTTAGAGATAGCGACTATAC-CCATGGGA
AGCAGCAGGCGCGAAACTTTCCCACTC----TTCAACGAAGGAG-GGGGTAATGACCAGT
CTT--------------------------TTT-----------------AAAGTAGACTT
TAATCTTTCAAATTTT-AGTTAG--CAAGCAGAGGGCTAG-TCTGGTGCCAGCAGCTGCG
GTAATTCCAGCTCTGCTAG-TTTGCTCCCATATTGTTGCAGTTAAAACGCCCGTAGTCTG
TATTTTCTT-G-------------------------------------------------
------------------------------------------------------------
------------------------------------------------------------
------------------------------------------------------------
---------------------------------A-AACTGT-GAATAAATCAGAACGCTT
AGGGTTCT---TTCTT--GAGAG-AATGACTTT-GCGCAGTCTTTTAA------------
------------------------------------------------------------
------------------------------------------------------------
------------------------------------------------------------
------------------------------------------------------------
---------------------------------------------TTTTTCCAAT-----
------------------GG-AAAACGCAATGAGAG--CCATC-GGGGGTAGCTCTATTC
CATGGCGAGCGGTGGAAT--GCTCTGACCCATGAGGA-GAGAATCG-AAAGCGAAAG-CA
ACTACCT-AGAGGG-TTTCTGTCGATCAAGGGCGAGAGTAGGATTATCGAACC-GGATTA
GAGACCCGGGTAGTTCCTACTGTAAACTATGCCGACA-GGATCGTA----------TTTT
-----------TTTCGGAAAGTACGG--TT-CAAAA-GAAATT--TAGTTCAT--GG-GC
T---------CT-GGGGGAACTACGACCGCAAGG-CTG-AAACTTGAAGGAATTGACGGA
AGGGCACAC-CA-GGGGTGG-AGCCTGTGGCTCAATTTGAATCAACACGGGG-AAACTTA
CCAGGACCAGGTGTTTTTTGTGACTGA-CCGTCTAA-AGAGC-GTTCAGGATATTACTTG
-TGGTGGTGCATGG-CCGTTGGT-------AGTGCGTGGGTTGACCTGTCTAGCGTTGAT
TCAGCTAACGAGCGAGATTATCGCCTCTTT------------------------------
------------------------------------------------------------
---------TTGTTAAGAGGGACTCCTTT------TTCAAAAAAG-CGGAAGAGGGTAGC
AATAACAGGTCCGTGATGTCCTTTAGATGCTCTGGGCTGCACGCGTGCTACAATGTGAGT
TTCAAACAGTT--------------T---------GCT-ATCA-TGAGA-GG--------
--------------GA-AAGCTAATCTGTG--AATATC-TCACGTAGTTGGGATTGACTG
TTGTAATCAC-AGTCATGAA-CTAGGAATCCCTTG-TAAATGTGTGTCAACATCGCACGT
T-GAATAAGTCCCTGCCCTTTGTACACACCGCCCGTCGCTCCTACCGATTGAATGACTCG
GTGAAATTACTAATTCCTTC----------------GG-G----AG--------------
---------------------GAGGTAATTAAATCACGTTATTTAGAGGAAGGAG-----
---------------------------------------------------------
>AB443600_UncPara7
--------------------------------------------------AGCACACTTC
GGTCATAGATTAAGCCATGCAAGTGCAAGTTCC-----AG------CAATAGCTTAAACT
GCGAACAGCTCATTAACACACTTTGAATTTCCTTGACAACCTTCTCACGAAG--------
------TTATAT----GGCTAGCAGGAGTAA-------------ACTCGTGCTAATCCAT
GCAA---------------------------T-TGTTTC-ATCGGAAGTGATTTACGA--
---------TGTCAAAGTTCACCCATTT--------------------------------
----------------------------------GGGGGTGTCAATCAACTGAGTGACCT
ATCA-GC--TTGTACTTAGGGTCTTTACCTAGGTAGGCTATCACGGGTAACGGG------
-CGGTTACCGTCGTACTGCCGGAGAAGGCGCCTGAGAGATAGCGACTATAC-CCATGGGT
AGCAGCAGGCGCGAAACTTTCCCACTC----TTCAATGAAGGAG-GGGGTAATGACCAGT
TCC--------------------------TTC-----------------GGGATAGTCTG
CAAGTTTACTTCTTGC-AGGTAG--CAAGCAGAGGGCCAG-TCTGGTGCCAGCAGCTGCG
GTAATACCAGCTCTGCGAG-TTTGCTCCCATATTGTTGCAGTTAAAACGCCCGTAGTCTT
AAGTCTTTT-GTAGG-----------------------------------TTTG------
------------------------------------------------------------
------------------------------------------------------------
------------------------------------------------------------
-------------------------------ATA-AACTGC-GAATAAATCAGGACGCTT
AGGGTATT-T-TTTC----AAAG-AATGACCTA-GCGCAGTCTTTTAT------------
------------------------------------------------------------
------------------------------------------------------------
------------------------------------------------------------
------------------------------------------------------------
---------------------------------------------CTTTTTCCATTTG--
------------------GA-AAATCTCAAAGAGAG--CCATC-GGGGGTAGCTCTATTC
CATGGCGAGCGGTGGAAT--GCATTGACCCATGAGGA-GAGAATCT-AAAGCGAAAG-CA
ACTACCA-AGAGGG-TTTCTGTCGATCAAGGGCGAGAGTAGGATTATCGAACC-GGATTA
GAGACCCGGGTAGTTCCTACTGTAAACTATGCCGACA-AGGTCTTG----------TGCT
-----------TTTTTAAGCGCAGTGCCTT-TCCTG-AAAAGA--TAGTTCAT--GG-GC
T---------CT-GGGGGAACTACGACCGCAAGG-CTG-AAACTTGAAGGAATTGACGGA
AGGGCACAC-CA-GGGGTGG-AGCTTGTGGCTTAATTTGAATCAACACGGGG-AAACTTA
CCAGGACCAGATGTTTTATATGACTGC-CTGTTTGA-AGGAT-ATGCAGGATTTTACTTT
-TGGTGGTGCATGG-CCGTTGGT-------GGTGCGTGGGTTGACCTGTCTAGCGTTGAT
TCAGCTAACGAGCGAGATTATCATC---CTC-----------------------------
------------------------------------------------------------
---------CTTTATATGAGGACACTC--CCTTT-TTTAAAAAGG-CGGAAGAGGGTAGC
AATAACAGGTCCGTGATGTCCTTTAGATGCTCTGGGCTGCACGCGCGCTACAATGTGAGT
TTCAAAGAG-T--------------T---------GCT-CTCT-TGCGA-AA--------
--------------GA-ATGCTACTCTCAC--AACGTC-TCACGTAGTTGGGATTGATGA
TTGTAATCAT-CATCATGAA-CCAGGAATCCCTTG-TAAATGTGTGTCAACAGCGCACGT
T-GAATACGTCCCTGCCCTTTGTACACACCGCCCGTCGCTCCTACCGATTGGATGACTCG
GTGAAATTGCCAGACTCAAT----------------TG-A----GA--------------
---------------------ACGGTACTTAAATCACGTTGTCTAGAGGAAGGAG-----
---------------------------------------------------------
>AB443597_UncPara8
--------------------------------------------------AGCACACTTA
GGTCATAGATTAAGCCATGCAAGTGTAAGTTCAG---GGT---------A-ACTAAAACT
GCGAACAGCTCATTAACACACTCGGAATCTATTTGATGGCACTC--------ATTA----
AGGGT-TTAAAT----GGATAGCAGGAGTAA------------ATCTCGTGCTAATACAT
GCAA--------------------------GT-TGTTTC-GCTTGAAATGAACTAAAG--
---------CGGAAAAGTTAACCA-CAT--------------------------------
----------------------------------TGGTACATCATTCGACGGAGTGACCT
ATCA-GC--TTGTACTTAGGGTCTTTACCTAGGTAGGCTATCACGGGTAACGGG------
-CGGTTACCGTCGTACTGCCGGAGAAGGCGCCTGAGAGATCGCGACTATAC-CCATGGGT
AGCAGCAGGCGCGAAACTTTCCCACTC----TTCAAAGAAGGAG-GGGGTAATGACCAGT
TCTA-----TTATATCC-TTA--TGGATTAT------------------TAGATAGGACC
TCGCCTTAACCGCGAG-GTGTAA-CCTAGCAGAGGGCCAG-TCTGGTGCCAGCAGCTGCG
GTAATACCAGCTCTGCGAG-TTTGCTCCCATATTGTTGCAGTTAAAACGCCCGTAGTCTG
ACTTACC---------------------------------AATCGGTTT-CTAA------
------------------------------------------------------------
------------------------------------------------------------
------------------------------------------------------------
--------AG-------------------------AACTGT-GAACAAATCAGGACGCTT
AGAGTATG-T-TTAG----CAAG-AATGACTTA-GCGCAGTCTTTAAT------------
------------------------------------------------------------
------------------------------------------------------------
------------------------------------------------------------
------------------------------------------------------------
---------------------------------------------CTTTGCTC-TTTT--
---------AG-------GG-CAAGCTCAAAGAGAG--CCATC-GGGGGTAGATCTATTT
CATGGCGAGCGGTGGAAT--GCTCTGACCCATG-AGA-GAGAAACT-AAAGCGAAGG-CA
TCTACCT-AGAGGG-TTTCTGTCGATCAAGGGCGAGAGTAGGAGTATCGAACC-GGATTA
GAGACCCGGGTAGTTCCTACTGTAAACGATGCCGACA-GGGGCTTG----------TCTT
-----------TTTTTAAAGGCAGGACCAT-AGGAG-AAATCA--TAGTTCAT--GG-GC
T---------CT-GGGGGAACTACGACCGCAAGG-CTG-AAACTTGAAGGAATTGACGGA
AGGGCACAC-CA-GGGGTGG-AGCCTGTGGCTTAATTTGAATCAACACGGGG-AAACTTA
CCAGGACCAGATGTTTTTTAAGACTGA-CCCACTAA-AGATG-GTTCAGGATATGACTTG
-TGGTGGTGCATGG-CCGTTGGT-------GGTGCGTGGGTTGACCTGTCTAGCGTTGAT
TCAGCTAACGAGCGAGATTATCGCCAATT-------------------------------
------------------------------------------------------------
-------T-TTATAAATTGGGACTCCC---TGCG-ATCTAGCAGG-CGGAAGAGGGTAGC
AATAACAGGTCCGTGATGTCCTTTAGATGCCCTGGGCTGCACGCGTGCTACAATGTGAGG
CTCAAACAGCA------------------------GCT-ATTT-CGAAA-GA--------
--------------AA-ACGCTACTCTGTC--AATACC-TCACGTAGTTGGGATTGACGG
TTGTGATCAC-CGTCATGAA-CCAGGAATCCCTTG-TAAGCGTGTGTCAACAGCGCACGT
T-GAATACGTCCCTGCCCTTTGTACACACCGCCCGTCGCTCCTACCGATTGGATGACTCG
GTGAAATTGCTTGATCTTAG-------------------G----AG--------------
---------------------AAGGCAATTAAATCACGTTATCTAGAGGAAGGAG-----
---------------------------------------------------------
>AB443598_UncPara9
--------------------------------------------------AGCACACTTA
GGTCATAGATTAAGCCATGCAAGTGTAAGTTCAG---GGT---------T-ACCGAAACT
GCGAACAGCTCATTAACACACTCCGAATCTATTTGATGGCACCT-------CATTA----
GAGGT-TTATAT----GGATAGCAGGAGTAA------------ATCTCGTGCTAATACAT
GCGA--------------------------AA-TGTTTC-ACCAGAAATGAAATATGG--
---------TGGAAAAGTTGACCC-ATT--------------------------------
----------------------------------GGGCACATCATTCGACAGAGTGACCT
ATCA-GC--TTGTACTTAGGGTCTTGACCTAGGTAGGCTATCACGGGTAACGGG------
-CGGTTACCGTCGTACTGCCGGAGAAGGCGCCTGAGAGATCGCGACTATAC-CCATGGGT
AGCAGCAGGCGCGAAACTTTCCCACTC----TTCAAAGAAGGAG-GGGGTAATGACCAGT
TCTT-----CGTTATCC-TTA--CGGATATG------------------TAGATAGGACT
TGACCCTGCCAGTCAA-GTGTAA-CCTAGCAGAGGGCCAG-TCTGGTGCCAGCAGCTGCG
GTAATACCAGCTCTGCGAG-TTTGCTCCCATATTGTTGCAGTTAAAACGCCCGTAGTCTG
AATTTCCG--------------------------A-AAGGGATAAGCTT-TTTA------
------------------------------------------------------------
------------------------------------------------------------
------------------------------------------------------------
--------AG--------------------CTGT-TACTGT-GAACAAATCAGGACGCTT
AGGGTATG---GTAC----CAAG-AATGACCTA-GCGCAGTATGACGC------------
------------------------------------------------------------
------------------------------------------------------------
------------------------------------------------------------
------------------------------------------------------------
---------------------------------------------CTTTGCCC-TTTTT-
--------AAG-------GG-CAAGCTCAAAGAGAG--CCATC-GGGGGTAGATCTATTT
CGTGGCGAGCGGCGGAAT--GCTCTGACCCACG-AGA-GAGAAACG-AAAGCGAAGG-CA
TCTACCT-AGAGGG-TTTCTGTCGATCAAGGGCGAGAGTAGGAGTATCCAACC-GGATTA
GAGACCCGGGTAGTTCCTACTGTAAACGATGCCGACA-GGGGATTG----------TCCT
-----------TTTTTAAGGGCAGGACCTT-AGGAG-AAATCA--TAGTTCAT--GG-GC
T---------CT-GGGGGAACTACGACCGCAAGG-CTG-AAACTTGAAGGAATTGACGGA
AGGGCACAC-CA-GGGGTGG-AGCCTGTGGCTTAATTTGAATCAACACGGGG-AAACTTA
CCAGGACCAGATGTTTATAATGACTGA-CCCATTAA-AGATG-GTTCAGGATGGAATTTG
-TGGTGGTGCATGG-CCGTTGGT-------GGTGCGTGGGTTGACCTGTCTAGCGTTGAT
TCAGCTAACGAGCGAGATTATCGCCAATTACTT---------------------------
------------------------------------------------------------
--CTCGGA-AGACTAACTGGGACTCCC---TGCG--ATTAGCAGG-CGGAAGAGGGTAGC
AATAACAGGTCCGTGATGTCCTTTAGATGCCCTGGGCTGCACGCGTGCTACAATGTGAGG
ATCAAACAGCA------------------------GCG-ATCT-CGAAA-GA--------
--------------GA-AAGCCACTCTGTT--AAACCC-TCACGTAGTTGGGATTGACGG
TTGTAATCAC-CGTCATGAA-CCAGGAATCCCTTG-TAAACGTGTGTCAACAGCGCACGT
T-GAATACGTCCCTGCCCTTTGTACACACCGCCCGTCGCTCCTACCGATTGGATGACTCG
GTGAAATTGCCGGATCCACG-------------------G----AA--------------
---------------------AAGGCACTTAAATCACGTTATCTAGAGGAAGGAG-----
---------------------------------------------------------
>AB262491_CIFSpeci
--------------------------------------------------AGCACACTCC
GGTCATAGATTAAGCCATGCAAGTCTCAGTTCA-----GG---------C-AACGAAACT
GCGTCCAGCTCATTAACACACTCATCACCTACAAGACAGCGACA--------TT------
--TGT-CTATAA----GGATAGCTGGAGTAA------------ATCACGAGCTAATACTT
TATA---------------------------G-AGTACCTCTGGTAAAGAAGGGACAG--
---------AGGTAAAGTTGACC----A--------------------------------
--------------------------------CAGGGCACGTCGATCGGATGAGTGGCCT
ATCA-GC--TAGTACTTAGGATCTTTACCTAGGTAGGCTATAACGGGTAACGGG------
-CGGTTACCGTCGGACTGCCGGAGAAGGAGCCTGAGAGACCGCTACTATTC-CTACGGGG
AGCAGCAGGCGCGAAACTTACCCACTC----GATAAAGTCGGAG-GTGGTAATGACCAGT
TTCAAA---ATTGGGGT-TT------AATCTCCAAGT------------TGTATAGGAAG
GCAAGTTAAGAACGTC-AAGTAA-TCTAGCAGAGGGCCAG-TCTGGTGCCAGCAGCTGCG
GTAATTCCAGCTCTGCGAG-TTTGCTCCCATATTGTTGCAGTTAAAACGCCCGTAGTCAG
AGTTCTAGT---------------------------------------------------
------------------------------------------------------------
------------------------------------------------------------
------------------------------------------------------------
-----TTAGT-ATAGG-------TTTTTC-CGTC-CACCGC-GAATAAAACAGGACGCTT
AGGGTATT---TTT-----AAAG-AATGTACGA-GCGCGGTCTGGAGT------------
------------------------------------------------------------
------------------------------------------------------------
------------------------------------------------------------
------------------------------------------------------------
---------------------------------------------ATTTACTCCACGA--
-----------------GAG-TAAGGTCAAAGAGAG--CGAGT-GGTGCTGGTAGTATTC
CTGAGCGAGCGGTGGAAT--GCATTGACCTTAG-GGA-GACTAACG-AAAGCGAAGG-CA
GCCAGCA-AGTAGG-TTTCTATCGATCAAGGGCGAGAGTAGGGGTAGCGAACC-GGATTA
GAGACCCGGGTAGTCCCTACAGTAAACGATGTCGACA-AGGGAATGG-------------
----------TTTTTGTAAATCAGTACCTT-CGGAG-AAATCA--TAGTTCAT--GG-AC
T---------CT-GGGGGAACTACGATCGCAAGA-CAG-AAACTTGAAGGAATTGACGGA
AGGGCACAC-AA-GGGGTGG-AGCCTGCGGCTTAATCTGACTCAACACGGAG-AAACTTA
CCAGGACAAGGTGACT-TAGTGAGCGA-CAATCTAA-AGGAT-TTTCGGGATAAGTCTTT
-GGGTGGTGCATGG-CCGTTGGT-------GGTGCGTGGGTTGACCTGTCATGCGTTGAT
TCAGATAACGAGCGAGATTATCACCAAGTAAATAATTTGTAGTAGT--------TGCACT
AC----------------------------------------------------------
---TATAG-TTAGTACATGGGACTGCC---TGTG-ATCTAGGAGG-AGGAAGGAGGTAGC
AATAACAGGTCCGTGATGTCCTTTAGATGCCCTGGGCTGCACGCGTGCTACAATGGAGAT
TGTAAAGGGCCT-----------------------GCG-TACT-TGAAA-AA--------
--------------GG-AAGCTACGCCCT---AATTAT-TTGCGTTGTTGGGATTGGGGT
TTGTAATCAA-CCACATGAA-CTAGGAATCCCTTG-TAAGCGTGTGTCAACATCGCACGT
T-GAATACGTCCCTGCCCTTTGTACACACCGCCCGTCGCTCCTACCGATTGGATGACCTG
GTGAAAATATCGGAACTC-T--------------CTGA-G----CT--------------
---------------------AAGGTATTTAAATCATGTTATCTAGAGGAAGGAG-----
---------------------------------------------------------
>AB262494_CIFSpec2
--------------------------------------------------AGCACACTTT
GGTCATAGATTAAGCCATGCAAGTCTCAGTTCA-----GG---------C-AACGAAACT
GCGTACAGCTCATTAACACACTCATTATCCAATTTACAGCGACT--------CA------
--AGT-CTACAA----GGATAGCTGGAGTAA------------ATCTCGAGCTAATACTT
GAAA---------------------------G-AGTACCTCATTTATTGAAGTTAGAG--
---------AGGTAAAGTTGACCA-TTA--------------------------------
--------------------------------TCAGGCAAGTAAAAGGGAAGAGTGGCCT
ATCA-GC--TAGTACTTAGGGTCTTTACCTAGGTAGGCTATCACGGGTAACGGG------
-CGGTTACCGTCGGACTGCCGGAGAAGGAGCCTGAGAGACAGCTACTATTC-CTACGGGG
AGCAGCAGGCGCGAAACTTACCCACTC----GATAAAATCGGAG-GTGGTAATGACCAGT
TCCAAT---ATCGAAGA---------CTTCTTCGTAG------------TGGATAGGATA
ATTTTTTAAAGGTGTT-ATGTAA-TCTAGCAGAGGGCCAG-TCTGGTGCCAGCAGCTGCG
GTAATTCCAGCTCTGCGAG-TTTGCTCCCATATTGTTGCAGTTAAAACGCCCGTAGTCAG
AAGTCTTTT---------------------------------------------------
------------------------------------------------------------
------------------------------------------------------------
------------------------------------------------------------
-----TGGAG-GTATG-------GCTTAC-CGTC-CACCGC-GAATAAAACAGGATGCTT
AGGATATT---TTA-----AAAG-AATGATAGA-GCGCGGTCTGGAGT------------
------------------------------------------------------------
------------------------------------------------------------
------------------------------------------------------------
------------------------------------------------------------
---------------------------------------------ATTTACCTTTTG---
-----------------GGG-TAAGGTCAAAGAGAG--CGAGT-GGTGCTGGTAGTATTC
CTGAGCGAGCGGTGGAAT--GCATTGACCTTAG-GGA-GACTAACG-AAAGCGAAGG-CA
GCCAGCA-AGTAGG-TTTCTATCGATCAAGGGCGAGAGTAGGGGTAGCGAACC-GGATTA
GAGACCCGGGTAGTCCCTACAGTAAACGATGTCGACA-AGGGGTTGG------------T
CA--------TATTTTAGGATCAGTACCTC-TCGAG-AAATCA--TAGGTCCT--GG-AC
T---------CT-GGGGGAACTACGATCGCAAGA-CAG-AAACTTGAAGGAATTGACGGA
AGGGCACAC-AA-GGGGTGG-AGCCTGCGGCTTAATCTGACTCAACACGGAG-AAACTTA
CCAGGACAAGGTGGCAATGGTGATCGA-CAGTCTAA-AGGAT-TTTCGGGATAAGTCTTT
-GGGTGGTGCATGG-CCGTTGGT-------GGTGCGTGGGTTGACCTGTCATGCGTTGAT
TCAGATAACGAGCGAGATTATCACCAACTAAGTAATTTTTATCAGT--------TCACTG
AA----------------------------------------------------------
---AATAA-TTAGTAATTGGGACCGCC---CTAT-TTTTAGGGGG-AGGAAGGAGGTAGC
AATAACAGGTCCGTGATGTCCTTTAGATGCCCTGGGCTGCACGCGTGCTACAATGGAGAT
TAAAAAGAGTT------------------------GCG-TACT-CGAAA-GA--------
--------------GG-AAGCTACACTCT---AATTAT-TTGCGTTGTTGGGATTGGGGT
TTGTAATCAA-CCACATGAA-CTAGGAATCCCTTG-TAAGCGTGTGTCAACATCGCACGT
T-GAATAGGTCCCTGCCCTTTGTACACACCGCCCGTCGCTCCTACCGATTGGATGACCTG
GTGAAAATATCAGAGCTC----------------TTGA-G----CG--------------
---------------------AAGGTATTTAAATCATGTTATCTAGAGGAAGGAG-----
---------------------------------------------------------
>AB262496_CIFSpec4
--------------------------------------------------AGCACACTTC
GGTCATAGATTAAGCCATGCAAGTCTCAGTTCA-----GG---------A-AACGAAACT
GCGTACAGCTCATTAACACACTCATTATCCAATTCACAACGACT--------TT------
--TGT-CAATAA----GGATAGCTGGAGTAA------------ATCTCGAGCTAATACTT
GAAA---------------------------G-AGTACCTCAGGTTAAGAAAGAACAG--
---------AGGTAAAGTTGACC----A--------------------------------
--------------------------------AATGGCAAGTGAAAAGAAAGAGTGGCCT
ATCA-GC--TAGTACTTAGGGTCTTTACCTAGGTAGGCTATAACGGGTAACGGG------
-CGGTTACCGTCGGACTGCCGGAGAAGGAGCCTGAGAGACAGCTACTATTC-CTACGGGG
AGCAGCAGGCGCGAAACTTACCCACTC----GATATTATCGGAG-GTGGTAATGACCAGT
TCTATT---TTCGGGGA---------TATCCCCATTA------------TAGATAGGATA
ATTTTTTAAGAGAGTT-AAGTAA-TCTAGCAGAGGGCCAG-TCTGGTGCCAGCAGCTGCG
GTAATTCCAGCTCTGCGAG-TTTGCTCCTATATTGTTGCAGTTAAAACGCCCGTAGTCAG
AACTCCTCA---------------------------------------------------
------------------------------------------------------------
------------------------------------------------------------
------------------------------------------------------------
-----TCAGG-GGATAAGG----TCTAAC-CGTC-CACCGC-GAATAAAACAGGATGCTT
AGGATATT---TCA-----TAAG-AATGATAGA-GCGCGGTCTGGAGT------------
------------------------------------------------------------
------------------------------------------------------------
------------------------------------------------------------
------------------------------------------------------------
---------------------------------------------ATTTACCTTTCG---
-----------------GGG-TAAGGTCAAAGAGAG--CGAGT-GGTGCTGGTAGTATTC
CTTAGCGAGCGGTGGAAT--GCATTGACCTAAG-GGA-GACTAACG-AAAGCGAAGG-CA
GCCAGCA-AGTAGG-TTTCTATCGATCAAGGGCGAGAGTAGGGGTAGCGAACC-GGATTA
GAGACCCGGGTAGTCCCTACAGTAAACGATGTCGACA-AGGGATTGG------------T
CT---------TAATAGAGATCAGTACCTC-GGGAG-AAATCA--TAGTTCAT--GG-AC
T---------CT-GGGGGAACTACGATCGCAAGA-CAG-AAACTTGAAGGAATTGACGGA
AGGGCACAC-AA-GGGGTGG-AGCCTGCGGCTTAATCTGACTCAACACGGAG-AAACTTA
CCAGGACAAGGTGGCTATGGTGAGCGA-CAATCTAA-AGGAT-TTTCGGGATAAGTCTTT
-GGGTGGTGCATGG-CCGTTGGT-------GGTGCGTGGGTTGACCTGTCATGCGTTGAT
TCAGATAACGAGCGAGATTATCACCAATTAAGTAATA-ATACCAGT--------CTACTG
AA----------------------------------------------------------
---TATTG-TTAGTAATTGGGACCGCC---CGGA-CTATCACGGG-AGGAAGGAGATAGC
AATAACAGGTCCGTGATGTCCTTTAGATGCCCTGGGCTGCACGCGTGCTACAATGGAGAT
TTTAAAGGGTT------------------------GCG-TACT-CGAAA-GA--------
--------------GG-AAGCTACACACA---AATTAT-CTGCGTAGTTGGGATTGGGGT
TTGTAATCAA-CCACATGAA-CTAGGAATCCCTTG-TAAGCGTGTGTCAACATCGCACGC
T-GAATAGGTCCCTGCCCTTTGTACACACCGCCCGTCGCTCCTACCGATTGGATGACCTG
GTGAAAACATCGGAGCTT-T---------------TTA-G----TG--------------
---------------------AAGGTGTTTAAATCATGTTATCTAGAGGAAGGAG-----
---------------------------------------------------------
>AB262499_CIFSpec5
--------------------------------------------------AGCACACTTC
GGTCATAGATTAAGCCATGCAAGTCTCAGTTCA-----GG---------C-AACGAAACT
GCGTACAGCTCATTAACACACTCATTATCTAATTTACAACGACC--------TT------
--GGT-CCATAA----GGATAGCTGGAGTAA------------ATCTCGAGCTAATACTT
GAGA---------------------------A-AGTACCTCCAGTCTTGAAGATACAG--
---------AGGTAAAGTTGACC----A--------------------------------
--------------------------------TATGGCAAGTAAAACGGAAGAGTGGCCT
ATCA-GC--TAGTACTTAGGGTCTTTACCTAGGTAGGCTATCACGGGTAACGGG------
-CGGTTACCGTCGGACTGCCGGAGAAGGAGCCTGAGAGACAGCTACTATTC-CTACGGGG
AGCAGCAGGCGCGAAACTTACCCACTC----GATAAAATCGGAG-GTGGTAATGACCAGT
TCCAGT---TTCGGGGA-T-------TTTCTCCATAT------------TGGATAGGAAG
ATTTTTTAAGATAGTT-GAGTAA-TCTAGCAGAGGGCCAG-TCTGGTGCCAGCAGCTGCG
GTAATTCCAGCTCTGCGAG-TTTGCTCCCATATTGTTGTAGTTAAAACGCCCGTAGTCAG
AACTCTTTT---------------------------------------------------
------------------------------------------------------------
------------------------------------------------------------
------------------------------------------------------------
-----TACAG-AGGTGAGG----TTCTAC-CGTC-CACCGC-GAATAAAACAGGATGCTT
AGGATATT---TTA-----TAAG-AATGATAGA-GCGTGGTCTGGAAT------------
------------------------------------------------------------
------------------------------------------------------------
------------------------------------------------------------
------------------------------------------------------------
---------------------------------------------ATTTACCTTCCG---
-----------------GGG-TAAGGTCAAGGAGAG--CGAGT-GGTGCTGGTAGTATTC
CTGAGCGAGCGGTGGAAT--GCATTGACCTTAG-GGA-GACTAACG-AAAGCGAAAG-CA
GCCAGCA-AGTAGG-TTTCTATCGATCAAGGGCGAGAGTAGGGGTAGCGAACC-GGATTA
GAGACCCGGGTAGTCCCTACAGTAAACGATGTCGACA-AGGGATTGG------------T
CA--------CGCCAAGTGATCAGAACCTC-GAGAG-AAATCA--TAGTTCAT--GG-AC
T---------CT-GGGGGAACTACGATCGCAAGA-CAG-AAACTTGAAGGAATTGACGGA
AGGGCACAC-AA-GGGGTGG-AGCCTGCGGCTTAATCTGACTCAACACGGAG-AAACTTA
CCAGGACAAGATGGCACTGGTGAGCGA-CAATCTAA-AGGAT-TTTCGGGATAAGTCTTT
-GGGTGGTGCATGG-CCGTTGGT-------GGTGCGTGGGTTGACCTGTCACGCGTTGAT
TCAGATAACGAGCGAGATTATCACCAATTAAGTAATGCTGCACAGA--------CTTCTG
TG----------------------------------------------------------
---TTTCG-TTAGTAATTGGGACCGCC---CGGT-CTATCACGGG-AGGAAGGAGGTAGC
AATAACAGGTCCGTGATGTCCTTTAGATGCCCTGGGCTGCACGCGTGCTACAATGGAGAT
AAGAAAGGGTT------------------------GCG-TACT-CGAAA-GA--------
--------------GG-AAGCTACACTCA---AATTAT-TTGCGTTGTTGGGATTGGGGT
TTGTAATCAA-CCACATGAA-CTAGGAATCCCTTG-TAAGCGTGTGTCAACATCGCACGT
T-GAATAGGTCCCTGCCCTTTGTACACACCGCCCGTCGCTCCTACCGATTGGATGACCTG
GTGAAAATATCGGAGCTC-T---------------TGG-G----TG--------------
---------------------AAGGTATTTAAATCATGTTATCTAGAGGAAGGAG-----
---------------------------------------------------------
>JX512960_TcaSpec3
--------------------------------------------------AGCACACTAA
GGTCATAGATTAAGCCATGCAAGTGTTAGTTCA-----GG---------T-AACGAAACT
GCGAATAGCTCATTAATACGCTCAGAATCTATTTGGCGGCAACC---------ATC----
AGGTT-TTAAAT----GGATAGCAGCAGTAA------------CTCTGGTGCTAATACAT
GCAA---------------------------T-TGTTTC-TCCAGATGTGAATTATGG--
---------AGGAAAAGTTGACCT-CTT--------------------------------
-------------------------------ACGAGGCACGCCATTCGACTGAGTGACCT
ATCA-GC--TTGTACTTAGGGTCTTTACCTAGGTAGGCTATCACGGGTAACGGG------
-CGGTTACCGTCGGACTGCCGGAGAAGGCGCCTGAGAGATAGCGACTATAT-CCACGGGT
AGCAGCAGGCGCGAAACTTTCCCACTC----GAGACTTTCGGAG-GAGGTAATGACCAGT
TCTG-----TAAAAGCC-TTA--CGGCTTCG------------------CAGATAGGGGT
ACGGTTTTCCACCGTG-CCGAAA-CCTAGCAGAGGGCCAG-TCTGGTGCCAGCAGCTGCG
GTAATTCCAGCTCTGCGAG-TTTGCTCCCATATTGTTGCAGTTAAAACGCCCGTAGTCTG
AAGTGGCCA-GC--A-------------------A-TGGTCTTATGTAA-TTTT------
------------------------------------------------------------
------------------------------------------------------------
------------------------------------------------------------
---------A--------------------CGTT-CACTGT-GAACAAATCAGGACGCTT
AGAGTATG-G-AATC----CATG-AATGACTCA-GCGCAGTATGAAGT------------
------------------------------------------------------------
------------------------------------------------------------
------------------------------------------------------------
------------------------------------------------------------
---------------------------------------------TTTTGTTT-TCTTC-
-------AGAA-------AA-CAAGCTCAATGAGAG--CCATC-GGGGGTGGATCTATCT
CATGACGAGTGGTGGAAT--ACTTTGACTCATG-AGA-GAGAATCT-GAGGCGAAGG-CG
TCCACCT-AGAGGG-TTTCTGTCGATCAAGGGCGAGAGTAGGAGTATCCAACA-GGATTA
GAGACCCTGGTAGTTCCTACCTTAAACGATGCCGACA-GGAGTTTG----------TCAT
-----------TTTATAATGGCAGAATCTT-TGGAG-AAATCA--TAGTTCTT--GG-GC
T---------CT-GGGGGAACTACGACCGCAAGG-CTG-AAACTTGAAGGAATTGACGGA
AGGGCACAC-CA-GGGGTGG-AGCCTGTGGCTTAATTTGAATCAACACGGGG-AAACTTA
CCAGGACCAGATGTTATTTATGACTGA-CAGGCTTA-AGGTC-TTTCAGGATATTGCTTT
-TGGTGGTGCATGG-CCGTTGGT-------GGTGCGTGGGTTGACCTGTCTAGCGTTGAT
TCAGCTAACGAGCGAGATTATCGCCAATTACTTACTTTGCTCAG-T--------TT-TT-
----------------------------------------CTGAG---------------
---TTGAA-GTTCTAATTGGGACTCCC---TGCGACTTTAGCAGG-AGGAAGAGGGTAGC
AATAACAGGTCCGTGATGCCCTTTAGATGCTCTGGGCTGCACGCGTGCTACAATGTTAGG
ATCAATAAGAA------------------------GCT-AACC-TGAAA-GG--------
--------------GT-AAGCTACTCTTAT--AATCCC-TAACGTAGTTGGGATTGACGT
TTGTAATCAG-CGTCATGAA-CCAGGAATCCCTTG-TAAATGTGTGTCAACAACGCACGT
T-GAATACGTCCCTGCCCTTTGTACACACCGCCCGTCGCTCCTACCGATTGGATGACTCG
GTGAAATCACCGGATGCTTA------------C-GAG--C----AG--------------
---------------------AAAGTGATTAAATCACGTTATCTAGAGGAAGGAG-----
---------------------------------------------------------
>JX512962_TcaSpec4
--------------------------------------------------AGCACACTAA
GGTCATAGATTAAGCCATGCAAGTGTTAGTTCA-----GG---------C-AACGAAACT
GCGAATAGCTCATTAATACGCTCAGAATCTATTTGGCGGCAACC---------ATC----
AGGTT-TTAAAT----GGATAGCAGCAGTAA------------CTCTGGTGCTAATACAT
GCAA---------------------------T-TGTTTC-TCCAGATGTGAATTATGG--
---------AGGAAAAGTTGACCT-CAT--------------------------------
-------------------------------ACGAGGCACGCCATTCGACTGAGTGACCT
ATCA-GC--TTGTACTTAGGGTCTTTACCTAGGTAGGCTATCACGGGTAACGGG------
-CGGTTACCGTCGGACTGCCGGAGAAGGCGCCTGAGAGATAGCGACTATAT-CCACGGGT
AGCAGCAGGCGCGAAACTTTCCCACTC----GAGACTTTCGGAG-GAGGTAATGACCAGT
TCTG-----TAACTGCC-TCA--CGGCATAG------------------CAGATAGGGGT
ACGGTTTTCCACCGTG-CCGAAA-CCTAGCAGAGGGCCAG-TCTGGTGCCAGCAGCTGCG
GTAATTCCAGCTCTGCGAG-TTTGCTCCCATATTGTTGCAGTTAAAACGCCCGTAGTCTG
AAGTGGCCA-GT--A-------------------A-TGGTCCTATGTAA-TTTT------
------------------------------------------------------------
------------------------------------------------------------
------------------------------------------------------------
---------A--------------------CGTT-CACTGT-GAACAAATCAGGACGCTT
AGAGTACG-G-AACC---ACGTG-AATGACTCA-GCGCAGTATGAAGT------------
------------------------------------------------------------
------------------------------------------------------------
------------------------------------------------------------
------------------------------------------------------------
---------------------------------------------TTTTGTTT-TCTTC-
-------AGAA-------AA-CAAGCTCAATGAGAG--CCATC-GGGGGTGGATCTATCT
CATGACGAGTGGTGGAAT--ACATTGACTCATG-AGA-GAGAATCT-GAGGCGAAGG-CG
TCCACCT-AGAGGG-TTTCTGTCGATCAAGGGCGAGAGTAGGAGTATCCAACA-GGATTA
GAGACCCTGGTAGTTCCTACCTTAAACGATGCCGACA-GGAGTTTG----------TCAT
-----------TTTATAATGGCAGAATCTT-TGGAG-AAATCA--TAGTTCTT--GG-GC
T---------CT-GGGGGAACTACGACCGCAAGG-CTG-AAACTTGAAGGAATTGACGGA
AGGGCACAC-CA-GGGGTGG-AGCCTGTGGCTTAATTTGAATCAACACGGGG-AAACTTA
CCAGGACCAGATGTTTTTTATGACTGA-CAGGCTTA-AGGTC-TTTCAGGATATTGCTTT
-TGGTGGTGCATGG-CCGTTGGT-------GGTGCGTGGGTTGACCTGTCTAGCGTTGAT
TCAGCTAACGAGCGAGATTATCGCCAATTATTTACTTTGCTCAGTT--------TT-TT-
----------------------------------------CTGAG---------------
---TTAAA-GTTCTAATTGGGACTCCC---TGCGATTTTAGCAGG-TGGAAGAGGGTAGC
AATAACAGGTCCGTGATGCCCTTTAGATGCTCTGGGCTGCACGCGTGCTACAATGTTAGG
ATCAATAAGAA------------------------GCT-AATC-TGAAA-GG--------
--------------GT-AAGCTACTCTTAT--AATCCC-TAACGTAGTTGGGATTGACGT
TTGTAATCAG-CGTCATGAA-CCAGGAATCCCTTG-TAAATGTGTGTCAACAACGCACGT
T-GAATACGTCCCTGCCCTTTGTACACACCGCCCGTCGCTCCTACCGATTGGATGACTCG
GTGAAATCACCGGATGCTTA------------C-GAG--C----AG--------------
---------------------AAAGTGATTAAATCACGTTATCTAGAGGAAGGAG-----
---------------------------------------------------------
>AB262498_CIFSpec6
--------------------------------------------------AGCACAATTC
GGTCATAGATTAAGCCATGCAAGTCTCAGTTCA-----GG---------C-AACGAAACT
GCGTCCAGCTCATTAACACACTCATTATCTAATTTACAACGACT--------TC------
--GGT-CCACAA----GGATAGCTGGAGTAA------------ATCTCGAGCTAATACTT
GAAA---------------------------G-AGTACCTCGAGTGTCGAATCTACAG--
---------AGGTAAAGTTGACC----A--------------------------------
--------------------------------TAAGGCAAGTAAAAAGGAAGAGTGGCCT
ATCA-GC--TAGTACTTAGGGTCTTTACCTAGGTAGGCTATCACGGGTAACGGG------
-CGGTTACCGTCGGACTGCCGGAGAAGGAGCCTGAGAGACAGCTACTATTC-CTACGGGG
AGCAGCAGGCGCGAAACTTACCCACTC----GATAGCATCGGAG-GTGGTAATGACCAGT
TCCAGT---TTCGGGGT---------TCTCCCCACAT------------TGGATAGGATA
ATTTTTTAAGATAGTT-AAGTAA-TCTAGCAGAGGGCCAG-TCTGGTGCCAGCAGCTGCG
GTAATTCCAGCTCTGCGAG-TTTGCTCCCATATTGTTGCAGTTAAAACGCCCGTAGTCAG
AAGTCTTTT---------------------------------------------------
------------------------------------------------------------
------------------------------------------------------------
------------------------------------------------------------
-----CACAG-AGGTGAGG----GTCTAC-CGTC-CACCGC-GAATAAAACAGGATGCTT
AGGATATT---TTA-----TAAG-AATGATAGA-GCGCGGTCTGGAGC------------
------------------------------------------------------------
------------------------------------------------------------
------------------------------------------------------------
------------------------------------------------------------
---------------------------------------------ATTTACCTTTCG---
-----------------GGG-TAAGGTCAAAGAGAG--CGAGT-GGTGCTGGTAGTATTC
CTGAGCGAGCGGTGGAAT--GCATTGACCTTAG-GGA-GACTAACG-AAAGCGAAAG-CA
GCCAGCA-AGTAGG-TTTCTATCGATCAAGGGCGAGAGTAGGGGTAGCGAACC-GGATTA
GAGACCCGGGTAGTCCCTACAGTAAACGATGTCGACA-AGGGATTGG------------T
CA--------CGCTCAGTGATCAGGACCTC-GAGAG-AAATCA--TAGTTCAT--GG-AC
T---------CT-GGGGGAACTACGATCGCAAGA-CAG-AAACTTGAAGGAATTGACGGA
AGGGCACAC-AA-GGGGTGG-AGCCTGCGGCTTAATCTGACTCAACACGGAG-AAACTTA
CCAGGACAAGATGGCACTGGTGAGCGA-CAATCTAA-TGGAT-TTTCGGGATAAGCTTTT
-GGGTGGTGCATGG-CCGTTGGT-------GGTGCGTGGGTTGACCTGTCTTGCGTTGAT
TCAGATAACGAGCGAGATTATCACCAATTAAGTAATAATACTCAGT--------CTACTG
TG----------------------------------------------------------
---CTATG-TTAGTAATTGGGACCGCC---CGGT-ATATCACGGG-AGGAAGGAGATAGC
AATAACAGGTCCGTGATGTCCTTTAGATGCCCTGGGCTGCACGCGTGCTACATTGGAGAT
AAGAAAGGGTT------------------------GCC-TACT-CGAAA-GA--------
--------------GG-ATGCTACACTCT---AATTAT-TTGCGTTGTTGGGATTGGCGT
TTGTAATCAA-CCACATGAA-CTAGGAATCCCTTG-TAAGCGTGTGTCAACATCGCACGT
T-GAATAGGTCCCTGCCCTTTGTACACACCGCCCGTCGCTCCTACCGATTGGATGACCTG
GTGAAAATATCGGAGCTC-T--------------CTGC-G----TG--------------
---------------------AAGGTATTTAAATCATGTTATCTAGAGGAAGGAG-----
---------------------------------------------------------
>AB262492_CIFSpec7
--------------------------------------------------AGCACACTCA
GGTCATAGATTAAGCCATGCAAGTCTCAGTTCA-----GG---------C-AACGAAACT
GCGTACAGCTCATTAACACACTCATAACCTACGAGACAGCGACG--------TA------
--AGT-CTATAT----GGATAGCTGGAGTAA------------ATCTCGAGCTAATACAT
GAAA---------------------------G-AGTACCTCAGGTTTTGAAACAACAG--
---------AGGTAAAGTTGACC----AG-------------------------------
-------------------------------TAATGGCAAGTCAAGCGGATGAGTGGCCT
ATCA-GC--TAGTACTTAGGATCTTTACCTAGGTAGGCTATAACGGGTAACGGG------
-CGGTTACCGTCGGACTGCCGGAGAAGGAGCCTGAGAGACAGCTACTATTC-CTACGGGG
AGCAGCAGGCGCGAAACTTACCCACTC----GATAGAATCGGAG-GTGGTAATGACCAGT
TTCAAG---TATGGGAC-A-------CGTTTCCACAT------------TGAATAGGTTG
ACAAATTAAAGAAGTC-AAGTAA-TCTAGCAGAGGGCCAG-TCTGGTGCCAGCAGCTGCG
GTAATTCCAGCTCTGCGAG-TTTGCTCCCATATTGTTGCAGTTAAAACGCCCGTAGTCAG
AACACGAAA---------------------------------------------------
------------------------------------------------------------
------------------------------------------------------------
------------------------------------------------------------
-----GTGAATGTGTG-------CACAAC-CGTC-CACCGC-GAATAAAACAGGACGCTT
AGGGTTTT---TAC-------AG-AATGATAGA-GCGCGGTCTGGAGT------------
------------------------------------------------------------
------------------------------------------------------------
------------------------------------------------------------
------------------------------------------------------------
---------------------------------------------ATTTAC----CACC-
-----------------AGG-TAAGATCAACGAGAG--CGAGT-GGTGCTGGTAGTATTC
CTGAGCGAGCGGTGGAAT--GCTCTGACCTTAG-GGA-GACTAACG-AAAGCGAAAG-CA
GCCAGCA-AGTAGG-TTTCTATCGATCAAGGGCGAGAGTAGGGGTAGCGAACC-GGATTA
GAGACCCGGGTAGTCCCTACAGTAAACGATGTCGACA-AGGGATTG-------------G
TT--------TTTAGTAAAATCAGTACCTT-AAGAG-AAATCA--TAGTTCAT--GG-AC
T---------CT-GGGGGAACTACGATCGCAAGA-CAG-AAACTTGAAGGAATTGACGGA
AGGGCACAC-AA-GGGGTGG-AGCCTGCGGCTTAATCTGACTCAACACGGAG-AAACTTA
CCAGGACAAGGTGATTCTGGTGAGCGA-CAGTCTAA-AGGAC-TTTCGGGATAAGTCTTT
-GGGTGGTGCATGG-CCGTTGGT-------GGTGCGTGGGTTGACCTGTCAAGCGTTGAT
TCAGGTAACGAGCGAGATTATTGCCATTTTAGTAAAGCGATCTAGA--------TCTCTA
GA----------------------------------------------------------
---TTAAA-TTAAAGAATGGGACCGCC---CGTG-ATTTAACGGG-AGGAAGGGGGTAGC
AATAACAGGTCCGTGATGTCCTTTAGATGCCCTGGGCTGCACGCGTGCTACAATGGAGAT
AACAAAGGGCTA-----------------------GCA-AACT-CGAAA-GA--------
--------------GG-AAGCTACACAAT---AATTAT-CTGCGTTGTTGGGATTGGGGT
TTGTAATCAA-CCACACGAA-CTAGGAATCCCTTG-TAAGCGTGTGTCAACATCGCACGT
T-GAATACGTCCCTGCCCTTTGTACACACCGCCCGTCGCTCCTACCGATTGGATGACCTG
GTGAAAATATCAGAACTCTT----------------GG-G----CT--------------
---------------------AAGGTATTTAAATCACGTTATCTAGAGGAAGGAG-----
---------------------------------------------------------
>AB262495_CIFSpec8
--------------------------------------------------AGCACACTTC
GGTCATAGATTAAGCCATGCAAGTCTCAGTTCA-----GG---------T-AACGAAACT
GCGTACAGCTCATTAACACACTCATTATCCAATTTACAGCGACG--------TC------
--AGT-CTATAA----GGATAGCTGGAGTAA------------ATCTCGAGCTAATACTT
GAAA---------------------------G-AGTACCTCAGGTATTGAAGATACAG--
---------AGGTAAAGTTGACC----A--------------------------------
--------------------------------AAAGGCATGTAAAAGGGAAGAGTGGCCT
ATCA-GC--TAGTACTTAGGGTCTTTACCTAGGTAGGCTATCACGGGTAACGGG------
-CGGTTACCGTCGGACTGCCGGAGAAGGAGCCTGAGAGACAGCTACTATTC-CTACGGGG
AGCAGCAGGCGCGAAACTTACCCACTC----GATAAGATCGGAG-GTGGTAATGACCAGT
TCCAGT---CACGGGGT---------TTTCCTCGTAT------------TGGATAGGATA
ATTTTTTAAAGGTGTT-AAGTAA-TCTAGCAGAGGGCCAG-TCTGGTGCCAGCAGCTGCG
GTAATTCCAGCTCTGCGAG-CTTGCTCCCATATTGTTGCAGTTAAAACGCCCGTAGTCAG
AAGTCTTTT---------------------------------------------------
------------------------------------------------------------
------------------------------------------------------------
------------------------------------------------------------
-----TGGAG-GTGTG-------GTAACC-CGTC-CACCGC-GAATAAAACAGGATGCTT
AGGATATT---TGA-----TAAG-AATGATAGA-GCGCGGTCTGGAGT------------
------------------------------------------------------------
------------------------------------------------------------
------------------------------------------------------------
------------------------------------------------------------
---------------------------------------------ATTTACCTTTAG---
-----------------GGG-TAAGGTCAAAGAGAG--CGAGT-GGTGCTGGTAGTATTC
CTGAGCGAGCGGCGGAAT--GCATTGACCTTAG-GGA-GACTAACG-AAAGCGAAGG-CA
GCCAGCA-AGTAGG-TTTCTATCGATCAAGGGCGAGAGTAGGGGTAGCGAACC-GGATTA
GAGACCCGGGTAGTCCCTACAGTAAACGATGTCGACA-AGGGATTGG------------T
TA--------TATTTTAGGATCAGTACCTC-GGGAG-AAATCA--TAGTTCAT--GG-AC
T---------CT-GGGGGAACTTCGATCGCAAGA-CAG-AAACTTGAAGGAATTGACGGA
AGGGCACAC-AA-GGGGGGG-AGCCTGCGGCTTAATCTGACTCAACACGGAG-AAACTTA
CCAGGACAAGGTGCC--TGGTGGTCGA-CAATCTAA-AGGAT-TTTCGGGATAAGCTTTT
-GGGTGGTGCATGG-CCGTTGGT-------GGTGCGTGGGTTGTCCTGTCATACGTTGAT
TCAGATAACGAGCGAGATTATCACCAACTAAGTAATTGTTATTAGT-------CTCACTT
AG----------------------------------------------------------
--TAATAG-TTAGTAATTGGGACCGTC---CGGT-TTTTAACGGG-AGGAAGGAGGTAGC
AATAACAGGTCCGTGATGTCCTTTAGATGCCCTGGGCTGCACGCGTGCTACAATGGAGAT
TGAAAAGAGTT------------------------GCA-AAAT-CGAAA-GA--------
--------------AG-AAGCTACACTCT---AATCAT-TTGCGTTGTTGGGATTGGGGT
TTGTAATCAA-CCACATGAA-CTAGGAATCCCTTG-TAAGCGTGTGTCAACATCGCACGT
T-GAATAGGTCCCTGCCCTTTGTACACACCGCCCGTCGCTCCTACCGATTGGATGACCTG
GTGAAAATATCGGAACTC-A--------------TTGG-G----TG--------------
---------------------AAGGTATTTAAATCATGTTATCTAGAGGAAGGAG-----
---------------------------------------------------------
>AB262510_CIFSpec9
--------------------------------------------------AGCACACTTC
GGTCATAGATTAAGCCATGCAAGTCTCAGTTCA-----GG---------C-AACGAAACT
GCGTACAGCTCATTAACACACTCATTATCTAATTCACAACGACA--------CT------
--CGT-CTATAA----GGATAGCCGGAGTAA------------AACTCGTGCTAATACTC
GAAA---------------------------G-AGTACCTCAAGTTAAGAAAGAACAG--
---------AGGTAAAGTAAACC----A--------------------------------
--------------------------------AAGGGCAAGTGAAAAGAAAGAGTGGCCT
ATCA-GC--TAGTACTTAGGATCTTCACCTAGGTAGGCTATAACGGGTAACGGG------
-CGGTTACCGTCGGACTGCCGGAGAAGGAGCCTGAGAGACAGCTACTATTC-CTACGGGG
AGCAGCAGGCGCGAAACTTACCCACTC----GATAATATCGGAG-GTGGTAATGACCAGT
TCTAAT---ATCGGGGA---------CAACCCCAATA------------TAGATAGGATA
ATTTACTAAGAGAGTT-AAGTAA-TCTAGCAGAGGGCCAG-TCTGGTGCCAGCAGCTGCG
GTAATTCCAGCTCTGCGAG-TTTGCTCCCATATTGTTGCAGTTAAAACGCCCGTAGTCAA
AACTCCCCA---------------------------------------------------
------------------------------------------------------------
------------------------------------------------------------
------------------------------------------------------------
-----CAAGG-GGAAGAGG---TTCTAAC-CGTC-CACCGC-GAATAAAACAGAATGCTT
AGGATATT---CTC-----TAAG-AATGATAGA-GCGCGGTCTGGAGT------------
------------------------------------------------------------
------------------------------------------------------------
------------------------------------------------------------
------------------------------------------------------------
---------------------------------------------ATTTACCTTTCG---
-----------------GGG-TAAGGTTAAAGAGAA--CGAGT-GGTGCTGGTAGTATTC
CTTAGCGAGCGGTGGAAT--GCGTTGACCTAAG-GGA-GACTAACA-AAAGCGAAAG-CA
GCCAGCA-AGTAGG-TTTCTATCGATCAAGGGCGAGAGTAGGGGTAGCGAACC-GGATTA
GAGACCCGGGTAGTCCCTACAGTAAACGATGTCGACA-AGGGATTGG------------T
CT--------ATTGAATAGATCAGTACCTT-TCGAG-AAATCA--TAGTTCAT--GG-AC
T---------CT-GGGGGAACTACGATCGCAAGA-CAG-AAACTTGAAGGAATTGACGGA
AGGGCACAC-AA-GGGGTGG-AGCCTGCGGCTTAATCTGACTCAACACGGAG-AAACTTA
CCAGGACAAGATGGCTATGGTGAGCGA-CAATCTAA-AGGAT-TTTCGGGATAAGTCTTT
-GGGTGGTGCATGG-CCGTTGGT-------GGTGCGTGGGTTGACCTGTCATGCATTGAT
TCAGATAACGAGCGAGATTATCACCAATTAAGTAATATATATCAGT--------TTACTG
AA----------------------------------------------------------
---AATAG-TTATTAATTGGGACCGTC---CGGA-AAGTCACGGG-AGGAAGGAGATAGC
AATAACAGGTCCGTGATGTCCTTTAGATGCCCTGGGCTGCACGCGTGCTACAATGGAGAT
TTTAAAGTGTT------------------------GCG-TACT-CGAAA-GA--------
--------------GG-AAGCTACACACT---AATTAT-CTGCGTAGTTGGGATTGGGGT
TTGTAATCAA-CCACATGAA-CTAGGAATCCCTTG-TAAGCGTGTGTCAACATCGCACGC
T-GAATAGGTCCCTGCCCTTTGTACACACCGCCCGTCGCTCCTACCGATTGGATGACCTG
GTGAAAACATCGGAGCCA-A---------------ATG-G----TG--------------
---------------------AAGGTGTTTAAATCATGTTATCTAGAGGAAGGAG-----
---------------------------------------------------------
>JX515400_TcuSpeci
--------------------------------------------------AGCACACTTC
GGTCATAGATTAAGCCATGCAAGTGTTAGTTCA-----GG---------C-AACGAAACT
GCGAATAGCTCATTAATACGCTCAGAATCTATTTGACGGCGACT-------AGTCA----
TAGTC-TTACAT----GGATAGCAGGGGTAA------------CTCTCGTGCTAATACAT
GCTA--------------------------TT-TGTTTC-TTTGGAAGGGAAGTACAA--
---------AGGAAAAGTTGACCG-CAA--------------------------------
-----------------------------------GGCACGTCATTCGATTGAGCGACCT
ATCA-GC--TTGTACTTAGGATCTTTACCTAGGTAGGCTATCACGGGTAACGGG------
-CGGTTACCGTCGGACTGCCGGAGAAGGCGCCTGAGAGATAGCGACTATAT-CCACGGGT
AGCAGCAGGCGCGAAACTTACCCACTC----GAAACTCTCGGAG-GTGGTAATGACCAGT
TTCAGA---ATTAG----GCATAAGTCTATTT-----------------TGAATAGGAGA
TCAATTTTCCATTGAT-CTGCAA-TCTAGCAGAGGGCCAG-TCTGGTGCCAGCAGCTGCG
GTAATTCCAGCTCTGCAAG-TTTGCTCCCATATTGTTGCAGTTAAAACGCCCGTAGTCTG
AATTTTCTC-GAAAG-------------------A-GAACTATTCCTTT-----------
------------------------------------------------------------
------------------------------------------------------------
------------------------------------------------------------
------TTGG--------------------AGTT-CACTGT-GGACCAAACAGGACGCTT
AGAGTAGG-G-TTTA----CTTG-AATGATTTA-GCGCAGTATGA-AT------------
------------------------------------------------------------
------------------------------------------------------------
------------------------------------------------------------
------------------------------------------------------------
---------------------------------------------TTTTACCT-TTT---
------------------GG-TAAGATCAATGAGAG--CCATC-GGGGATAAATCTATTA
CATGGCGAGCGGTGGAAT--GCTCTGACCCATG-TGA-GAGAA-CA-AAAGCGAAGG-CA
T-TATCT-AGAGGG-TTTCTGTCGATCAAGGGCGAGAGTAGGAGTATCCAACC-GGATTA
GAGACCCGGGTAGTTCCTACTATAAACGATGCCGACA-GGGGCTAG----------TTAT
-----------TTTAGAATAGCTGGACCTT-AGGAG-AAATCA--TAGTTCTT--GG-GC
T---------CT-GGGGGAACTACGACCGCAAGG-CTG-AAACTTGAAGGAATTGACGGA
AGGGCACAC-CA-GGGGTGG-AGCCTGTGGCTTAATTTGAATCAACACGGGG-AAACTTA
CCAGGACCAGATGTTTTTTGTGACTGA-CAGGCTTT-AGGTC-TTTCAGGATATGATTTT
-TGGTGGTGCATGG-CCGTTGGT-------GGTGCGTGGGTTGACCTGTCTAGCGTTGAT
TCAGCTAACGAGCGAGATTATCGCCAATTACCTAGGACATTTTG-------------CTT
T---------------------------------------CAAAGTG-T-----------
-------T-CTTCTAATTGGGACTCCC---TGCG-ATTAAGCAGG-CGGAAGAGGGTAGC
AATAACAGGTCCGTGATGTCCTTTAGATGCTCTGGGCTGCACGCGTGCTACAATGTTAGT
CTCAATGGGAT------------------------GCT-AACC-CGATA-GG--------
--------------GG-CAGCTACTCTGCG--AATGTC-TAACGTAGTTGGGATTGATGA
TTGTAATCAT-CATCATGAA-CCAGGAATCCCTTG-TAAATGTGTGTCATCAGCGCACGT
T-GAATACGTCCCTGCCCTTTGTACACACCGCCCGTCGCTCCTACCGATTGGATGACTCG
GTGAAATTACCGGAGTT---------------TTTTAA-A----TG--------------
---------------------AAGGTAATTAAATCACGTTATCTAGAGGAAGGAG-----
---------------------------------------------------------
>AB262488_CIFSpe10
--------------------------------------------------AGCACACTCC
GGTCATAGATTAAGCCATGCAAGTCTCAGTTCA-----GG---------C-AACGAAACT
GCGTACAGCTCATTAACAGACTCATAACCTACGGGACAGCGACG--------TA------
--AGT-CTACAA----GGATAGCTGGAGTAA------------ATCTCGAGCTAATACTT
GAAA---------------------------G-AGTACCTCTGCTAAGGAAGGGACTG--
---------AGGTAAAGTTTACC----G--------------------------------
--------------------------------AAAGGAATGTCCAACGGATGAGTCACCT
ATCA-GC--CAGTACTTAGGATCTTTACCTAGGTAGGCTATAACGGGTATCGGG------
-CGGTTACCGTCGGACTGCCGGAGAAGGAGCCTGAGAGACAGCTACTATTC-CTACGGGG
AGCAGCAGGCGCGAAACTTACCCACTC----GATATATTCGGAG-GTGGTAATGACCAGT
TCCATT---TTAGGGT----------TTTCCCTGTTA------------TGGATAGGATG
ATACGTTATTCATATC-ATGTAA-TCTAGCAGAGGGCCAG-TCTGGTGCCAGCAGCTGCG
GTAATTCCAGCTCTGCGAG-TTTGCTCCCATATTGTTGCAGTTAAAACGCCCGTAGTCTA
TTTTCTTTT---------------------------------------------------
------------------------------------------------------------
------------------------------------------------------------
------------------------------------------------------------
-----AATGG-ATGTTGT----TAATCAC-AGTC-CAACGC-GAATAAATCAGAACGCTT
AGTGTATT---TCC-----C--G-AATGTTCCA-GCGCGAAATGGAGT------------
------------------------------------------------------------
------------------------------------------------------------
------------------------------------------------------------
------------------------------------------------------------
---------------------------------------------CATGACCCATTCAA-
----------------TGGG-TAAGGATAAAGAGAG--CCGGT-AGTGCTGGTAGTATTC
CTGAGCGAGCGGTGGAAT--GCTCTGACCTTAG-GGA-GACTAACA-AAAGCGAAGG-CA
ACCAGCA-GGTAGG-TCTCTGTCGATCAAGGGCGAGAGTAGGGGGAGCAAACC-GGATTA
GAGACCCGGGTAGTCCCTACAGTAAACTATGTCGACA-TGGGATTGG---------TTTT
CA--------AACAAATAAATCAGTACCAT-ATGAG-AAATCT--TAGTTCTT--GG-AC
T---------CT-GGGGGAACTACAATCGCAAGA-CAG-AAACTTGAAGGAATTGACGGA
AGGGCACAC-AA-GGGGTGG-AGCCTGCGGCTTAATCTGACTCAACACGGAG-AAACTTA
CCAGGACACGCTGATT-TGGTGAACGA-CAATCTAA-CGGAT-TTTCGCGATATATTTTT
-GGGTGGTGCATGG-CCGTTGGT-------GGTGCGTGGGTTGACCTGTCTTTCGTTGAT
TCAGATAACGAGCGAGATTATCGCCAAGTAAGTATTTCTGTGTATT--------ACAATA
CG----------------------------------------------------------
---CAAAA-TAAGTACTTGGGACTGCC---TGGG-ATATACCAGG-AGGAAGGTGATAGC
AATAACAGGTCCGTGATGTCCTTTAGATGCCCTGGGCTGCACGCGTGCTACATTGGTTAT
TTCAATGGGCT------------------------GCT-TACC-CGAAA-GG--------
--------------GG-GAGCTACTCCCG---AATATT-AACCGTAGTTGGGATTGGCGG
TTGTAATCAC-CAACATGAA-CCAGGAATCCCTTG-TAAGCGTGTGTCAACATCGCACGT
T-GAATACGTCCCTGCCCTTTGTACACACCGCCCGTCGCTCCTACCGATCGGATGATCTG
GTGAAACTATCTGAGCTT-T--------------TTTA-G----CA--------------
---------------------ATGGTATTTAAATCATGCCATCTAGAGGAAGGAG-----
---------------------------------------------------------
>AB262490_CIFSpe11
--------------------------------------------------AGCACACTCC
GGTCATAGATTAAGCCATGCAAGTCTCAGTTCA-----GG---------C-AACGAAACT
GCGTCCAGCTCATTAACACACTCATAACCTACCGGACATCGACG--------AA------
--TGT-CTATAA----GGATAGCTGGAGTAA------------ATCACGAGCTAATACTT
TATA---------------------------G-AGTACCTCTGGTAAAGAAGGGACAG--
---------AGGTAAAGTTGACC----A--------------------------------
--------------------------------CACGGCAAGTCCATCGGATGAGTGGCCT
ATCA-GC--TAGTACTTAGGATCTTTACCTAGGTAGGCTATAACGGGTAACGGG------
-CGGTTACCGTCGGACTGCCGGAGAAGGAGCCTGAGAGACAGCTACTATTC-CTACGGGG
AGCAGCAGGCGCGAAACTTACCCACTC----GATACAGTCGGAG-GTGGTAATGACCAGT
TCCAAA---GGTGGAGA-TT------AATCTCTATGT------------TGGATAGGAGG
GCAAGTTAAGAATGTC-AAGTAA-TCTAGCAGAGGGCCAG-TCTGGTGCCAGCAGCTGCG
GTAATTCCAGCTCTGCGAG-TTTGCTCCCATATTGTTGCAGTTAAAACGCCCGTAGTCAG
AGGTCAAAC---------------------------------------------------
------------------------------------------------------------
------------------------------------------------------------
------------------------------------------------------------
-----ATGGA-AAGGG---------GAAC-CGTC-CACCGC-GAATAAAACAGGACGCTT
AGGGTATT---AAT-----ATAG-AATGATAGA-GCGCGGTCTGGAGT------------
------------------------------------------------------------
------------------------------------------------------------
------------------------------------------------------------
------------------------------------------------------------
---------------------------------------------ATTTACTCAACTC--
-----------------GAG-TAAGGTCTACGAGAG--CGAGT-GGTGCTGGTAGTATTC
CTAAGCGAGCGGTGGAAT--GCATTGACCTTAG-GGA-GACTAACG-AAAGCGAAGG-CA
GCCAGCA-AGTAGG-TTTCTATCGATCAAGGGCGAGAGTAGGGGTAGCGAACC-GGATTA
GAGACCCGGGTAGTCCCTACAGTAAACGATGTCGACA-AGGGAATGG-------------
----------TTTAAAGAAATCAGTACCTT-CGGAG-AAATCA--TAGTTCAT--GG-AC
T---------CT-GGGGGAACTACGATCGCAAGA-CAG-AAACTTGAAGGAATTGACGGA
AGGGCACAC-AA-GGGGTGG-AGCCTGCGGCTTAATCTGACTCAACACGGAG-AAACTTA
CCAGGACAAGGTGACT-TAGTGATCGA-CAATCTCA-AGGAT-TTTCGGGATAAGTCTTT
-GGGTGGTGCATGG-CCGTTGGT-------GGTGCGTGGGTTGACCTGTCATGCGTTGAT
TCAGATAACGAGCGAGATTATCACCACGTAAGTAATTTTCGATAG---------AACACT
AT----------------------------------------------------------
---CTAAG-TTAGTACATGGGACTGCC---TGTG-ATCTAGGAGG-AGGAAGGAGGTAGC
AATAACAGGTCCGTGATGTCCTTTAGATGCCCTGGGCTGCACGCGCGCTACAATGGAGAT
TGTAAAGGGCAA-----------------------GCT-ATAT-TGAAA-AA--------
--------------TG-AAGCTACTCCCT---AATTAT-TTGCGTTGTTGGGATTGGGGT
TTGTAATCAA-CCACATGAA-CTAGGAATCCCTTG-TAAGCGTGTGTCAACATCGCACGT
T-GAATACGTCCCTGCCCTTTGTACACACCGCCCGTCGCTCCTACCGATTGGATGACCTG
GTGAAAATATCGGAACTCTT--------------CTGA-G----CT--------------
---------------------AAGGTATTTAAATCATGTTATCTAGAGGAAGGAG-----
---------------------------------------------------------
>AB262493_CIFSpe12
--------------------------------------------------AGCACACTCG
GGTCATAGATTAAGCCATGCAAGTCTCAGTTCA-----GG---------C-AACGAAACT
GCGTACAGCTCATTAACACACTCATAACCTACCAGACAGCGACG--------TA------
--AGT-CTATAA----GGATAGCTGGAGTAA------------ATCTCGAGCTAATACTT
TAGA---------------------------G-AGTACCTCAGGTAAAGAATTTACAG--
---------AGGTAAAGTTGACC----A--------------------------------
--------------------------------TAAGGCAAGTCAAGCGGATGAGTGGCCT
ATCA-GC--TAGTACTTAGGATCTTTACCTAGGTAGGCTATAACGGGTAACGGG------
-CGGTTACCGTCGGACTGCCGGAGAAGGAGCCTGAGAGACAGCTACTATTC-CTACGGGG
AGCAGCAGGCGCGAAACTTACCCACTC----GATAGAATCGGAG-GTGGTAATGACGAGT
TCCAAG---TGGGGGT----------TTACTCCTAAT------------TGGATAGGGTG
ACTTATTAAGGAAGTC-AGGTAA-TCTAGCAGAGGGCCAG-TCTGGTGCCAGCAGCTGCG
GTAATTCCAGCTCTGCGAG-TTTGCTCCCATATTGTTGCAGTTAAAACGCCCGTAGTCAG
AGGTCTAAA---------------------------------------------------
------------------------------------------------------------
------------------------------------------------------------
------------------------------------------------------------
-----TAGCG-AGGGC-------TATTGC-CGTC-CACCGC-GAATAAAACAGGACGCTT
AGGGTATT---TTT-----TAAG-AATGATAGA-GCGCGGTCTGGAGT------------
------------------------------------------------------------
------------------------------------------------------------
------------------------------------------------------------
------------------------------------------------------------
---------------------------------------------ATTTACCTTTCG---
-----------------GGG-TAAGGTCAAGGAGAG--CGAGT-GGTGCTGGTAGTATTC
CTAAGCGAGCGGTGGAAT--GCATTGACCTTAG-GGA-GACTAACG-AAAGCGAAAG-CA
GCCAGCA-AGTAGG-TTTCTATCGATCAAGGGCGAGAGTAGGGGTAGCGAACC-GGATTA
GAGACCCGGGTAGTCCCTACTGTAAACGATGTCGACA-AGGGATTG-------------G
TA--------TTAAAGAATATCAGTACCTT-TGGAG-AAATCA--TAGTTCAT--GG-AC
T---------CT-GGGGGAACTACGATCGCAAGA-CAG-AAACTCGAAGGAATTGACGGA
AGGGCACAC-AA-GGGGTGG-AGCCTGCGGCTTAATCTGACTCAACACGGAG-AAACTTA
CCAGGACAAGGTGATT-TGGTGAGCGA-CAATCTAA-AGGAT-TTTCGGGATAAGTCTTT
-GGGTGGTGCATGG-CCGTTGGT-------GGTGCGTGGGTTGACCTGTCTTCGGTTGAT
TCAGATAACGAGCGAGATTATCACCAATTAAATAATTAGGTGAAGA--------AAACTT
CA----------------------------------------------------------
---TTTTG-TTAGTAATTGGGACCGCC---TGTG-ATTTAGCAGG-AGGAAGGTGGTAGC
AATAACAGGTCCGTGATGTCCTTTAGATGCCCTGGGCTGCACGCGTGCTACAATGGAGAT
GTCAAAGGGCA------------------------GCC-TACT-CGAGA-GA--------
--------------GG-AAGCTACACCCT---AATTAT-TTGCGTTGTTGGGATTGGGGT
TTGTAATCAA-CCACATGAA-CTAGGAATCCCTTG-TAAACGTGTGTCAACATCGCACGT
T-GAATAGGTCCCTGCCCTTTGTACACACCGCCCGTCGCTCCTACCGATTGGATGACCTG
GTGAAAATATCGGAACA--T--------------TCTA-G----GG--------------
---------------------AAGGTATTTAAATCATGTTATTTAGAGGAAGGAG-----
---------------------------------------------------------
>AB262508_CIFSpe13
--------------------------------------------------AGCACACTTC
GGTCATAGATTAAGCCATGCAAGTCTCAGTTCA-----GG---------C-AACGAAACT
GCGTCCAGCTCATTAACACACTCATTATCCAATTTACAACGACT--------TC------
--GGT-CTATAA----GGATAGCTGGAGTAA------------ATCTCGAGCTAATACTT
GAAA---------------------------G-AGTACCTCTAGTTCAGAAATCACAG--
---------AGGTAAAGTTGACC----A--------------------------------
--------------------------------AAAGGCAAGTAAAAGGGAAAAGTGGCCT
ATCA-GC--TAGTACTTAGGGTCTTTACCTAGGTAGGCTATCACGGGTAACGGG------
-CGGTTACCGTCGGACTGCCGGAGAAGGAGCCTGAGAGACAGCTACTATTC-CTACGGGG
AGCAGCAGGCGCGAAACTTACCCACTC----GATATAATCGGAG-GTGGTAATGACCAGT
TCCAGT---TTCGGGGT---------TTTCTCCATAT------------TGGATAGGATA
ATTTTTTAAGATAGTT-AAGTAA-TCTAGCAGAGGGCCAG-TCTGGTGCCAGCAGCTGCG
GTAATTCCAGCTCTGCGAG-TTTGCTCCCATATTGTTGCAGTTAAAACGCCCGTAGTCAG
AACTCTTTT---------------------------------------------------
------------------------------------------------------------
------------------------------------------------------------
------------------------------------------------------------
-----TACAG-AGGTAAGG----TTCTAC-CGTC-CACTGC-GAATAAAACAGGATGCTT
AGGATATT---TTA-----TAAG-AATGATAGA-GCGCAGTCTGGAAT------------
------------------------------------------------------------
------------------------------------------------------------
------------------------------------------------------------
------------------------------------------------------------
---------------------------------------------ATTTACCTTCAG---
-----------------GGG-TAAGGTCAAAGAGAG--CGAGT-GGTGCTGGTAGTATTC
CTGAGCGAGCGGTGGAAT--GCATTGACCTTAG-GGA-GACTAACG-AAAGCGAAAG-CA
ACCAGCA-AGTAGG-TTTCTATCGATCAAGGGCGAGAGTAGGGGTAGCGAACC-GGATTA
GAGACCCGGGTAGTCCCTACAGTAAACGATGTCGACA-AGGGATTGG------------T
CA---------AAATATTGATCAGGACCTC-GCGAT-AAATCA--TAGTTCAT--GG-AC
T---------CT-GGGGGAACTACGATCGCAAGA-CAG-AAACTTGAAGGAATTGACGGA
AGGGCACAC-AA-GGGGTGG-AGCCTGCGGCTTAATCTGACTCAACACGGAG-AAACTTA
CCAGGACAAGATGGCACTGGTGAGCGA-CAATCTAA-AGGAT-TTTCGGGATAAGTCTTT
-GGGTGGTGCATGG-CCGTTGGT-------GGTGCGTGGGTTGACCTGTCATGCGTTGAT
TCAGATAACGAGCGAGATTATCACGAATTAAGTAATATTACTCAGT--------TCACTG
AG----------------------------------------------------------
---CTATA-TTAGTAATTGGGACCGCC---CGGT-TTCTCACGGG-AGGAAGGAGGTAGC
AATAACAGGTCCGTGATGTCCTTTAGATGCCCTGGGCTGCACGCGTGCTACAATGGGGAT
AATAAAGGGTT------------------------GCA-TACT-CGAAA-GA--------
--------------GG-AAGCTACACTCA---AATTAT-TTGCGTTGTTGTGATTGGGGT
TTGTAATCAA-CCACATGAA-CTAGGAATCCCTTG-TAAGCGTGTGTCAACATCGCACGT
T-GAATAGGTCCCTGCCCTTTGTACACACCGCCCGTCGCTCCTACCGATTGGATGACCTG
GTGAAAATATCGGAGCTC-A--------------TTGA-G----TG--------------
---------------------AAGGTACTTAAATCATGTTATTTAGAGGAAGGAG-----
---------------------------------------------------------
>AB262486_CIFGrass
--------------------------------------------------AGCACACTTG
GGTCATAGATTAAGCCATGCAAGTCTGAGTTCA-----GG---------C-AACGAAACT
GCGTACAGCTCATTAACAGACTCATAACCTATATGACAGCGACT--------TTGG----
------TCATAA----GGATAGCTGGAGTAA------------ATCTCGAGCTAATACTT
TATA---------------------------G-AGTACCTTTAGTTCGGAAGGGACAG--
---------AGGTAAAGTAGACC----GG-------------------------------
-------------------------------CAACGGCAAGTCAAACGGATGAGTCACCT
ATCA-GC--CAGTACTTAGGATCTTTACCTAGGTAGGCTATAACGGGTAACGGG------
-CGGTTACCGTCGGACTGCCGGAGAAGGAGCCTGAGAGACAGCTACTATTC-CTACGGGG
AGCAGCAGGCGCGAAACTTACCCACTC----GAGACACTCGGAG-GTGGTAATGACCTGT
TCCATA---ATTGGGTT---------AATTCTCAAGG------------TGGATAGGATG
ATATCCTATTCATTTC-ATGTAA-TCTAGCAGAGGGCCAG-TCTGGTGCCAGCAGCTGCG
GTAATTCCAGCTCTGCGAG-TTTGCTCCCATATTGTTGCAGTTAAAACGCCCGTAGTCTA
TTTTCCGT----------------------------------------------------
------------------------------------------------------------
------------------------------------------------------------
------------------------------------------------------------
------ATAG-ATGATGTG---TCCACAC-AGTC-CAACGC-GAATAAATCAGGACGCTT
AGTGTTTT---TCA-----CAAG-AATGACAGA-GCGCGAAATGGATT------------
------------------------------------------------------------
------------------------------------------------------------
------------------------------------------------------------
------------------------------------------------------------
---------------------------------------------CTTTACCCACTC---
-----------------GGG-TAATTATAAAGAGAG--CGGGT-GGTGCTGGTAGTATTC
CTGAGCGAGCGGTGGAAT--GCATTGACCTTAG-GGA-GACTAACG-AAAGCGAAGG-CA
GCCAGCA-AGTAGG-TCTCTGTCGATCAAGGGCGAGAGTAGGGGGAGCAAACC-GGATTA
GAGACCCGGGTAGTCCCTACAGTAAACTATGTCGACA-TGGGATTGG---------TCAT
TA---------ATTAAATGATCGGTACCAA-AGGAG-AAATCT--TAGTTCAT--GG-AC
T---------CT-GGGGGAACTACGATCGCAAGA-CAG-AAACTTGAAGGAATTGACGGA
AGGGCACAC-AA-GGGGTGG-AGCCTGCGGCTTAATCTGACTCAACACGGAG-AAACTTA
CCAGGACACGCTGATT-TGGTGAACGA-CAATCTAA-AGGAT-TTTCGCAATATGTCTTT
-GGGTGGTGCATGG-CCGTTGGT-------GGTGCGTGGGTTGACCTGTCTTACGTTGAT
TCAGATAACGAGCGAGATTATCACCATTTAATTATTATTTGGTACT--------CATGTA
CT----------------------------------------------------------
--CAAAAA-TAACTATTTGGGACTGCC---TGGG--TATACCAGG-AGGAAGGTGATAGC
AATAACAGGTCCGTGATGTCCTTTAGATGCCCTGGGCTGCACGCGTGCTACAATGGTTAT
TGAAATGGGCTA-----------------------GCT-TACC-CGAAA-GG--------
--------------GG-ACGCTACTCCCG---AATTTT-AACCGTATTTGGGATTGGCGG
TTGTAATCAC-CGACATGAA-CCAGGAATCCCTTG-TAAGCGTGTGTCAACATCGCTCGT
T-GAATACGTCCCTGCCCTTTGTACACACCGCCCGTCGCTCCTACCGATCGGATGACCTG
GTGAAATTATCTGA-CCT-T--------------TCGG-G----GA--------------
---------------------ATGGTATTTAAATCATGTTATCTAGAGGAAGGAG-----
---------------------------------------------------------
>AB262500_CIFSpe15
--------------------------------------------------AGCACACTTC
GGTCATAGATTAAGCCATGCAAGTCTCAGTTCA-----GG---------C-AACGAAACT
GCGTCCAGCTCATTAACACACTCATTATCTAATTTACAACGACA--------TT------
--AGT-CGATAA----GGATAGCTGGAGTAA------------ATCTCGAGCTAATACTT
GAAA---------------------------A-AGTACCTCCGGTCTCGAATATACAG--
---------AGGTAAAGTTGACC----A--------------------------------
--------------------------------TAAGGCAAGTAAAAAGGAAAAGTGGCCT
ATCA-GC--TAGTACTTAGGGTCTTTACCTAGGTAGGCTATCACGGGTAACGGG------
-CGGTTACCGTCGGACTGCCGGAGAAGGAGCCTGAGAGACAGCTACTATTC-CTACGGGG
AGCAGCAGGCGCGAAACTTACCCACTC----GATAATATCGGAG-GTGGTAATGACCAGT
TCCAGT---TTTGGGGT---------TATCCCCATAT------------TGGATAGGATA
ATTTATTAAGATAGTT-AAGTAA-TCTAGCAGAGGGCCAG-TCTGGTGCCAGCAGCTGCG
GTAATTCCAGCTCTGCGAG-TTTGCTCCCATATTGTTGCAGTTAAAACGCCCGTAGTCAG
AACTCTTTT---------------------------------------------------
------------------------------------------------------------
------------------------------------------------------------
------------------------------------------------------------
-----TACAG-AGGTATGG----ATTTAC-CGTC-CACCGC-GAATAAAACAGGATGCTT
AGGATATT---TTA-----TAAG-AATGATAGA-GCGTGGTCTGGAAT------------
------------------------------------------------------------
------------------------------------------------------------
------------------------------------------------------------
------------------------------------------------------------
---------------------------------------------ATTTACCTTCAG---
-----------------GGG-TAAGGTCAAGGAGAG--CGAGT-GGTGCTGGTAGTATTC
CTGAGCGAGCGGTGGAAT--GCATTGACCTTAG-GGA-GACTAACG-AAAGCGAAAG-CA
GCCAGCA-AGTAGG-TTTCTATCGATCAAGGGCGAGAGTAGGGGTAGCGAACC-GGATTA
GAGACCCGGGTAGTCCCTACAGTAAACGATGTCGACA-AGGGATTGG------------T
CA--------CGCGAAGTGATCAGGACCTC-GAGAG-AAATCA--TAGTTCAT--GG-AC
T---------CT-GGGGGAACTACGATCGCAAGA-CAG-AAACTTGAAGGAATTGACGGA
AGGGCACAC-AA-GGGGTGG-AGCCTGCGGCTTAATCTGACTCAACACGGAG-AAACTTA
CCAGGACAAGATGAC--TAGTGAGCGA-CAATTTAA-AGGAT-TTTCGGGATAAGTCTTT
-GGGTGGTGCATGG-CCGTTGGT-------GGTGCGTGGGTTGACCTGTCATGCGTTGAT
TCAGATAACGAGCGAGATTATCACCAAATAAGTAATTATATTCAGT--------TTACTG
AG----------------------------------------------------------
---TTTAG-TTAGTAATTGGGACCGCC---CGGT-ATATCACGGG-AGGAAGGAGGTAGC
AATAACAGGTCCGTGATGTCCTTTAGATGCCCTGGGCTGCACGCGTGCTACAATGGAGAT
AAGAAAGGGTT------------------------GCA-TACT-CGAAA-GA--------
--------------GG-AAGCTACACTCT---AATTAT-TTGCGTTGTTGGGATTGGGGT
TTGTAATCAA-CCACATGAA-CTAGGAATCCCTTG-TAAGCGTGTGTCAACATCGCACGT
T-GAATAGGTCCCTGCCCTTTGTACACACCGCCCGTCGCTCCTACCGATTGGATGACCTG
GTGAAAATATCGGAACTC-T---------------CGG-G----TG--------------
---------------------AAGGTACTTAAATCATGTTATTTAGAGGAAGGAG-----
---------------------------------------------------------
>AB262509_CIFSpe16
--------------------------------------------------AGCACACTTC
GGTCATAGATTAAGCCATGCAAGTCTCAGTTCA-----GG---------C-AACGAAACT
GCGTCCAGCTCATTAACACACTCATTATCTAATTTACAACGACA--------TC------
--GGT-CCATAA----GGATAGCTGGAGTAA------------ATCTCGAGCTAATACTT
GAAA---------------------------A-AGTACCTCCGGTCTCGAAAATACAG--
---------AGGTAAAGTTGACC----A--------------------------------
--------------------------------TAAGGCAAGTAAAAAGGAAAAGTGGCCT
ATCA-GC--TAGTACTTAGGGTCTTTACCTAGGTAGGCTATCACGGGTAACGGG------
-CGGTTACCGTCGGACTGCCGGAGAAGGAGCCTGAGAGACAGCTACTATTC-CTACGGGG
AGCAGCAGGCGCGAAACTTACCCACTC----GATAGAATCGGAG-GTGGTAATGACCAGT
TCCAGT---TTTGGGGT---------TATCCCCATAT------------TGGATAGGATA
ATTTTTTAAGATAGTT-AAGTAA-TCTAGCAGAGGGCCAG-TCTGGTGCCAGCAGCTGCG
GTAATTCCAGCTCTGCGAG-TTTGCTCCCATATTGTTGCAGTTAAAACGCCCGTAGTCAG
AACTCTTTT---------------------------------------------------
------------------------------------------------------------
------------------------------------------------------------
------------------------------------------------------------
-----TACAG-AGGTAAGG----TTCTAC-CGTC-CACCGC-GAATAAAACAGGATGCTT
AGGATATT---TTA-----TAAG-AATGATAGA-GCGTGGTCTGGAAT------------
------------------------------------------------------------
------------------------------------------------------------
------------------------------------------------------------
------------------------------------------------------------
---------------------------------------------ATTTACCTTCCG---
-----------------GGG-TAAGGTCAAAGAGAG--CGAGT-GGTGCTGGTAGTATTC
CTGAGCGAGCGGTGGAAT--GCATTGACCTTAG-GGA-GACTAACG-AAAGCGAAAG-CA
GCCAGCA-AGTAGG-TTTCTATCGATCAAGGGCGAGAGTAGGGGTAGCGAACC-GGATTA
GAGACCCGGGTAGTCCCTACAGTAAACGATGTCGACA-AGGGATTGG------------T
CA--------CACGAAGTGATCAGGACCTC-TCGAG-AAATCA--TAGTTCAT--GG-AC
T---------CT-GGGGGAACTACGATCGCAAGA-CAG-AAACTTGAAGGAATTGACGGA
AGGGCACAC-AA-GGGGTGG-AGCCTGCGGCTTATTCTGACTCAACACGGAG-AAACTTA
CCAGGACAAGATGGCACTGGTGAGCGA-CAATCTAA-AGGAT-TTTCGGGATAAGTCTTT
-GGGTGGTGCATGG-CCGTTGGT-------GGTGCGTGGGTTGACCTGTCATGCGTTGAT
TCAGATAACGAGCGAGATTATCACCAATTAAGTAATTATATTCAGT--------CCACTG
AG----------------------------------------------------------
---TTTAG-TTAGTAATTGGGACCGCC---CGGT-GTATCACGGG-AGGAAGGAGGTAGC
AATAACAGGTCCGTGATGTCCTTTAGATGCCCTGGGCTGCACGCGTGCTACAATGGAGAT
AAGAAAGGGTT------------------------GCA-TACT-CGAAA-GA--------
--------------GG-AAGCTACACTCT---AATTAT-CTGCGTGGTTGGGATTGGGGT
TTGTAATCAA-CCACATGAA-CTAGGAATCCCTTG-TAAGCGTGTGTCAACATCGCACGT
T-GAATAGGTCCCTGCCCTTTGTACACACCGCCCGTCGCTCCTACCGATTGGATGACCTG
GTGAAAATATCGGAGCTC-T--------------ATGG-G----TG--------------
---------------------AAGGTACTTAAATCATGTTATTTAGAGGAAGGAG-----
---------------------------------------------------------
>AB326375_Ec1Spec4
--------------------------------------------------AGCACACTCC
GGTCATAGATTAAGCCATGCAAGTCTCAGTTCA-----GG---------C-ATCGAAACC
ACGTACAGCTCATTAACGCACTCAGTACCTGAATGACATCGAC---------------AC
TTGTC-TAAGAT----GGATAGCCTCGGTAA------------ATCTGAGGCTAATACAC
GCAA---------------------------G-TGTACC-AGCTTAGTTGAGTTATGT--
---------TGGTAAAGTTGACC--CGA--------------------------------
--------------------------------AAGGGCGAGTCAGAAGGGTGAGTGTCCT
ATCA-GC--TATTACGTAGGGTCTATACCTATGTAGGCGATGACGGGTAACGGG------
-TGATTATCGTCAGATTGCCGGAGAAGGAGCCTGAGAGACAGCTACTATCC-CTACGGGG
AGCAGCAGGCGCGTAATTTACCCACTC-----GCAGTAGCGGAT-GTGGTAATGACCAGT
TCCAGT---TACGGTCG---------AAAGGCCTAGT------------TGGATAGAGGA
GTTTTTAAAGATTGCT-AAGCAA-TCTAGCAGAGGGCCAG-TCTGGTGCCAGCAGCTGCG
GTAATTCCAGCTCTGCGTG-CTTGCTCCCTCGTTGTTGCAGTTAAAAAGCCCGTAGTCAG
AGGTCCCAT---------------------------------------------------
------------------------------------------------------------
------------------------------------------------------------
------------------------------------------------------------
--GAGAAGGA------------TTAAAGC-CGTC-CACCAC-GAAGAAAACAGGATGCTT
AGGGTAAC---CTTT----GTTG-AATGTCTAA-GCGTGGTCTGGAGG------------
------------------------------------------------------------
------------------------------------------------------------
------------------------------------------------------------
------------------------------------------------------------
---------------------------------------------TTTTACCTAATTAT-
------------------GG-TAAGATCAATGAGAG--CCAAG-GGGGATGGTGGTATTC
TGTGGCGAGCGGTGGAAT--GCGTTGACCCATA-GGA-GACCTTCA-ACAGCGAAAG-CA
ACCGTCT-ACTGGG-CATCTGTCGATCAAGGGCGAAAGTAGGGGTAGCGAACC-GGATCA
GAGACCCGGGTAGTCCCTACTGTAAACTATGTCGACA-AGGGATTAT-------------
----------CTAGCAATAGGTAGAACTTG-GCGAG-AAATCG--TAGTTCTC--GG-AT
T---------CT-GGGGGAACTACGATCGCAAGA-CTG-AAACTTGAAGGAATTGACGGA
AGGGCACAC-AA-GGGGTGG-AGCCTGTGGCTCAATTTGAATCAACACGGGG-AAACTTA
CCAGGATCAGATGGCT-CGGTGACTGA-CTGGACGA-GGTTC-ATTCAGGATGAGTCTGT
-GGGTGGTGCATGG-CCGTTGGT-------GGTGCGTGGGTTGACCTGTCATTCGTTGAT
TCAGGTAACGAGCGAGACTACCACCGTCTACTATCTGCATAAAGGG--------CCCTTT
AT----------------------------------------------------------
---GTTGG-TATCTAGGCGGGACAGCT---TGGT-TTCAACCAAG-AGGAAGGAGGTAGC
AATAACAGGTCCGTGATGTCCTTTAGATGCCCTGGGCTGCACGCGTGCTACACTGGGGAT
AATAAAGTGA-T-----------------------GTC-AGCC-TGTTA-AC--------
--------------GG-TCACCACTCACT---AATGAT-CTCCGTGGTGGGGATTGAAGC
TTGTAATGAG-CTTCATGAA-CCAGGAATCCCTTG-TAAATGCGTGTCAACATCGCGCGT
T-GAATACGTCCCTGCCCTTTGTACACACCGCCCGTCGCTCCTACCGATTGGATGACCTG
GTGAAAACATCGGACTTCAC-------------------G----GA--------------
---------------------AAGGTGTTTAAATCATGCCATCTAGAGGAAGGAG-----
---------------------------------------------------------
>AB326380_Dh7Operc
--------------------------------------------------AGCACACTAA
GGTCATAGATTAAGCCATGCAAGTGTTAGTTCA-----GG---------C-ATCGAAACT
GCGAATAGCTCATTAATACGCTCAGAATCTATTTGGCAGCGACC---------GCC----
AGGTC-TTAAAT----GGATAGCAGAAGTAA------------TTCTTGTGCTAATACAT
GCAA---------------------------T-TGTTTC-ATCAGAAGTGAATTAAGA--
---------TGGAAAAGTTGACCG-TCA--------------------------------
-----------------------------------GGCATGCCATTCGATTGAGCGACCT
ATCA-GC--TTGTACTTAGGGTCTTTACCTAGGTAGGCTATCACGGGTAACGGG------
-CGGTTACCGTCGGACTGCCGGAGAAGGCGCCTGAGAGATAGCGACTATAT-CCACGGGT
AGCAGCAGGCGCGAAACTTACCCACTC----GAGACTTTCGGAG-GTGGTAATGACCAGT
TTTAGA---TCAGCTCC-GTAAGGGGTTGTT------------------TAAATAGGATC
ACACCTTTCCAGTGTG-GTGGAA-CCTAGCAGAGGGCCAG-TCTGGTGCCAGCAGCTGCG
GTAATTCCAGCTCTGCGAG-TTTGCTCCCATATTGTTGCAGTTAAAACGCCCGTAGTCTG
AACTACG--------------------------AA-AGTTCAAGCGATT-TCCA------
------------------------------------------------------------
------------------------------------------------------------
------------------------------------------------------------
------ATCG--------------------CGTT-CACTGT-GAACAAATCAGGACGCTT
AGAGTAGG-G-TT-C----TCAG-AATGACTCA-GCGCAGTATGATAT------------
------------------------------------------------------------
------------------------------------------------------------
------------------------------------------------------------
------------------------------------------------------------
---------------------------------------------TTTTACC--------
--------TAA-------GG-TAAAATCAAGGAGAG--CCAAC-GGGGGTAGATCTATTT
CATGGCGAGCGGTGGAAT--GCTATGACCCATG-AGA-GAGAAACG-AAGGCGAAAG-CA
TCTACCT-AGCGGG-TTTCTGTCGATCAAGGGCGAGAGTAGGAGTATCCAACC-GGATTA
GAGACCCGGGTAGTTCCTACCTTAAACAATGCCGACA-AGGGCTTA----------TCTT
-----------TTCATGAAGGTAGGACCTT-ATGAG-AAATCA--TAGTTCTT--GG-GC
T---------CT-GGGGGAACTACGACCGCAAGG-CTG-AAACTTGAAGGAATTGACGGA
AGGGCACAC-CA-GGGGTGG-AGCTTGTGGCTTAATTTGAATCAACACGGGG-AAACTTA
CCAGGACCAGATGTTTTTTATGACTGA-CAGGCTGC-CGGTC-TTTCAGGATTTGACTTT
-TGGTGGTGCATGG-CCGTTGGT-------GGTGCGTGGGTTGACCTGTCTAGCGTTGAT
TCAGATAACGAGCGAGATTATCACCAATTAAATAATTCTAACTA----------AT-TT-
-------------------------------------TAGTTAAGAA-------------
---------TTTCTAATTGGGACTCCC---TGTG-TCTAAACAGG-AGGAAGAGGGTAGC
AATAACAGGTCCGTGATGTCCTTTAGATGCCCTGGGCTGCACGCGCGCTACAATGTGAGG
ATCAACGAG-T--------------T---------ATA-AGCT-TGAAA-AA--------
--------------GT-CAATCACTCTCTG--AAGACC-TCACGTAGTTGGGATTGATGA
TTGTAATCAT-CATCATGAA-CTAGGAATCCCTAG-TAAACGCGCGTCAACAACGCGCGT
T-GAATACGTCCCTGCCCTTTGTACACACCGCCCGTCGCTCCTACCGATTGAATGATTCG
GTGAAATCACCGGAGAGAAA------------TTCTCG----------------------
---------------------AAGGTGATTAAATCATATTATTTAGAGGAAGGAG-----
---------------------------------------------------------
>AB326370_T33Speci
--------------------------------------------------AGCACACTTC
GGTCAGGGATTAAGCCATGCAAGTGCTAGTTAA-----AG---------T-AATGAAACT
GCGAACAGCTCATTAACACACTCAGTATCTAATTGATTGCGACA--------TT-A----
ATGTC-TTACAT----GGATAGTCGGAGTAA------------ATCTCGGACTAATACAT
GCAA---------------------------T-TGTTTC-ATCAGAATCGAAATATGA--
---------TGGAAAAGTTGACCCTTAC--------------------------------
----------------------------------GGGCAAATCATTGGATTGAGTGTCCT
ATCA-GC--TATTAAGTAGGGTCTTTACCTATTTAGGCTATTACGGGTAACGGG------
-CGGTTGCCGTCGGACTGCCGGAGAAGGCGCCTGAGAGATAGCGACTATGT-CTACGGAC
AGCAGCAGGCGCGAAACTTACCCACTC----GTAAAGCACGGAG-GTGGTTATGACCAGT
TCTATA---TGGGAGAT---------AA-TTCCAGG-------------TAGATAGGAAG
ATACACAAAGACTATC-TTGAAA-TCTAGCAGAGGGCCAG-TCTGGTGCCAGCAGCTGCG
GTAATTCCAGCTCTGTAAG-TGTGCTCCCATATTGTTGCAGTTAAAAAGCCCGTAGTCTG
ATTTCTTTG-GAAAACT-------------------------------------------
------------------------------------------------------------
------------------------------------------------------------
------------------------------------------------------------
------------------------------AATT-CACTGT-GAATAAATTAGGACGCTT
AAAGTATG-G-TT-----ACATG-AATACTTTA-GCGCAGTATGAAAGA-----------
------------------------------------------------------------
------------------------------------------------------------
------------------------------------------------------------
------------------------------------------------------------
---------------------------------------------TTTTGCTCTTACG--
------------------GG-CAAGATCAAAGAGAG--CCATT-GGGGGTATTTCTATTT
CATGGCGAGTGGTGAAAT--ACGTTGACCCATG-GGA-GAGAAACG-AAAGCGAAGG-CA
AATACCC-AAAGGG-TTTCTATCGATCAAGGGCGAGAGTAGGGGGAGCGAACC-GGATCA
GAGACCCGGGTAGTCCCTACTGTAAACGATGTCGACA-GGGGATTG----------CTTT
TCA-----------AAAAAGGCAGAACCTT-AGCAA-AAATGA--TAGTTCAT--GG-AC
T---------CT-GGGGGAACTACGACTGCAAGG-CTG-AAACTTGAAGGAATTGACGGA
AGGGCACAC-CA-GGGGTGG-AGCCTGTGGCCTAATTTGAATCAACACGGGG-AAACTTA
CCAGAACCAGATGATT-CGATGACTTA-CATCTAAA-AGAGC-TTTAAGGATGGGTTTGA
-TGGTGGTGCATGG-CCGTTGGT-------GGTGCGTGGGTTGACCTGTCACGAGTCGAT
TCAGTTAACGAGCGAGACTACCGCCAAATATTAGCTTAGGCT-A----------------
-----------------------------------AATTATAGCC---------------
----GAGG-CTTCTATTTGGGACTACC---CGTT-ATCAAGCAGG-AGGAAGAGGGTAGC
AATAACAGGTCCGTGATGTCCTTTAGATGCTCTGGGCTGCACGCGTGCTACAATGTGAAT
CACAAAGGATA-------------TT---------AAG-ACTT-CGAAA-GA--------
--------------AC-GCATCACTTCTTC--AAAGAT-TCACGTAGCTGGGATTGACAT
TTGGAATCAT-TGTCATGAA-CCAGGAATCCCTTG-TAAATGTATGTCAACACCGTACGT
T-GAATACGTCCCTGCCCTTTGTACACACCGCCCGTCGCTCCTACCGATTGGACGTTTTG
GTGAAAATACTGGACTTATT-------------CGTA--A----GG--------------
---------------------AAGGTATTTAAATCAGCTCGTCTAGAGGAAGGAG-----
---------------------------------------------------------
>AB326381_JoeSpeci
--------------------------------------------------AGCACACTCC
GGTCATAGATTAAGCCATGCAAGTGTTAGTTCA-----GG---------C-AACGAAACT
GCGAATAGCTCATTAATACGCTCAGAATCTACTTGGCGGCGACC---------TCC----
AGGTC-CTAGTT----GGATAGCAGCAGTAA------------TTCTGGTGCTAATACAT
GCTA---------------------------T-TGTTTC-ACCGGATGCGAATTACGG--
---------TGGAAAAGTTGACCG-TTT--------------------------------
-----------------------------------GGCACGCCATTCGATTGAGCGACCT
ATCA-GC--TTGTACTTAGGGTCTTTACCTAGGTAGGCTATCACGGGTAACGGG------
-CGGTTACCGTCGGACTGCCGGAGAAGGCGCCTGAGAGATAGCGACTATAT-CCACGGGT
AGCAGCAGGCGCGAAACTTACCCACTC----GAGACTTTCGGAG-GTGGTAATGACCAGT
TTCAGA---TCGGTTCC-T-ATGGGGCTGTT------------------TGAATAGGATG
CTAGTTTTCCACTAGT-GTGCAA-CCTAGCAGAGGGCCAG-TCTGGTGCCAGCAGCTGCG
GTAATTCCAGCTCTGCGAG-TTTGCTCCCATATTGTTGCAGTTAAAACGCCCGTAGTCTG
AACTTTT------------------------------AAAACCGCTTCC-ACCG------
------------------------------------------------------------
------------------------------------------------------------
------------------------------------------------------------
------GAGG--------------------CGTT-CACTGT-GAACAAATCAGGACGCTT
AGTGTATG-G-TT-T----CATG-TATGACTTA-GCGCAGTATGATATT-----------
------------------------------------------------------------
------------------------------------------------------------
------------------------------------------------------------
------------------------------------------------------------
---------------------------------------------TTTTACC--------
--------CAT-------GG-TAAGATCAACGAGAG--CCACCGGGGGGTAGATCTATTT
CATGGCGAGCGGTGGAAT--GCTATAACCCATG-AGA-GAGAAACG-AAGGCGAAGG-CA
TCTACCT-AGCGGG-TTTCTGTCGATCAAGGGCGAGAGTAGGAGTATCCAACC-GGATCA
GAGACCCGGGTAGTTCCTACCTTAAACGATGCCGACA-GGGGCTTG----------TCCT
-----------TATATCAGGGCAGGACCTT-AGGAG-AAATCA--TAGTTCTT--GG-GC
T---------CT-GGGGGAACTACGACCGCAAGG-CTG-AAACTTGAAGGAATTGACGGA
AGGGCACAC-CA-GGGGTGG-AGCTTGTGGCTTAATTTGAATCGACACGGGG-AAACTTA
CCAGGACCAGATGTTTTTTATGACTGA-CAGGCTAC-AGGTC-TTTCAGGATATGACTTT
-TGGTGGTGCATGG-CCGTTGGT-------GGTGCGTGGGTTGACCTGTCTAGCGTTGAT
TCAGATAACGAGCGAGATTATCACCAATTATATACAAGACAGTG----------GT-TC-
----------------------------------------CACTGCT-------------
---CTC-T-GTTCTAATTGGGACTCCC---CGTG-TACAAATGGG-AGGAAGAGGGTAGC
AATAACAGGTCCGTGATGTCCTTTAGATGCTCTGGGCTGCACGCGCGCTACAATGTTAGG
ATCAAAGAG-A--------------T---------GCT-ATGT-CGACA-GA--------
--------------CT-GCGCCACTCTCTC--AATACC-TAACGTAGTTGGGATTGACGG
TTGTAATCAC-CGTCATGAA-CCAGGAATCCCTTG-TAAATGCGTGTCAACAACGCGCGT
T-GAATACGTCCCTGCCCTTTGTACACACCGCCCGTCGCTCCTACCGATTGAATGATTCG
GTGAAATCACCGGACC----------------TCTTGG-G----GG--------------
---------------------AAGGTGATTAAATCCAATTATTTAGAGGAAGGAG-----
---------------------------------------------------------
>JX679412_T33Subqu
--------------------------------------------------AGTACACTTC
GGTCAGGGATTAAGCCATGCAAGTGCGAGTTAA-----GG---------T-AATGAAACT
GCGAACAGCTCATTAACACACTCAGAAACTAATTGATTGCGGGA--------GAAG----
ATCCC-TTATAT----GGATAGCCGGAGTAA------------ATCTCGGTCTAATACAT
GCAA---------------------------T-TGTTTC-ATCAGATGTGAAATATGG--
---------TGGAAAAGTTGACCCTCAG--------------------------------
----------------------------------GGGCAAATCATTGGATTGAGTGTCCT
ATCA-GC--TATTAAGTAGGGTCTTTACCTATTTAGGCTATTACGGGTAACGGG------
-CGGTTACCGTCGGACTGCCGGAGAAGGCGCCTGAGAGATAGCGACTATGT-CTACGGAC
AGCAGCAGGCGCGAAACTTACCCACTC----GTAAAGCACGGAG-GTGGTTATGACCAGT
TCTAAA---TATAGCAA---------TA-GCTTATG-------------TAGATAGGTTG
ATATACAAATTCTATC-TTGAAA-TCGAGCAGAGGGCCAG-TCTGGTGCCAGCAGCTGCG
GTAATTCCAGCTCTGTAAG-TGTACTCCCATATTGTTGCAGTTAAAAAGCCCGTAGTCGG
AATTCAGCG-ACATTCGG------------------------------------------
------------------------------------------------------------
------------------------------------------------------------
------------------------------------------------------------
--A--AACGA--------------------AATT-CACTGT-GAATAAATCAGGACGCTT
AAAGTATG-G-AC-----ACATG-AATACCTAA-GCGCAGTATGAAGGA-----------
------------------------------------------------------------
------------------------------------------------------------
------------------------------------------------------------
------------------------------------------------------------
---------------------------------------------TTTTGCTCAGTATTG
------------------GG-CAAGATCAAAGAGAG--CCATT-GGGGGTATTTCTATTT
CATGGCGAGCGGTGAAAT--GCGTTGACCCATG-GGA-GAGAAACG-AAAGCGAAAG-CA
AATACCC-AAAGGG-TTTCTGTCGATCAAGGGCGAGAGTAGGGGGAGCGAACC-GGATCA
GAGACCCGGGTAGTCCCTACAGTAAACGATGTCGACA-GGGGATTG----------TCCC
-------------AAGCGGGGCAGCACCTT-AGCAA-AAATGA--TAGTTCAT--GG-AC
T---------CT-GGGGGAACTACGACTGCAAGG-CTG-AAACTTGAAGGAATTGACGGA
AGGGCACAC-CA-GGGGTGG-AGCCTGTGGCCTAATTTGAATCAACACGGGG-AAACTTA
CCAGAACCAGATGATT-CGATGACTTA-CAGCAGAG-AGCGC-TTTAAGGATGGATTTGA
-TGGTGGTGCATGG-CCGTTGGT-------GGTGCGTGGGTTGACCTGTCTCAAGTCGAT
TCAGTTAACGAGCGAGACTACCGCGAAATATTAGCAACTCTA-A----------------
-----------------------------------CACTGTTGGT---------------
----GGAG-CTTCTATTTTGGACTACC---CGTT-CCCAAGCGGG-AGGAAGAGGGTAGC
AATAACAGGTCCGTGATGTCCTTTAGATGCTCTGGGCTGCACGCGTGCTACAATGTGAAT
CACAAAGGAAT------------CTT---------ACT-AATT-CGAGA-GA--------
--------------AT-TCACCACTTCTCC--AAAGAT-TCACGTAGCTGGGATTGACAT
TTGGAATCAG-TGTCGTGAA-CCAGGAATCCCTTG-TAAATGTATGTCAACACCGTACGT
T-GAATACGTCCCTGCCCTTTGTACACACCGCCCGTCGCTCCTACCGATTGGATGTTTGG
GTGAAAATACTGGACTTCGT-------------AAGA--A----GA--------------
---------------------AAGGTATTTAAATCAACTCATCTAGAGGAAGGAG-----
---------------------------------------------------------
>JX679411_CyhCleve
--------------------------------------------------AGCACACTCA
GGTCATAGATTAAGCCATGCAAGTGCTAGTTCA-----GC-----CTCAC-GGCGAAACT
GCGAACAGCTCATTAATACGCTCAGAATCTATTTGGTGGCGACC---------ATA----
AGGTT-TTAAAG----GGATATCAGCAGTAA------------TTCTGGTGTTAATACCT
GCTA---------------------------T-TGTTTC-ACCTGACATGAATTACGG--
---------TGGAAAAGTTGACCG-CAA--------------------------------
-----------------------------------GGCACACCATTCGATTGAGCGACCT
ATCA-GC--TTGTACTTAGGGTCTTTACCTAGGTAGGCTGTCACGGGTAACGGG------
-CGGTTACCGTCGGACTGCCGGAGAAGGCGCCTGAGAGATAGCGACTATAC-CCACGGGT
AGCAGCAGGCGCGAAACTTACCCACTC----GAGACATTCGGAG-GTGGTAATGACCAGT
TTCAAG---TCGGCCTC-TTATGGGGCTATT------------------TGAATAGGATG
CAAGTTTTCCACTTGC-GTGTAA-CCTAGCAGAGGGCCAG-TCTGGTGCCAGCAGCTGCG
GTAATTCCAGCTCTGCGAG-TTTGCTCCCATATTGTTGCAGTTAAAACGCCCGTAGTCTG
AACTAAT-------------------------------ACAACGCCTTC-----------
------------------------------------------------------------
------------------------------------------------------------
------------------------------------------------------------
------GTGG--------------------CGTT-CACTGC-GAACAAATCAGGACGCTT
AAAGTATG-G-CT-A----CAAG-AATGACTCA-GCGCAGTATGATAT------------
------------------------------------------------------------
------------------------------------------------------------
------------------------------------------------------------
------------------------------------------------------------
---------------------------------------------TTTTACC--------
--------TAC-------GG-TAAGATCAAAGAGAG--CCATC-GGGGATAGACCTATTT
CATGGCGAGCGGTGGAAT--GCTTTGACCCATG-AGA-GAGGAACG-ACGGCGAAGG-CA
TCTATCC-AGCGGG-TTTCTGTCGATCAAGGGCGAGAGTAGGAGTATCGAACC-GGATTA
GAGACCCGGGTAGTTCCTACCTTAAACGATGCCGACA-GGGACTTG----------TCCT
T----------ATAATAAGGGCAGGACGTT-CGGAG-AAATCA--TAGTTCAT--GG-GC
T---------CT-GGGGGAACTACGACCGCAAGG-CTG-AAACTTGAAGGAATTGACGGA
AGGGCACAC-CA-GGGGTGG-AGCTTGTGGCTTAATTTGAATCAACACGGGG-AAACTTA
CCAGGACCAGGTGTTTTGTATGACTGA-CAGGCTAA-GGGTC-TTTCAGGATTTGACTTT
-GGGTGGTGCATGG-CCGTTGGT-------GGTGCGTGGGTTGACCTGTCTATAGTTGAT
TCAGATAACGAGCGAGATTATCACCAATTATTACCTGATGTCCG----------------
-----------------------------------T----CTGGGCA-------------
---TTT-G-GATCTAATTGGGACTCCC---TGTG-TCTAAATAGG-AGGAAGAGGGTAGC
AATAACAGGTCCGTGATGTCCTTCAGATGCTCTGGGCTGCACGCGCGCTACAATGTTAGG
ATCAAAGAG-T--------------T---------TTT-ACTT-CGAAA-GA--------
--------------AG-ACAGTACTCTCAG--AATGCC-TAACGTAGTTGGGATTGACGG
TTGTAATCAC-CGTCATGAA-CCAGGAATCCCTTG-TAAATGCGTGTCAACAACGCGCGT
T-GAATACGTCCCTGCCCTTTGTACACACCGCCCGTCGCTCCTACCGATTGAATGATTCG
GTGAAATTACTGGATC---------------TCTCCGG-G---GAG--------------
---------------------AAGGTAATTAAATCAAATTATTTAGAGGAAGGAG-----
---------------------------------------------------------
>AY730405_Dm8Fragi
--------------------------------------------------AGCACACTAT
GGTCATAGATTAAGCCATGCAAGTGTAAGTTCA-----GG---------T-AACTAAACT
GCGAATAGCTCATTAACACACTCATAATCTACTTGGAACCAATT--------TTTT--AA
AAATT-TTAAAT----GGATAGCAGGAGTAA------------TTCTCGTGCTAATACAT
GAAATT---------------------TTAAT-AATCTT------AAATTAAATCAGA--
---------TTATTTTTAATACCTTTTAA-------------------------------
---------------------------------TAGGTAATCCAATCGAATGAGTGACCT
ATCAGGC--CAGTACTTAGGGTCTTTACCTAAGTAAGCTATCACGGGTAACGGG------
-CGGTTACCGTCGTACTGCCGGAGAAGGCGCCTGAGAGATAGCGACTATAT-CCACGGGT
AGCAGCAGGCGCGAAACTTACCCACTC----GAGACTATCGGAG-GTGGTAATGACCAGT
TATAAT---TAAGGAAT------------TTTCCTTAT-----------TATATAGGAAT
ATACTTTTCCAGTATA-TTGTAA-CCTAGCAGAGGGCCAG-TCTGGTGCCAGCAGCTGCG
GTAATTCCAGCTCTGCAAG-TTTGCTCCCATATTGTTGTAGTTAAAACGCTCGTAGTCTG
AATTATTTT-AATTTAAATT-----------TTTT-AAATTAAAATTTAGTTTTTATTTT
ATA---------------------------------------------------------
------------------------------------------------------------
------------------------------------------------------------
------AAAA--------------------CGTT-CACTGTGGAACAAATCAGAACGCTT
AAAGTAAT---TTTCTT-TATTG-AATGATTTA-GCGCAGTATGAAAT------------
------------------------------------------------------------
------------------------------------------------------------
------------------------------------------------------------
------------------------------------------------------------
---------------------------------------------TTTTACCT-TTTAAA
TTTTAATTAAT-TTAACAAG-TAATATCAAAGAGAA--TAATC-GGGGATAGATCTATTT
CATGGCGAACAGCGAAAT--GTTTTGACCCATG-AGA-GAGAAACG-AAGGCGAAAG-CA
TCTATCA-AGTGTA-TTTCTATCGATCAAGGGCGAGAGTAGGAGTATCCAACC-GGATCA
GAGACCCGGGTAGTTCCTACCTTAAACTATGCCGACA-AGGTTTTG----------TTTT
TT---------TTAATAAAAGCAGTACCAT-AGGAG-AAATCA--TAGTTCAT--GG-GC
T---------CT-GGGGGAACTACGACCGCAAGG-CTG-AAACTTGAAGGAATTGACGGA
AGGGCACAC-CA-GGGGTGG-AGCTTGTGGCTTAATTTGAATCAACACGGGA-AAACTTA
CCAGGACCAGATATTTTTAATGACTGATCAGGCTAT-AGGTC-TTTCAGGATATGATTTT
-TGGTGGTGCATGG-CCGTTGGT-------GGTGCGTGGGTTGACCTGTCTAGCGTTGAT
TCAGATAACGAGCGAGATTATCACCAATTAAATATATAAATATT----------------
-----------------------------------TTTATTAAAATA-------------
--ATTTAT-TTTCTAATTGGGACTCCC---TGCG-TCTAAGCAGG-AGGAAGATGGTAGC
AATAACAGGTCCGTGATGTCCTTTAGATGCTCTGGGCTGCACGCGCGCTACAATGTTATA
ATCAAAGAGGT--------------T--------TGCT-AAAT-CGATA-GATTATCTTT
TTTTTTAAAGATTTCA-TAGCTACTCTGTT--AATATA-TAACGTAGTTGGGATTGATAA
TTGTAATCAT-TATCATGAA-CCAGGAATCCCTTG-TAAATGCGTGTCAACAACGCGCGT
T-GAATACGTCCCTGCCCTTTGTACACACCGCCCGTCGCTCCTACCGATTGAATGACTCG
GTGAAATCATTGGATCATTTTTTTTTAAATG-------------AA--------------
---------------------AAGGTGATTAAATCACGTTATTTAGAGGAAGGAG-----
---------------------------------------------------------
>HQ215837_Sn0Kirby
--------------------------------------------------AGCACACTGA
GGTCATAGACTAAGCCATGCAAGTGATAGTTCA-----GG---------C-AACGAAACT
GCGAACAGCTCATTAATACGCTCAGAATCTAATTGGCCTAAACC----------------
AGCTG-CTGGTGAAAAGGATAACAGCAGTAA------------TTCTGGTGCTAATACAT
GCAAGC---------------------CAGTA-CTTTTC-ATCGGAAATGAAGTACGA--
---------TGGAACAGCTGACCG-CAA--------------------------------
-----------------------------------GGCATGCCATTTGGCTGAGCGACCT
ATCA-GC--TTGTACTTAGGGTCTTTACCTAGGTAGGCTATAACGGGTAACGGG------
-CGGTTACCGTCGGACTGCCGGAGAAGGCGCCTGAGAGATAGCGACTATAT-CTACGGGT
AGCAGCAGGCGCGAAACTTACCCAATC----GAGACAATCGGAG-GTGGTAATGACCAGT
TTCAAG---TCAGCTCC-ATACGGGGTTGCT------------------TGAATAGGACT
ACACATTTCTAGTGTA-GTGAAA-CCTAGCAGAGGGCCAG-TCTGGTGCCAGCAGCTGCG
GTAATTCCAGCTCTGCAAG-TTTGCTCCCATATTGTTGCAGTTAAAACGCCCGTAGTCAG
ATCTACA-------------------------ATG-TGCTTGTGGGCTT-----------
------------------------------------------------------------
------------------------------------------------------------
------------------------------------------------------------
---CGACCCA--------------------CGTT-CACTGC-GAACAAATCAGGACGCTT
CGTGTATG-G-TT-A----CATG-AATGCGCAA-GCGCAGTATGATAT------------
------------------------------------------------------------
------------------------------------------------------------
------------------------------------------------------------
------------------------------------------------------------
---------------------------------------------CTTTACCA-CA----
------------------GG-TAAGATCAAAGAGAG--CTATTCGGGGGTAGATCTATTT
CATGGCGAGCGGTGGAAT--GCGATAACCCATG-AGA-GAGAAACT-AAGGCGAAAG-CA
TCTACCC-AGGGAG-TCTCTGTCGATCAAGGGCGAGAGTAGGAGTATCGAACC-GGATTA
GAGACCCGGGTAGTTCCTACTATAAACGATGCCGAC-------CTAC---------TCAT
ATGAAACAATTCTCGTATGAGTAAGATT-----GAG-AAATCA--TAGTTCTT--GG-GC
T---------CT-GGGGGAACTACGACCGCAAGG-CTG-AAACTTGAAGGAATTGACGGA
AGGGCACAC-CA-GGGGTGG-AGCTTGTGGCTTAATTTGAATCAACACGGGA-AAACTTA
CCAGGACCATATGTCTTATATGACTGA-CAGGCTTT-CGGTC-TTTCAGGATTAGACTTT
-GGGTGGTGCATGG-CCGTTGGT-------AGTGCGTGGGTTGACCTGTCTAGCGTCGAT
TCAGATAACGAGCGAGACTACCTCCAATTGGTTTGTCTGTGTCA----------------
----------------------------------AAGCAGACACACG-------------
---------CCAGTCATTGGGACAACC---TGCG-TCTAAGCAGG-AGGAAGAGGGTAGC
AATAACAGGTCCGTGATGTCCTTTAGATGCCCTGGGCTGCACGCGCGCTACAATGTGAGA
ATCAAAGAGTT------------------------ACG-AGCCTTGAAA-AG--------
--------------GT-AAGTTACTCTGCT--AATACC-TCACGTACCTGGGATTGACAG
TTGCAATCAC-TGTCATGAA-CTAGGAATCCCTTG-TAAGCATGTGTCAACAACGCATGT
T-GAATACGTCCCTGCCCTTTGTACACACCGCCCGTCGCTCCTACCGA-TGGATGATTTG
GTGAAATCACAGGAGGCTCG----------------------------------------
-----------------TCTGAAAGTGATTAAATCATATTATCTAGAGGAAGGAG-----
---------------------------------------------------------
>HQ215840_NmsCast2
--------------------------------------------------AGCACACTCC
GGTCATAGATTAAGCCATGCAAGTGTTAGTTCA-----GG---------C-AACGAAACT
GCGAATAGCTCATTAACACGCTCAGAATCTATTTGGTGGCGAGC--------TTTC----
AGCTC-TTACAT----GGATAGCAGGAGTAA------------TTCTCGTGCTAATACAT
GCTA---------------------------T-TGTTTC-ACCGGAAATGATGTACGG--
---------TGGAAAAGTTGACCC-TC---------------------------------
---------------------------------AGGGCACACCATTCGATTGAGCGACCT
ATCA-GC--TTGTACTTAGGGTCTTTACCTAGGTAGGCTATCACGGGTAACGGG------
-CGGTTACCGTCGGACTGCCGGAGAAGGCGCCTGAGAGATAGCGACTATAT-CCACGGGT
AGCAGCAGGCGCGAAACTTACCCACTC----GAGACTTTCGGAG-GTGGTAATGACCAGT
TCCATG---TCAACCCT----ATGGGTTGTT------------------TGGATAGGATC
ACACTTTTCCAGTGTG-GTGCAA-TCTAGCAGAGGGCCAG-TCTGGTGCCAGCAGCTGCG
GTAATTCCAGCTCTGCGAG-NTTGCTCCCATATTGTTGCAGTTAAAACGCCCGTAGTCTG
AATTTCCCT-GTT--A---T-----------G--G-GGATTACGTTA-T-TTAT------
------------------------------------------------------------
------------------------------------------------------------
------------------------------------------------------------
------ATAA--------------------CGTT-CACTGT-GAACAAATCAGGACGCTT
AGTGTATG-G-CA-T----CAGG-AATGACTTA-GCGCAGTATGATAT------------
------------------------------------------------------------
------------------------------------------------------------
------------------------------------------------------------
------------------------------------------------------------
---------------------------------------------CTTTACC--------
--------ATT-------GG-TAAGATCAACGAGAG--CCACC-GGGGGTAGATCTATTT
CATGGCGAGCGGTGGAAT--GCTTTGACCCATG-AGA-GAGAAACG-AAGGCGAAGG-CA
TCTACCT-AGAGGG-TTTCTGTCGATCAAGGGCGAGAGTAGGAGTATCCAACC-GGATTA
GAGACCCGGGTAGTTCCTACCTTAAACGATGCCGACA-GGGGCTTG----------TCCT
-----------TTTATTGGGGCAGGACCTT-AGGAG-AAATCA--TAGTTCTT--GG-GC
T---------CT-GGGGGAACTACGACCGCAAGG-CTG-AAACTTGAAGGAATTGACGGA
AGGGCACAC-CA-GGGGTGG-AGCTTGTGGCTTAATTTGAATCAACACGGGG-AAACTTA
CCAGGACCAGATGTTTTTAAGGACTGA-CAGGCTTC-GGGTC-TTTCAGGNTATGATTTT
-TGGTGGTGCATGG-CCGTTGGT-------GGTGCGTGGGTTGACCTGTCTAGCGTTGAT
TCAGATAACGAGCGAGATTATCGCCAATTATATACAAAGCATTT-------------CT-
----------------------------------------TCAAATG-------------
---TCTTT-GTTCTAATTGGGACTCCC---TGCG-ATTAAGCAGG-CGGAAGAGGGTAGC
AATAACAGGTCCGTGATGTCCTTTAGATGCTCTGGGCTGCACGTGCGCTACAATGTTAGG
ATCAAAGGG-A--------------T---------GCA-AAGC-CGAAA-GG--------
--------------CA-GCGCTACTCTGTC--AATACC-TAACGTAGTTGGGATTGATGG
TTGTAATCAC-CATCATGAA-CCAGGAATCCCTTG-TAATTGCGTGTCAACAGCGCGCGT
T-GAATACGTCCCTGCCCTTTGTACACACCGCCCGTCGCTCCTACCGATTGGATGATTCG
GTGAAATCACCGGATT----------------CTTAGG-A----AA--------------
---------------------AAGGTGATTAAATCATGTTATCTAGAGGAAGGAG-----
---------------------------------------------------------
>HQ215838_Sn0Swezy
--------------------------------------------------AGCAAGCTAT
CGTCATAGATTAAGCCATGCAAGTGTTAGTTCA-----GG---------C-AACGAAACT
GCGAACAGCTCATTAATACGCTCAGAATCTAATTGGTAGCGAC---------CAAG----
AGGTC-ATAGAT----GGATAGCAGCAGTAA------------TTCTGGTGCTAATACAT
GCGA---------------------------A-TGTTTC-ATCGGAAGTGAAATACGA--
---------TGAAAAAGTTGACCG-TAA--------------------------------
-----------------------------------GGCATGCCATTCGATTGAGCGACCT
ATCA-GC--TTGTACTTAGGGTCTTGACCTAGGTAGGCGATAACGGGTAACGGG------
-CGGTTACCGTCGGACTGCCGGAGAAGGCGCCTGAGAGATAGCGACTATAT-CTACGGAT
AGCAGCAGGCGCGAAACTTACCCAATC----GAGACATTCGGAG-GTGGTAATGACGAGT
TTCAAG---TCAGCTCC-AAAGGGGGTTGCT------------------TGAATAGGATC
ACACATTTCCAGTGTG-AAGAAA-TCTAGCAGAGGGCAAG-TCTGGTGCCAGCAGCTGCG
GTAATTCCAGCTCTGCGAG-TTTGCTCCCATATTGTTGCAGTTAAAAGGCCCGTAGTCAG
AAATACA---------------------------A-AGAAATAGCGGTG-ACAA------
------------------------------------------------------------
------------------------------------------------------------
------------------------------------------------------------
------TCCG--------------------CGTT-CACTGC-GAACAAATCAGAACGCTC
AAAGTAGG-C-TAAG----CCGG-AATGAGTGA-GCGCAGTAAGAAAA------------
------------------------------------------------------------
------------------------------------------------------------
------------------------------------------------------------
------------------------------------------------------------
---------------------------------------------TTTTGCC--------
--------TAA-------GG-TAAGATCAAAGAGAG--CGATT-GGGGGTAGATCTATTT
CCTGGCGAGCGGTGGAAT--GCTATGACCCAAG-AGA-GAGAAACT-AAGGCGAAAG-CA
TCTACCT-AGAGGG-TTTCTGTCGATCAAGGGCGAGAGTAGGAGTATCGAACC-GGATTA
GAGACCCGGGTAGTTCCTACCGTCAACTATGCCGACT-GGGGCTTA----------TCCA
-----------TTATTATGGGTAGGACCAT-AAGAG-AAATCA--AAGTTTTT--GG-GC
T---------CT-GGGGGAACTACGACCGCAAGG-CTG-AAACTTGAAGGAATTGACGGA
AGGGCACAC-CA-GGGGTGG-AGCTTGTGGCTTAATTTGAATCAACACGGGG-AAACTTA
CCAGGACCAGATGTTTTGTAAGACTGA-CAGGCTTA-AGGTC-TTTCAGGATTTGACTAT
-TGGTGGTGCATGG-CCGTTGGT-------GGTGCGTGGGTTGACCTGTCTAGCGTTGAT
TCAGATAACGAGCGAGATTATCACCAATTTAATACATTGTACTA-A--------------
--------------------------------------TGAATAGTG-------------
---TGA-T-GTTCTAATTGGGACTCCC---TGCG-TCTAAGCAGG-AGGAAGAGGGTAGC
AATAACAGGTCCGTGATGTCCTTTAGATGCCCTGGGCTGCACGCGCGCTACAATGTGAGG
ATCAAAGAG-T--------------T---------ACG-AACCACGACA-GG--------
--------------GT-AAGTCACTCTCAT--AATACC-TCACGTACCTGGGATTGACGG
TTGTAATCAC-CGTCATGAA-CTAGGAATCCCTTG-TAAGCGTATGTCAACAGCGCACGT
T-GAATACGTCCCTGCCCTTTGTACACACCGCCCGTCGCTCCTACTGA-TGGATGATTCG
GTGAAATCACTGGAGA----------------GCCAC--C---TTG--------------
---------------------AAGGTGATTAAACCATATTATCTAGAGGAAGGAG-----
---------------------------------------------------------
>HQ215836_Ca4lChia
--------------------------------------------------AGCACACTAA
GGTCATAGATTAAGCCATGCAAGTGTTAGTTCA-----GG---------C-AACGAAACT
GCGAATAGCTCATTAATACGCTCAGAATCTAATTGGCAGCGAC---------CTCC----
AGGTT-TTAGAT----GGATAGCAGCAGTAA------------TTCTGGTGCTAATACAT
GCAA---------------------------T-TGTTTC-ATCGGAAGTGAAATACGA--
---------TGGAAAAGTTGACCG-CAA--------------------------------
-----------------------------------GGCAAGCCATTCGATTGAGCGGCCT
ATCA-GC--TTGTACTTAGGGTCTTTACCTAGGTAGGCTATCACGGGTAACGGG------
-CGGTTACCGTCGGACTGCCGGAGAAGGCGCCTGAGAGATAGCGACTATAT-CTACGGGT
AGCAGCAGGCGCGAAACTTACCCACTC----GAGACTTTCGGAG-GTGGTAATGACCAGT
TCTAAG---TCAATTCC-ATAAGGAGTTGCTA-----------------AGGATAGGTTC
ACATTTCTCAAATGTG-AAGAAA-CCAAGCAGAGGGCCAG-TCTGGTGCCAGCAGCTGCG
GTAATTCCAGCTCTGCTAG-TTTGCTCCCATAGTGTTGCAGTTAAAACGCCCGTAGTCGG
AAATACA---------------------------A-TGTCTATGCGGCC-TCAA------
------------------------------------------------------------
------------------------------------------------------------
------------------------------------------------------------
------ACCG--------------------CGTT-CACTGT-GAACAAATCAGGACGCTT
AAAGTAAG-G--TTA----CTTG-AATGACTAA-GCGCAGTATGATAT------------
------------------------------------------------------------
------------------------------------------------------------
------------------------------------------------------------
------------------------------------------------------------
---------------------------------------------GTTTACC--------
--------TAA-------GG-TAAAATCAACGAGAG--CCATC-GGGGGTAGATCTATTT
CATGGCGAGCGGTGGAAT--GCTATAACCCATG-AGA-GAGAAACT-AAGGCGAAGG-CA
TCTACCT-AGCGGG-TTTCTGTCGATCAAGGGCGAGAGTAGGAAGATCCAACC-GGATTA
GAGACCCGGGTAGTTCCTACCTTCAAAGATGCCGACA-CGGGCTTA----------TCCT
------------AAATCAGGGTAGGATCGT-CGGAG-AAATCA--TAGTTCTT--GG-GC
T---------CT-GGGGGAACTACGACCGCAAGG-CTG-AAACTTGAAGGAATTGACGGA
AGGGCACAC-CA-GGGGTGG-AGCTTGTGGCTTAATTTGAATCAACACGGGG-AAACTTA
CCAGGACAAGATGTTATTTATGATTGA-CAGGCTGT-AGGTC-TTTCAGGATTTGACTTG
-TGGTGGTGCATGG-CCGTTGGT-------GGTGCGTGGGTTGACCTGTCTAGCGTTGAT
TCAGATAACGAGCGAGATTATCACCAATTGAT-ACCTTGTCTTG-T--------AC-AT-
-------------------------------------TGTACCAGCT-------------
---CAA-G-GTTCCGATTGGGACTCCC---TGCG-TCTAAGCAGG-AGGAAGAAGGTAGC
AATAACAGGTCCGTGATGTCCTTCAGACGCCCTGGGCTGCACGCGCGCTACAATGTGAGG
ATCAATGAGCT--------------T---------ACG-AGCCTCGACA-GG--------
--------------GC-AAGTTACTCTCCC--AAAACC-TCACGTACCTGGGATTGACGG
TTGTAATCAC-CGTCATGAA-CCAGGAATCCCTTG-TAAACGTGTGTCAACAACGCACGT
T-GAATATGTCCCTGCCCTTTGTACACACCGCCCGTCGCTCCTACCGA-TGGATGATTCG
GTGAAATCACCCAACA----------------GCTAG--A---CTG--------------
---------------------AAGGTGCTTAAACCATATCCTCTAGAGGAAGGAG-----
---------------------------------------------------------
>GU461592_RtuChine
--------------------------------------------------AGCACACTAA
GACCGTAGATTAAGCCATGCAAGTGTTAGTTCA-----GG---------C-AACGAAACT
GCGAACAGCTCATTAATACGCTCAGAACCTATTTGGTTTCGACC--------C---GCAT
GGGTA-CTAAAG----GGATAGCAGGGGTAA------------TTCCCGTGCTAATACCT
GCAA---------------------------T-TTATCC-ACCTTAAGTGAGTTAAGG--
---------TGAGGACGTGACCAT-T-T--------------------------------
-----------------------------------GGCATACCATTCGGTTGGGCGCCCT
ATCA-GC--TTGTCCGCAGTATCTTTTACTGTGGAGGCAATCACGGGTAACGGG------
-CGGTTATCGTCGGACTGCCGGAGAAGGCGCCTGAGAGACAGCGGCTATTC-CCATGGGA
AGCAGCAGGCGCGAAACTTACCCACTC----TTCAACGAAGGAG-GTGGTAACGGTCAGT
TTCA----------------------CTTTATCGC---AAGATA---AGCGAATAGGCTC
ACACTTTGCTAGTGTG-GGGTAA-CCTAGGAGAGGGCCAGTTCTGGTGCCAGCAGCTGCG
GTAATTCCAGCTCTCCGAG-TTTGCTCCC---TTGTTTCGTTTAAAACGCTCGTAGTTTG
AGGTTTAAG-----------------------------------------CT--------
------------------------------------------------------------
------------------------------------------------------------
------------------------------------------------------------
-CGGATAGAG--------------------CGTT-CACCGT-GACCAAATCAGAATGCTT
AAAGTAGT---TCAT---AACTG-AATGACTCA-GCACGGTATGAGAT------------
------------------------------------------------------------
------------------------------------------------------------
------------------------------------------------------------
------------------------------------------------------------
---------------------------------------------TTTTACCCC------
------------TTCGGGGG-TCAGATCAAAGAGAG--CCATC-GGGGGTAGATCTATTT
CATGGCGAGCGGCGGAAT--GTGTTGACCCATG-AGA-GAGAAACG-AATGCGAAAG-CA
TCTACCT-AGAGGG-TTTCTGTCGATCAAGAGCGAGAGCCGCAGGATCCAACC-GGATTA
GAGACCCGGGTAGTTGCGGCCTTAAACTATGTCGACG-GGGCCACA----------TCT-
----------------ACGGGTGGGGTCCT-AAGCG-AAAGCT-TGAGTCGTT--GG-AC
TA---------C-GGGGGAACTACGACCGCAAGG-CTG-AAACTTGAAGGAATTGACGGA
AGGGCACAC-CA-GGGGTGG-ATACTGTGGCTCAATCTGACTCAACGCGGAG-AAACTTA
CCAGGACCAGATATTTTTAATGACTGA-CCAGCTAA-AGACT-GTTCAGGATATGATTTT
-TGGTGGTGCATGG-CCGTTGGT-------GGTGCGTGGATTGATCTGTCATGCGTCGAT
TCAGATAACGAGCGAGACTACCACCGACTACCTAGAGAGCCGCT----------------
-------------------------------------CTGACGAGCG-------------
--TGTTCT-CTTCTAGTCGGGACTCCC---TGCG-TTTAAGCAGG-CGGAAGAGGGTAGC
AATAACAGGTCCGTGATGTCCTTTAGATGCTCTGGGCTGCACGCGTTCTACAATGCTAGA
ATCACAGGGAA------------------------GCT-AACC-CGAGA-GG--------
--------------GT-ATGCTACTCCCTT--AATCTC-TAGCGTAGTTGGGATTGACGA
TTGTAATCAT-CGTCATGAA-CCAGGAATCCCTTG-TAAACGTGTATCAACATTGCGCGT
T-GAATACGTCCCTGCCCTTTGTACACACCGCCCGTCGCTCCTACCGATTGGATGGACCG
GTGAAATTATTGGACGGGCT--------------TGCC-C----GG--------------
---------------------AAGGTAATTAAGCCTGTCGATTTAGAGGAAGGAG-----
[truncated: 126,967 more chars]
