# Supplementary material for: Differential Ecological Specificity of Protist and Bacterial Microbiomes across a Set of Termite Species
Source: Front Microbiol. 2017 Dec 19;8:2518. doi: 10.3389/fmicb.2017.02518 (PMC5742190; doi:10.3389/fmicb.2017.02518)
Supplement: Supplementary file 8 [file DataSheet8.XLSX]

## Sheet: Sheet1
ParSym1CryDomA_AB032214	Eukaryota;Parabasalia;unknownParabasalidSymbiont;
ParSym1CryDomB_AB032215	Eukaryota;Parabasalia;unknownParabasalidSymbiont;
ParSym1CryDomC_AB032216	Eukaryota;Parabasalia;unknownParabasalidSymbiont;
DevSp2CrySecA_FN377763	Eukaryota;Parabasalia;Cristamonadea;Cristamonadida;Lophomonadidae;Devescovina;
CadVer3CryCav_DQ855405	Eukaryota;Parabasalia;Cristamonadea;Cristamonadida;Lophomonadidae;Cadiceia;
DevSp2CryBreB_FN377764	Eukaryota;Parabasalia;Cristamonadea;Cristamonadida;Lophomonadidae;Devescovina;
DevSp2CryDudC_FN377765	Eukaryota;Parabasalia;Cristamonadea;Cristamonadida;Lophomonadidae;Devescovina;
DevSp2CryHavD_FN377766	Eukaryota;Parabasalia;Cristamonadea;Cristamonadida;Lophomonadidae;Devescovina;
DevSp2CryLonE_FN377762	Eukaryota;Parabasalia;Cristamonadea;Cristamonadida;Lophomonadidae;Devescovina;
ParSym2CryHavA_FN377801	Eukaryota;Parabasalia;unknownParabasalidSymbiont;
ParSym2CryHavB_FN377802	Eukaryota;Parabasalia;unknownParabasalidSymbiont;
ParSym4CryCylA_JX975352	Eukaryota;Parabasalia;unknownParabasalidSymbiont;
SteSp5CryCav_AB458857	Eukaryota;Parabasalia;Cristamonadea;Cristamonadida;Lophomonadidae;Stephanonympha;
ParSym6CryDudA_AF052696	Eukaryota;Parabasalia;unknownParabasalidSymbiont;
ParSym6CryBreB_AF052697	Eukaryota;Parabasalia;unknownParabasalidSymbiont;
ParSym6CryBreC_AF052698	Eukaryota;Parabasalia;unknownParabasalidSymbiont;
ParSym6CryBreE_AF052699	Eukaryota;Parabasalia;unknownParabasalidSymbiont;
ParSym6CryBreD_AF052700	Eukaryota;Parabasalia;unknownParabasalidSymbiont;
CthMac4ProSim_JX975349	Eukaryota;Parabasalia;ParabasaliaIncertaeSedis;UndescribedOder_Cthulhumonads;UndescribedFamily_Cthulhumonads;Cthulhu;
CthMic4ProSim_JX975350	Eukaryota;Parabasalia;ParabasaliaIncertaeSedis;UndescribedOrder_Cthulhumonads;UndescribedFamily_Cthulhumonads;Cthylla;
ParSym4RetVirB_JX183280	Eukaryota;Parabasalia;unknownParabasalidSymbiont;
TriTry7RetSan_X79559	Eukaryota;Parabasalia;Hypotrichomonadea;Hypotrichomonadida;Hypotrichomonadidae;Trichomitus;
DinFim8RetFlaA_AY137593	Eukaryota;Metamonada;Preaxostyla;Oxymonadida;Pyrsonymphidae;Dinenympha;
DinGra8RetFlaA_AY137594	Eukaryota;Metamonada;Preaxostyla;Oxymonadida;Pyrsonymphidae;Dinenympha;
DinSp8RetFla_AY137592	Eukaryota;Metamonada;Preaxostyla;Oxymonadida;Pyrsonymphidae;Dinenympha;
ParSym1RetSpeD_AB032204	Eukaryota;Parabasalia;unknownParabasalidSymbiont;
ParSym1RetSpeE_AB032205	Eukaryota;Parabasalia;unknownParabasalidSymbiont;
ParSym1RetSpeF_AB032206	Eukaryota;Parabasalia;unknownParabasalidSymbiont;
PyrSp8RetFla_AY137595	Eukaryota;Metamonada;Preaxostyla;Oxymonadida;Pyrsonymphidae;Pyrsonympha;
TriSp9RetFlaA_KC494352	Eukaryota;Parabasalia;Trichonymphea;Trichonymphida;Trichonymphidae;Trichonympha;
TriSp9RetFlaB_KC494354	Eukaryota;Parabasalia;Trichonymphea;Trichonymphida;Trichonymphidae;Trichonympha;
TriSp9RetFlaC_KC494357	Eukaryota;Parabasalia;Trichonymphea;Trichonymphida;Trichonymphidae;Trichonympha;
TriSp9RetFlaD_KC494355	Eukaryota;Parabasalia;Trichonymphea;Trichonymphida;Trichonymphidae;Trichonympha;
TriSp9RetFlaE_KC494360	Eukaryota;Parabasalia;Trichonymphea;Trichonymphida;Trichonymphidae;Trichonympha;
TriSp9RetFlaF_KC494356	Eukaryota;Parabasalia;Trichonymphea;Trichonymphida;Trichonymphidae;Trichonympha;
TriSp9RetFlaG_KC494359	Eukaryota;Parabasalia;Trichonymphea;Trichonymphida;Trichonymphidae;Trichonympha;
TriSp9RetFlaH_KC494353	Eukaryota;Parabasalia;Trichonymphea;Trichonymphida;Trichonymphidae;Trichonympha;
TriSp9RetFlaI_KC494358	Eukaryota;Parabasalia;Trichonymphea;Trichonymphida;Trichonymphidae;Trichonympha;
TriSp10RetLucA_AB434785	Eukaryota;Parabasalia;Trichonymphea;Trichonymphida;Trichonymphidae;Trichonympha;
TriSp10RetLucB_AB434786	Eukaryota;Parabasalia;Trichonymphea;Trichonymphida;Trichonymphidae;Trichonympha;
UnkTri11RetFla_U17508	Eukaryota;Parabasalia;Trichomonadea;Trichomonadida;
CalGra12CryBreA_AY063294	Eukaryota;Parabasalia;Cristamonadea;Cristamonadida;Lophomonadidae;Calonympha;
CalGra12CryBreB_AY063295	Eukaryota;Parabasalia;Cristamonadea;Cristamonadida;Lophomonadidae;Calonympha;
CalGra12CryBreC_AY063296	Eukaryota;Parabasalia;Cristamonadea;Cristamonadida;Lophomonadidae;Calonympha;
DevLep2NeoCasA_FN377759	Eukaryota;Parabasalia;Cristamonadea;Cristamonadida;Lophomonadidae;Devescovina;
DevLep2NeoCasB_FN377760	Eukaryota;Parabasalia;Cristamonadea;Cristamonadida;Lophomonadidae;Devescovina;
DinExi13RetSpeA_AB092924	Eukaryota;Metamonada;Preaxostyla;Oxymonadida;Pyrsonymphidae;Dinenympha;
DinExi13RetSpeB_AB092926	Eukaryota;Metamonada;Preaxostyla;Oxymonadida;Pyrsonymphidae;Dinenympha;
DinFim8RetFlaB_AY137593	Eukaryota;Metamonada;Preaxostyla;Oxymonadida;Pyrsonymphidae;Dinenympha;
DinGra8RetFlaB_AY137594	Eukaryota;Metamonada;Preaxostyla;Oxymonadida;Pyrsonymphidae;Dinenympha;
DinPar13RetSpe_AB092925	Eukaryota;Metamonada;Preaxostyla;Oxymonadida;Pyrsonymphidae;Dinenympha;
FoaNan5CryDom_AB458860	Eukaryota;Parabasalia;Cristamonadea;Cristamonadida;Lophomonadidae;Foaina;
HolMir1CopFor_AB032212	Eukaryota;Parabasalia;Spirotrichonymphea;Spirotrichonymphida;Holomastigotoididae;Holomastigotoides;
HolMir14CopForA_JN585010	Eukaryota;Parabasalia;Spirotrichonymphea;Spirotrichonymphida;Holomastigotoididae;Holomastigotoides;
HolMir14CopForB_JN585011	Eukaryota;Parabasalia;Spirotrichonymphea;Spirotrichonymphida;Holomastigotoididae;Holomastigotoides;
OxySp13neoKosA_AB092930	Eukaryota;Metamonada;Preaxostyla;Oxymonadida;Oxymonadidae;Oxymonas;
OxySp13neoKosB_AB092931	Eukaryota;Metamonada;Preaxostyla;Oxymonadida;Oxymonadidae;Oxymonas;
OxySp13neoKosC_AB092932	Eukaryota;Metamonada;Preaxostyla;Oxymonadida;Oxymonadidae;Oxymonas;
PenScr15MasDar_X87131	Eukaryota;Parabasalia;Trichomonadea;Trichomonadida;Trichomonadidae;Pentatrichomonoides;
PseHer16CopTes_HQ683706	Eukaryota;Parabasalia;Trichonymphea;Trichonymphida;Teranymphidae;Pseudotrichonympha;
PyrGra13RetSpeA_AB092942	Eukaryota;Metamonada;Preaxostyla;Oxymonadida;Pyrsonymphidae;Pyrsonympha;
PyrGra13RetSpeB_AB092918	Eukaryota;Metamonada;Preaxostyla;Oxymonadida;Pyrsonymphidae;Pyrsonympha;
PyrGra13RetSpeC_AB092918	Eukaryota;Metamonada;Preaxostyla;Oxymonadida;Pyrsonymphidae;Pyrsonympha;
PyrGra13RetSpeD_AB092920	Eukaryota;Metamonada;Preaxostyla;Oxymonadida;Pyrsonymphidae;Pyrsonympha;
SnyTab17CryLon_FN649413	Eukaryota;Parabasalia;Cristamonadea;Cristamonadida;Lophomonadidae;Snyderella;
SnyTab12CryCavA_AY063288	Eukaryota;Parabasalia;Cristamonadea;Cristamonadida;Lophomonadidae;Snyderella;
SnyTab12CryCavB_AY063289	Eukaryota;Parabasalia;Cristamonadea;Cristamonadida;Lophomonadidae;Snyderella;
SnyTab12CryCavC_AY063290	Eukaryota;Parabasalia;Cristamonadea;Cristamonadida;Lophomonadidae;Snyderella;
SnyTab12CryCavD_AY063291	Eukaryota;Parabasalia;Cristamonadea;Cristamonadida;Lophomonadidae;Snyderella;
SnyTab12CryCavE_AY063292	Eukaryota;Parabasalia;Cristamonadea;Cristamonadida;Lophomonadidae;Snyderella;
SpiSp1HodSjo_AB032226	Eukaryota;Parabasalia;Spirotrichonymphea;Spirotrichonymphida;Holomastigotoididae;Spirotrichonympha;
SteNel3CryDomA_DQ855403	Eukaryota;Parabasalia;Cristamonadea;Cristamonadida;Lophomonadidae;Stephanonympha;
SteNel3CryDomB_DQ855404	Eukaryota;Parabasalia;Cristamonadea;Cristamonadida;Lophomonadidae;Stephanonympha;
TerMir18RetSpeA_AB183877	Eukaryota;Parabasalia;Trichonymphea;Trichonymphida;Teranymphidae;Teranympha;
TerMir18RetSpeB_AB183876	Eukaryota;Parabasalia;Trichonymphea;Trichonymphida;Teranymphidae;Teranympha;
TriSp19Unk_JX512966	Eukaryota;Trichomonadea;Trichomonadida;Trichomonadidae;Trichomonas;
TriAgi20RetFlaA_KC285195	Eukaryota;Parabasalia;Trichonymphea;Trichonymphida;Trichonymphidae;Trichonympha;
TriAgi20RetFlaB_KC285196	Eukaryota;Parabasalia;Trichonymphea;Trichonymphida;Trichonymphidae;Trichonympha;
TriAgi21RetChi_GU461590	Eukaryota;Parabasalia;Trichonymphea;Trichonymphida;Trichonymphidae;Trichonympha;
CrySec_DQ882635	Eukaryota;Arthropoda;Insecta;Isoptera;Kalotermitidae;Cryptotermes;
RetFla_JQ972694	Eukaryota;Arthropoda;Insecta;Isoptera;Rhinotermitidae;Reticulitermes;
RetFlaB_EF363230	Eukaryota;Arthropoda;Insecta;Isoptera;Rhinotermitidae;Reticulitermes;
RetGra_KM245843	Eukaryota;Arthropoda;Insecta;Isoptera;Rhinotermitidae;Reticulitermes;
FJ986221_CyhKoidz	Eukaryota;Parabasalia;Cristamonadea;Cristamonadida;Lophomonadidae;Coronympha;
FJ986220_CyhSuthe	Eukaryota;Parabasalia;Cristamonadea;Cristamonadida;Lophomonadidae;Coronympha;
FM160646_IncMargi	Eukaryota;Parabasalia;Gf10symbiontgroup;
AM747389_DvcSpeci	Eukaryota;Parabasalia;Cristamonadea;Cristamonadida;Lophomonadidae;Devescovina;
AM747388_Ca4Speci	Eukaryota;Parabasalia;Cristamonadea;Cristamonadida;Lophomonadidae;Calonympha;
U17511_Ps5Keili	Eukaryota;Parabasalia;Trichomonadea;Trichomonadida;Trichomonadidae;Pseudotrichomonas;
U17507_MomSpeci	Eukaryota;Parabasalia;Tritrichomonadea;Tritrichomonadida;Tritrichomonadidae;Monocercomonas;
U17506_MdvPolys	Eukaryota;Parabasalia;Cristamonadea;Cristamonadida;Lophomonadidae;Metadevescovina;
U17509_TticSuis	Eukaryota;Parabasalia;Tritrichomonadea;Tritrichomonadida;Tritrichomonadidae;Tritrichomonas;
U17505_DhmHonig	Eukaryota;Parabasalia;Trichomonadea;Trichomonadida;Trichomonadidae;Ditrichomonas;
FM956077_MdvModic	Eukaryota;Parabasalia;Cristamonadea;Cristamonadida;Lophomonadidae;Metadevescovina;
U37711_TcaTenax	Eukaryota;Parabasalia;Trichomonadea;Trichomonadida;Trichomonadidae;Trichomonas;
FN377803_NmsCasta	Eukaryota;Parabasalia;Cristamonadea;Cristamonadida;Lophomonadidae;Foaina;
FN377804_NmsJoute	Eukaryota;Parabasalia;Cristamonadea;Cristamonadida;Lophomonadidae;Metadevescovina;
AY055803_TtiNonco	Eukaryota;Parabasalia;Tritrichomonadea;Tritrichomonadida;Tritrichomonadidae;Tritrichomonas;
AY055802_TtiAugus	Eukaryota;Parabasalia;Tritrichomonadea;Tritrichomonadida;Tritrichomonadidae;Tritrichomonas;
JN383916_Te1Speci	Eukaryota;Parabasalia;Trichomonadea;Trichomonadida;Trichomonadidae;Tetratrichomonas;
AB183887_UncParab	Eukaryota;Parabasalia;Gf10symbiontgroup;
AB183884_UncPara2	Eukaryota;Parabasalia;Cristamonadea;Cristamonadida;Lophomonadidae;Metadevescovina;
AB183885_UncPara4	Eukaryota;Parabasalia;Cristamonadea;Cristamonadida;Lophomonadidae;Metadevescovina;
JN619423_Te1Galli	Eukaryota;Parabasalia;Trichomonadea;Trichomonadida;Trichomonadidae;Tetratrichomonas;
GQ168515_LtySpeci	Eukaryota;Parabasalia;Trichonymphea;
AY319276_MomColub	Eukaryota;Parabasalia;Tritrichomonadea;Tritrichomonadida;Tritrichomonadidae;Monocercomonas;
AY319277_MomColu2	Eukaryota;Parabasalia;Tritrichomonadea;Tritrichomonadida;Tritrichomonadidae;Monocercomonas;
AY319275_HxmMitis	Eukaryota;Parabasalia;Trichomonadea;Honigbergiellida;Hexamastigidae;Hexamastix;
AY319280_HgbRumin	Eukaryota;Parabasalia;Trichomonadea;Honigbergiellida;Honigbergiellidae;Honigbergiella;
AY321149_HxmKirby	Eukaryota;Parabasalia;Trichomonadea;Honigbergiellida;Hexamastigidae;Hexamastix;
JQ027618_TcaSpeci	Eukaryota;Parabasalia;Trichomonadea;Trichomonadida;Trichomonadidae;Trichomonas;
AB003920_T33Agili	Eukaryota;Parabasalia;Trichonymphea;Trichonymphida;Trichonymphidae;Trichonympha;
JQ692127_TcaSpec2	Eukaryota;Parabasalia;Trichomonadea;Trichomonadida;Trichomonadidae;Trichomonas;
HM581663_Ps5Keil2	Eukaryota;Parabasalia;Trichomonadea;Trichomonadida;Trichomonadidae;Pseudotrichomonas;
AB443599_UncPara6	Eukaryota;Parabasalia;Trichomonadea;Honigbergiellida;Hexamastigidae;Hexamastix;
AB443600_UncPara7	Eukaryota;Parabasalia;Trichomonadea;Honigbergiellida;Hexamastigidae;Hexamastix;
AB443597_UncPara8	ukaryota;Parabasalia;unknownParabasalidSymbiontClass;unknownParabasalidSymbiontOrder;
AB443598_UncPara9	ukaryota;Parabasalia;unknownParabasalidSymbiontClass;unknownParabasalidSymbiontOrder;
AB262491_CIFSpeci	Eukaryota;Parabasalia;Trichonymphea;Trichonymphida;Teranymphidae;Pseudotrichonympha;
AB262494_CIFSpec2	Eukaryota;Parabasalia;Trichonymphea;Trichonymphida;Teranymphidae;Pseudotrichonympha;
AB262496_CIFSpec4	Eukaryota;Parabasalia;Trichonymphea;Trichonymphida;Teranymphidae;Pseudotrichonympha;
AB262499_CIFSpec5	Eukaryota;Parabasalia;Trichonymphea;Trichonymphida;Teranymphidae;Pseudotrichonympha;
JX512960_TcaSpec3	Eukaryota;Parabasalia;Trichomonadea;Trichomonadida;Trichomonadidae;Trichomonas;
JX512962_TcaSpec4	Eukaryota;Parabasalia;Trichomonadea;Trichomonadida;Trichomonadidae;Trichomonas;
AB262498_CIFSpec6	Eukaryota;Parabasalia;Trichonymphea;Trichonymphida;Teranymphidae;Pseudotrichonympha;
AB262492_CIFSpec7	Eukaryota;Parabasalia;Trichonymphea;Trichonymphida;Teranymphidae;Pseudotrichonympha;
AB262495_CIFSpec8	Eukaryota;Parabasalia;Trichonymphea;Trichonymphida;Teranymphidae;Pseudotrichonympha;
AB262510_CIFSpec9	Eukaryota;Parabasalia;Trichonymphea;Trichonymphida;Teranymphidae;Pseudotrichonympha;
JX515400_TcuSpeci	Eukaryota;Parabasalia;Hypotrichomonadea;Hypotrichomonadida;Hypotrichomonadidae;Trichomitus;
AB262488_CIFSpe10	Eukaryota;Parabasalia;Trichonymphea;Trichonymphida;Teranymphidae;Pseudotrichonympha;
AB262490_CIFSpe11	Eukaryota;Parabasalia;Trichonymphea;Trichonymphida;Teranymphidae;Pseudotrichonympha;
AB262493_CIFSpe12	Eukaryota;Parabasalia;Trichonymphea;Trichonymphida;Teranymphidae;Pseudotrichonympha;
AB262508_CIFSpe13	Eukaryota;Parabasalia;Trichonymphea;Trichonymphida;Teranymphidae;Pseudotrichonympha;
AB262486_CIFGrass	Eukaryota;Parabasalia;Trichonymphea;Trichonymphida;Teranymphidae;Pseudotrichonympha;
AB262500_CIFSpe15	Eukaryota;Parabasalia;Trichonymphea;Trichonymphida;Teranymphidae;Pseudotrichonympha;
AB262509_CIFSpe16	Eukaryota;Parabasalia;Trichonymphea;Trichonymphida;Teranymphidae;Pseudotrichonympha;
AB326375_Ec1Spec4	Eukaryota;Parabasalia;Trichonymphea;Trichonymphida;Teranymphidae;Eucomonympha;
AB326380_Dh7Operc	Eukaryota;Parabasalia;Cristamonadea;Cristamonadida;Lophomonadidae;Deltotrichonympha;
AB326370_T33Speci	Eukaryota;Parabasalia;Trichonymphea;Trichonymphida;Trichonymphidae;Trichonympha;
AB326381_JoeSpeci	Eukaryota;Parabasalia;Cristamonadea;Cristamonadida;Lophomonadidae;Joenia;
JX679412_T33Subqu	Eukaryota;Parabasalia;Trichonymphea;Trichonymphida;Trichonymphidae;Trichonympha;
JX679411_CyhCleve	Eukaryota;Parabasalia;Cristamonadea;Cristamonadida;Lophomonadidae;Coronympha;
AY730405_Dm8Fragi	Eukaryota;Parabasalia;Tritrichomonade;Tritrichomonadida;Dientamoebidae;Dientamoeba;
HQ215837_Sn0Kirby	Eukaryota;Parabasalia;Cristamonadea;Cristamonadida;Lophomonadidae;Snyderella;
HQ215840_NmsCast2	Eukaryota;Parabasalia;Gf10symbiontgroup;
HQ215838_Sn0Swezy	Eukaryota;Parabasalia;Cristamonadea;Cristamonadida;Lophomonadidae;Snyderella;
HQ215836_Ca4lChia	Eukaryota;Parabasalia;Cristamonadea;Cristamonadida;Lophomonadidae;Calonympha;
GU461592_RtuChine	Eukaryota;Parabasalia;Spirotrichonymphea;poolAsymbiontgroup;
GU461593_RtuChin2	Eukaryota;Parabasalia;Cryptotermessymbiontgroup;
GU461591_RtuChin3	Eukaryota;Parabasalia;Spirotrichonymphea;poolAsymbiontgroup;
AB434791_T33Spec2	Eukaryota;Parabasalia;Trichonymphea;Trichonymphida;Trichonymphidae;Trichonympha;
AB434798_DJVSpeci	Eukaryota;Parabasalia;Trichonymphea;Trichonymphida;Trichonymphidae;Trichonympha;
AB434800_T33Spec4	Eukaryota;Parabasalia;Trichonymphea;Trichonymphida;Trichonymphidae;Trichonympha;
AB434799_T33Spec5	Eukaryota;Parabasalia;Trichonymphea;Trichonymphida;Trichonymphidae;Trichonympha;
AB434790_T33Spec7	Eukaryota;Parabasalia;Trichonymphea;Trichonymphida;Trichonymphidae;Trichonympha;
AB434789_T33Spec8	Eukaryota;Parabasalia;Trichonymphea;Trichonymphida;Trichonymphidae;Trichonympha;
AB434784_T33Sphae	Eukaryota;Parabasalia;Trichonymphea;Trichonymphida;Trichonymphidae;Trichonympha;
AB443593_DOQSpeci	Eukaryota;Parabasalia;Trichonymphea;Trichonymphida;Hoplonymphidae;Barbulanympha;
AB443594_DOQSpec2	Eukaryota;Parabasalia;Trichonymphea;Trichonymphida;Hoplonymphidae;Barbulanympha;
AB458858_DvcSpec6	Eukaryota;Parabasalia;Cristamonadea;Cristamonadida;Lophomonadidae;Devescovina;
JX975351_H93Tenui	Eukaryota;Parabasalia;Cryptotermessymbiontgroup;
AB458861_Gi2Hercu	Eukaryota;Parabasalia;Cristamonadea;Cristamonadida;Lophomonadidae;Gigantomonas;
AB458862_DQESpec2	Eukaryota;Parabasalia;Cristamonadea;Cristamonadida;Lophomonadidae;Devescovina;
HQ636431_DOQSpec3	Eukaryota;Parabasalia;Trichonymphea;Trichonymphida;Hoplonymphidae;Barbulanympha;
HQ636430_DOQUfalu	Eukaryota;Parabasalia;Trichonymphea;Trichonymphida;Hoplonymphidae;Barbulanympha;
HQ636428_DOQSpec4	Eukaryota;Parabasalia;Trichonymphea;Trichonymphida;Hoplonymphidae;Barbulanympha;
HQ636433_UnhTalea	Eukaryota;Parabasalia;Trichonymphea;
KC136638_T33Coll2	Eukaryota;Parabasalia;Trichonymphea;Trichonymphida;Trichonymphidae;Trichonympha;
KC136704_E8IMinor	Eukaryota;Parabasalia;Trichomonadea;Trichomonadida;Trichomonadidae;Trichomitopsis;
KC136636_T33Coll5	Eukaryota;Parabasalia;Trichonymphea;Trichonymphida;Trichonymphidae;Trichonympha;
KC136687_T33Postc	Eukaryota;Parabasalia;Trichonymphea;Trichonymphida;Trichonymphidae;Trichonympha;
KC136642_T33Coll6	Eukaryota;Parabasalia;Trichonymphea;Trichonymphida;Trichonymphidae;Trichonympha;
KC136619_T33Camp2	Eukaryota;Parabasalia;Trichonymphea;Trichonymphida;Trichonymphidae;Trichonympha;
KC136634_T33Coll7	Eukaryota;Parabasalia;Trichonymphea;Trichonymphida;Trichonymphidae;Trichonympha;
KC136669_T33Post3	Eukaryota;Parabasalia;Trichonymphea;Trichonymphida;Trichonymphidae;Trichonympha;
HQ683705_CIFPauli	Eukaryota;Parabasalia;Trichonymphea;Trichonymphida;Teranymphidae;Pseudotrichonympha;
KC494348_T33Burl4	Eukaryota;Parabasalia;Trichonymphea;Trichonymphida;Trichonymphidae;Trichonympha;
KC594038_G10Homin	Eukaryota;Parabasalia;Trichomonadea;Trichomonadida;Trichomonadidae;Pentatrichomonas;
DQ174292_MomColu3	Eukaryota;Parabasalia;Tritrichomonadea;Tritrichomonadida;Tritrichomonadidae;Monocercomonas;
JF927156_TtiSpeci	Eukaryota;Parabasalia;Tritrichomonadea;Tritrichomonadida;Tritrichomonadidae;Tritrichomonas;
KJ493790_DQELight	Eukaryota;Parabasalia;Cristamonadea;Cristamonadida;Lophomonadidae;Devescovina;
DQ174296_MomColu4	Eukaryota;Parabasalia;Tritrichomonadea;Tritrichomonadida;Tritrichomonadidae;Monocercomonas;
AF023622_T33riCf0	Eukaryota;Parabasalia;Trichonymphea;Trichonymphida;Trichonymphidae;Trichonympha;
AF052703_GFNGigan	Eukaryota;Parabasalia;Tritrichomonadea;Tritrichomonadida;Tritrichomonadidae;Pseudotrypanosoma;
AF052716_GNFSymbi	Eukaryota;Parabasalia;Spirotrichonymphea;
AF072906_GOKCarab	Eukaryota;Parabasalia;Trichomonadea;Trichomonadida;Trichomonadidae;Monotrichomonas;
AF052714_T33Magna	Eukaryota;Parabasalia;Trichonymphea;Trichonymphida;Trichonymphidae;Trichonympha;
AF052701_GNFSymb2	Eukaryota;Parabasalia;Cristamonadea;
KJ831624_KoiLoric	Eukaryota;Parabasalia;Cristamonadea;Cristamonadida;Lophomonadidae;Kofoidia;
AF293056_H7UMelea	Eukaryota;Parabasalia;Tritrichomonadea;Tritrichomonadida;Tritrichomonadidae;Histomonas;
AF479642_E8ITermo	Eukaryota;Parabasalia;Trichomonadea;Trichomonadida;Trichomonadidae;Trichomitopsis;
KJ831625_KoiLori2	Eukaryota;Parabasalia;Cristamonadea;Cristamonadida;Lophomonadidae;Kofoidia;
DQ412639_Te1Spe15	Eukaryota;Parabasalia;Trichomonadea;Trichomonadida;Trichomonadidae;Tetratrichomonas;
GASE01007993_JGKSimp4	Eukaryota;Parabasalia;Trichonymphea;Trichonymphida;Teranymphidae;Pseudotrichonympha;
AAHC01011643_TcaVagi4	Eukaryota;Parabasalia;Trichomonadea;Trichomonadida;Trichomonadidae;Trichomonas;
